# Supplementary material for: Genomic Characterization of a Mycoplasma ovipneumoniae Strain from Hu Sheep in Inner Mongolia, China
Source: Vet Sci. 2026 Jan 13;13(1):79. doi: 10.3390/vetsci13010079 (PMC12846336; doi:10.3390/vetsci13010079)
Supplement: Supplementary file 1 [file vetsci-13-00079-s001.zip]

Archive with 12 entries (12 files):
- Supplementary Figure S1. Whole-genome circle map of Mo IM-DMQ.pdf
- Supplementary Figure S2 Top15_genera_barplot.png
- Supplementary Table S1. Clustered Regularly Interspaced Palindromic Repeats (CRISPR).xlsx
- Supplementary Table S2.Statistical Results of Genome Assembly.xlsx
- Supplementary Table S3.Gene annotation were performed in different databases.xlsx
- Supplementary Table S4.Potential proteins for Pathogen Host Interactions.xlsx
- Supplementary Table S5. Potential virulence proteins.xlsx
- Supplementary Table S6 Predicted genomic islands.xlsx
- Supplementary Table S7 Repetitive elements statistics.xlsx
- Supplementary Table S8 Genus_abund_M12.xlsx
- Supplementary_Data_S1_Unique_genes_in_IM-DMQ_vs_Y98.fasta
- Supplementary_Data_S2_Unique_genes_in_IM-DMQ_vs_MoS3261N22A.fasta
