# Supplementary material for: Genomic Characterization of a Mycoplasma ovipneumoniae Strain from Hu Sheep in Inner Mongolia, China
Source: Vet Sci. 2026 Jan 13;13(1):79. doi: 10.3390/vetsci13010079 (PMC12846336; doi:10.3390/vetsci13010079)
Supplement: Supplementary file 1 [file vetsci-13-00079-s001.zip › Supplementary Table S1. Clustered Regularly Interspaced Palindromic Repeats (CRISPR).xlsx]

## Sheet: crisprs
Supplementary Table S1. Clustered Regularly Interspaced Palindromic Repeats (CRISPR)
seqID	Type	Start	End	Score	CRISPR_ID	rpt_unit_seq
gnl|Bacteria|ctg_1	repeat_region	160938	161066	2	CRISPR1	CAAAATTTTTGATCATATCAACGTTATTAATGA
gnl|Bacteria|ctg_1	repeat_region	183239	183672	6	CRISPR2	TTCTTGATTTTGTTCTTGCTTTTTAG
gnl|Bacteria|ctg_1	repeat_region	297025	297108	2	CRISPR3	TTATTTTCAAGGGCTTTGATAATTCCTAA
gnl|Bacteria|ctg_1	repeat_region	319476	319580	2	CRISPR4	TTAGTCGCTTGAATTTTGCAAGTCAGA
gnl|Bacteria|ctg_1	repeat_region	653775	654000	4	CRISPR5	AATAATTCGCCTGAAGTTGAAACTACTCCGCCCAAAG
gnl|Bacteria|ctg_1	repeat_region	852786	857706	75	CRISPR6	GTTTTTGTGCTGTACAATTTCTTATTAGAGTAAAAC
gnl|Bacteria|ctg_1	repeat_region	861845	862069	4	CRISPR7	TAGTTTTTGTGCTGTACAATTTCTTA
