# Supplementary material for: Genomic Characterization of a Mycoplasma ovipneumoniae Strain from Hu Sheep in Inner Mongolia, China
Source: Vet Sci. 2026 Jan 13;13(1):79. doi: 10.3390/vetsci13010079 (PMC12846336; doi:10.3390/vetsci13010079)
Supplement: Supplementary file 1 [file vetsci-13-00079-s001.zip › Supplementary Table S2.Statistical Results of Genome Assembly.xlsx]

## Sheet: Sheet1
Statistical Results of Genome Assembly
Contig	Contig Length(bp)	%GC	Circ.
gnl|Bacteria|ctg_1	1039804	29.15	TRUE
gnl|Bacteria|ctg_2	1496	26.47	TRUE
