# Supplementary material for: Genomic Characterization of a Mycoplasma ovipneumoniae Strain from Hu Sheep in Inner Mongolia, China
Source: Vet Sci. 2026 Jan 13;13(1):79. doi: 10.3390/vetsci13010079 (PMC12846336; doi:10.3390/vetsci13010079)
Supplement: Supplementary file 1 [file vetsci-13-00079-s001.zip › Supplementary Table S3.Gene annotation were performed in different databases.xlsx]

## Sheet: all_annotation
Supplementary Table S3.Gene annotation were performed in different databases
SeqID	KEGG	Pathway	Nr	Uniprot	GO	COG	Pfam	Refseq	Tigerfam
ctg_01164	K16785//ecfT`energy-coupling factor transport system permease protein	ko02010//ABC transporters`Environmental Information Processing`Membrane transport	WP_069099230.1//energy-coupling factor transporter transmembrane protein EcfT	tr|A0A014M2Z1|A0A014M2Z1_9MOLU//Cobalt ABC transporter permease protein {ECO:0000313|EMBL:EXU61313.1} OS=Mycoplasma ovipneumoniae 14811 ORFNames=MOVI_1380 {ECO:0000313|EMBL:EXU61313.1} PE=4	GO:0016021//integral component of membrane`cellular_component	COG0619`ECF-type transporter transmembrane protein EcfT`Coenzyme transport and metabolism	None	WP_044285598.1//energy-coupling factor transporter transmembrane protein EcfT	TIGR02454.1//ECF_T_CbiQ`JCVI: cobalt ECF transporter T component CbiQ
ctg_01165	K16787//ecfA2`energy-coupling factor transport system ATP-binding protein [EC:7.-.-.-]	ko02010//ABC transporters`Environmental Information Processing`Membrane transport	WP_044283997.1//ATP-binding cassette domain-containing protein	tr|A0A014L7A5|A0A014L7A5_9MOLU//ABC transporter ATP-binding protein (Predicted cobalt transport) {ECO:0000313|EMBL:EXU61314.1} OS=Mycoplasma ovipneumoniae 14811 ORFNames=MOVI_1390 {ECO:0000313|EMBL:EXU61314.1} PE=4	GO:0016020//membrane`cellular_component;GO:0055085//transmembrane transport`biological_process;GO:0005524//ATP binding`molecular_function	COG1122`Energy-coupling factor transporter ATP-binding protein EcfA2`General function prediction only;COG1122`Energy-coupling factor transporter ATP-binding protein EcfA2`Inorganic ion transport and metabolism	None	WP_157356351.1//ATP-binding cassette domain-containing protein	None
ctg_00349	K15582//oppC`oligopeptide transport system permease protein	ko01501//beta-Lactam resistance`Human Diseases`Drug resistance: antimicrobial;ko02010//ABC transporters`Environmental Information Processing`Membrane transport;ko02024//Quorum sensing`Cellular Processes`Cellular community - prokaryotes	VEU71025.1//Inner membrane ABC transporter permease protein yejE	tr|A0A014KV63|A0A014KV63_9MOLU//Oligopeptide ABC transporter, permease protein (OppC) {ECO:0000313|EMBL:EXU60861.1} OS=Mycoplasma ovipneumoniae 14811 ORFNames=MOVI_6360 {ECO:0000313|EMBL:EXU60861.1} PE=4	GO:0016021//integral component of membrane`cellular_component;GO:0055085//transmembrane transport`biological_process	COG1173`ABC-type dipeptide/oligopeptide/nickel transport system, permease component`Amino acid transport and metabolism;COG1173`ABC-type dipeptide/oligopeptide/nickel transport system, permease component`Inorganic ion transport and metabolism	None	WP_069099226.1//ABC transporter permease	None
ctg_00348	K15582//oppC`oligopeptide transport system permease protein	ko01501//beta-Lactam resistance`Human Diseases`Drug resistance: antimicrobial;ko02010//ABC transporters`Environmental Information Processing`Membrane transport;ko02024//Quorum sensing`Cellular Processes`Cellular community - prokaryotes	WP_044284458.1//ABC transporter permease	tr|A0A014KV63|A0A014KV63_9MOLU//Oligopeptide ABC transporter, permease protein (OppC) {ECO:0000313|EMBL:EXU60861.1} OS=Mycoplasma ovipneumoniae 14811 ORFNames=MOVI_6360 {ECO:0000313|EMBL:EXU60861.1} PE=4	GO:0016021//integral component of membrane`cellular_component;GO:0055085//transmembrane transport`biological_process	COG1173`ABC-type dipeptide/oligopeptide/nickel transport system, permease component`Amino acid transport and metabolism;COG1173`ABC-type dipeptide/oligopeptide/nickel transport system, permease component`Inorganic ion transport and metabolism	None	WP_044284458.1//ABC transporter permease	None
ctg_01160	K10563//mutM, fpg`formamidopyrimidine-DNA glycosylase [EC:3.2.2.23 4.2.99.18]	ko03410//Base excision repair`Genetic Information Processing`Replication and repair	WP_044283991.1//DNA-formamidopyrimidine glycosylase	tr|A0A014L7E9|A0A014L7E9_9MOLU//Foramidopyrimidine-DNA glycosylase {ECO:0000313|EMBL:EXU61364.1} OS=Mycoplasma ovipneumoniae 14811 ORFNames=MOVI_1360 {ECO:0000313|EMBL:EXU61364.1} PE=3	GO:0006284//base-excision repair`biological_process;GO:0016829//lyase activity`molecular_function;GO:0008534//oxidized purine nucleobase lesion DNA N-glycosylase activity`molecular_function;GO:0003906//DNA-(apurinic or apyrimidinic site) endonuclease activity`molecular_function;GO:0008270//zinc ion binding`molecular_function;GO:0003684//damaged DNA binding`molecular_function	COG0266`Formamidopyrimidine-DNA glycosylase`Replication, recombination and repair	PF06831.17//H2TH`Formamidopyrimidine-DNA glycosylase H2TH domain;PF06827.17//zf-FPG_IleRS`Zinc finger found in FPG and IleRS	WP_044283991.1//DNA-formamidopyrimidine glycosylase	TIGR00577.1//fpg`JCVI: DNA-formamidopyrimidine glycosylase
ctg_01161	K01972//E6.5.1.2, ligA, ligB`DNA ligase (NAD+) [EC:6.5.1.2]	ko03030//DNA replication`Genetic Information Processing`Replication and repair;ko03410//Base excision repair`Genetic Information Processing`Replication and repair;ko03420//Nucleotide excision repair`Genetic Information Processing`Replication and repair;ko03430//Mismatch repair`Genetic Information Processing`Replication and repair	WP_069099229.1//NAD-dependent DNA ligase LigA	tr|A0A014NR12|A0A014NR12_9MOLU//DNA ligase {ECO:0000256|HAMAP-Rule:MF_01588} EC=6.5.1.2 {ECO:0000256|HAMAP-Rule:MF_01588} Polydeoxyribonucleotide synthase [NAD(+)] {ECO:0000256|HAMAP-Rule:MF_01588} OS=Mycoplasma ovipneumoniae 14811 ORFNames=MOVI_1370 {ECO:0000313|EMBL:EXU61312.1} PE=3	GO:0006260//DNA replication`biological_process;GO:0046872//metal ion binding`molecular_function;GO:0003911//DNA ligase (NAD+) activity`molecular_function;GO:0006281//DNA repair`biological_process	COG0272`NAD-dependent DNA ligase`Replication, recombination and repair	PF01653.21//DNA_ligase_aden`NAD-dependent DNA ligase adenylation domain;PF03120.19//DNA_ligase_OB`NAD-dependent DNA ligase OB-fold domain;PF12826.10//HHH_2`Helix-hairpin-helix motif	WP_069099229.1//NAD-dependent DNA ligase LigA	TIGR00575.1//dnlj`JCVI: NAD-dependent DNA ligase LigA
ctg_01162	K01972//E6.5.1.2, ligA, ligB`DNA ligase (NAD+) [EC:6.5.1.2]	ko03030//DNA replication`Genetic Information Processing`Replication and repair;ko03410//Base excision repair`Genetic Information Processing`Replication and repair;ko03420//Nucleotide excision repair`Genetic Information Processing`Replication and repair;ko03430//Mismatch repair`Genetic Information Processing`Replication and repair	WP_044283995.1//NAD-dependent DNA ligase LigA	tr|A0A014NR12|A0A014NR12_9MOLU//DNA ligase {ECO:0000256|HAMAP-Rule:MF_01588} EC=6.5.1.2 {ECO:0000256|HAMAP-Rule:MF_01588} Polydeoxyribonucleotide synthase [NAD(+)] {ECO:0000256|HAMAP-Rule:MF_01588} OS=Mycoplasma ovipneumoniae 14811 ORFNames=MOVI_1370 {ECO:0000313|EMBL:EXU61312.1} PE=3	GO:0006260//DNA replication`biological_process;GO:0046872//metal ion binding`molecular_function;GO:0003911//DNA ligase (NAD+) activity`molecular_function;GO:0006281//DNA repair`biological_process	COG0272`NAD-dependent DNA ligase`Replication, recombination and repair	None	WP_044283995.1//NAD-dependent DNA ligase LigA	None
ctg_01163	K16785//ecfT`energy-coupling factor transport system permease protein	ko02010//ABC transporters`Environmental Information Processing`Membrane transport	WP_044285598.1//energy-coupling factor transporter transmembrane protein EcfT	tr|A0A014M2Z1|A0A014M2Z1_9MOLU//Cobalt ABC transporter permease protein {ECO:0000313|EMBL:EXU61313.1} OS=Mycoplasma ovipneumoniae 14811 ORFNames=MOVI_1380 {ECO:0000313|EMBL:EXU61313.1} PE=4	GO:0016021//integral component of membrane`cellular_component	COG0619`ECF-type transporter transmembrane protein EcfT`Coenzyme transport and metabolism	PF02361.19//CbiQ`Cobalt transport protein	WP_044285598.1//energy-coupling factor transporter transmembrane protein EcfT	TIGR02454.1//ECF_T_CbiQ`JCVI: cobalt ECF transporter T component CbiQ
ctg_00347	K15581//oppB`oligopeptide transport system permease protein	ko01501//beta-Lactam resistance`Human Diseases`Drug resistance: antimicrobial;ko02010//ABC transporters`Environmental Information Processing`Membrane transport;ko02024//Quorum sensing`Cellular Processes`Cellular community - prokaryotes	CNS32652.1//Uncharacterised protein	tr|A0A014MH13|A0A014MH13_9MOLU//Oligopeptide ABC transporter, permease protein {ECO:0000313|EMBL:EXU60860.1} OS=Mycoplasma ovipneumoniae 14811 ORFNames=MOVI_6350 {ECO:0000313|EMBL:EXU60860.1} PE=3	GO:0016021//integral component of membrane`cellular_component;GO:0055085//transmembrane transport`biological_process;GO:0005886//plasma membrane`cellular_component	COG0601`ABC-type dipeptide/oligopeptide/nickel transport system, permease component`Amino acid transport and metabolism;COG0601`ABC-type dipeptide/oligopeptide/nickel transport system, permease component`Inorganic ion transport and metabolism	None	WP_044284457.1//ABC transporter permease	None
ctg_01166	K16787//ecfA2`energy-coupling factor transport system ATP-binding protein [EC:7.-.-.-]	ko02010//ABC transporters`Environmental Information Processing`Membrane transport	VEU71927.1//ABC transporter ATP-binding protein	tr|A0A014L7A5|A0A014L7A5_9MOLU//ABC transporter ATP-binding protein (Predicted cobalt transport) {ECO:0000313|EMBL:EXU61314.1} OS=Mycoplasma ovipneumoniae 14811 ORFNames=MOVI_1390 {ECO:0000313|EMBL:EXU61314.1} PE=4	GO:0016020//membrane`cellular_component;GO:0055085//transmembrane transport`biological_process;GO:0005524//ATP binding`molecular_function	COG1122`Energy-coupling factor transporter ATP-binding protein EcfA2`General function prediction only;COG1122`Energy-coupling factor transporter ATP-binding protein EcfA2`Inorganic ion transport and metabolism	PF00005.30//ABC_tran`ABC transporter;PF13555.9//AAA_29`P-loop containing region of AAA domain	WP_157356351.1//ATP-binding cassette domain-containing protein	TIGR03522.1//GldA_ABC_ATP`JCVI: gliding motility-associated ABC transporter ATP-binding subunit GldA;TIGR02211.1//LolD_lipo_ex`JCVI: lipoprotein-releasing ABC transporter ATP-binding protein LolD;TIGR02314.1//ABC_MetN`JCVI: methionine ABC transporter ATP-binding protein MetN;TIGR04520.1//ECF_ATPase_1`JCVI: energy-coupling factor transporter ATPase;TIGR04521.1//ECF_ATPase_2`JCVI: energy-coupling f…
ctg_00344	K15581//oppB`oligopeptide transport system permease protein	ko01501//beta-Lactam resistance`Human Diseases`Drug resistance: antimicrobial;ko02010//ABC transporters`Environmental Information Processing`Membrane transport;ko02024//Quorum sensing`Cellular Processes`Cellular community - prokaryotes	WP_069099227.1//ABC transporter permease	tr|A0A014MH13|A0A014MH13_9MOLU//Oligopeptide ABC transporter, permease protein {ECO:0000313|EMBL:EXU60860.1} OS=Mycoplasma ovipneumoniae 14811 ORFNames=MOVI_6350 {ECO:0000313|EMBL:EXU60860.1} PE=3	GO:0016021//integral component of membrane`cellular_component;GO:0055085//transmembrane transport`biological_process;GO:0005886//plasma membrane`cellular_component	COG0601`ABC-type dipeptide/oligopeptide/nickel transport system, permease component`Amino acid transport and metabolism;COG0601`ABC-type dipeptide/oligopeptide/nickel transport system, permease component`Inorganic ion transport and metabolism	None	WP_069099227.1//ABC transporter permease	None
ctg_01167	K16786//ecfA1`energy-coupling factor transport system ATP-binding protein [EC:7.-.-.-]	ko02010//ABC transporters`Environmental Information Processing`Membrane transport	WP_044285600.1//energy-coupling factor transporter ATPase	tr|A0A014MIF2|A0A014MIF2_9MOLU//Cobalt import ATP-binding protein CbiO1 {ECO:0000313|EMBL:EXU61315.1} OS=Mycoplasma ovipneumoniae 14811 ORFNames=MOVI_1400 {ECO:0000313|EMBL:EXU61315.1} PE=4	GO:0016020//membrane`cellular_component;GO:0055085//transmembrane transport`biological_process;GO:0005524//ATP binding`molecular_function	COG1122`Energy-coupling factor transporter ATP-binding protein EcfA2`General function prediction only;COG1122`Energy-coupling factor transporter ATP-binding protein EcfA2`Inorganic ion transport and metabolism	PF00005.30//ABC_tran`ABC transporter;PF02463.22//SMC_N`RecF/RecN/SMC N terminal domain	WP_044285600.1//energy-coupling factor transporter ATPase	TIGR02673.1//FtsE`JCVI: cell division ATP-binding protein FtsE;TIGR02211.1//LolD_lipo_ex`JCVI: lipoprotein-releasing ABC transporter ATP-binding protein LolD;TIGR02315.1//ABC_phnC`JCVI: phosphonate ABC transporter ATP-binding protein;TIGR02314.1//ABC_MetN`JCVI: methionine ABC transporter ATP-binding protein MetN;TIGR02868.1//CydC`JCVI: thiol reductant ABC exporter subunit CydC;TIGR02324.1//CP_lya…
ctg_00266	K01624//FBA, fbaA`fructose-bisphosphate aldolase, class II [EC:4.1.2.13]	ko00010//Glycolysis / Gluconeogenesis`Metabolism`Carbohydrate metabolism;ko00030//Pentose phosphate pathway`Metabolism`Carbohydrate metabolism;ko00051//Fructose and mannose metabolism`Metabolism`Carbohydrate metabolism;ko00680//Methane metabolism`Metabolism`Energy metabolism;ko00710//Carbon fixation in photosynthetic organisms`Metabolism`Energy metabolism;ko01100//Metabolic pathways`Metabolism`Gl…	WP_232464177.1//class II fructose-bisphosphate aldolase	tr|A0A014M1R1|A0A014M1R1_9MOLU//Fructose-bisphosphate aldolase class-II {ECO:0000313|EMBL:EXU60908.1} OS=Mycoplasma ovipneumoniae 14811 ORFNames=MOVI_6000 {ECO:0000313|EMBL:EXU60908.1} PE=4	GO:0005975//carbohydrate metabolic process`biological_process;GO:0008270//zinc ion binding`molecular_function;GO:0016832//aldehyde-lyase activity`molecular_function	COG0191`Fructose/tagatose bisphosphate aldolase`Carbohydrate transport and metabolism	None	WP_232464177.1//class II fructose-bisphosphate aldolase	None
ctg_00655	K10823//oppF`oligopeptide transport system ATP-binding protein	ko01501//beta-Lactam resistance`Human Diseases`Drug resistance: antimicrobial;ko02010//ABC transporters`Environmental Information Processing`Membrane transport;ko02024//Quorum sensing`Cellular Processes`Cellular community - prokaryotes	VEU71395.1//phosphate ABC transporter ATP-binding protein	tr|A0A014M2C7|A0A014M2C7_9MOLU//Oligopeptide ABC transporter, ATP-binding protein (OppF) {ECO:0000313|EMBL:EXU61113.1} OS=Mycoplasma ovipneumoniae 14811 ORFNames=MOVI_3570 {ECO:0000313|EMBL:EXU61113.1} PE=4	GO:0015833//peptide transport`biological_process;GO:0005524//ATP binding`molecular_function	COG4608`ABC-type oligopeptide transport system, ATPase component`Amino acid transport and metabolism	None	WP_069099452.1//ATP-binding cassette domain-containing protein	None
ctg_00700	K10112//msmX, msmK, malK, sugC, ggtA, msiK`multiple sugar transport system ATP-binding protein [EC:7.5.2.-]	ko02010//ABC transporters`Environmental Information Processing`Membrane transport	VEU71433.1//sugar ABC transporter, ATP-binding protein	tr|A0A014KVU8|A0A014KVU8_9MOLU//ABC transporter ATP-binding protein {ECO:0000313|EMBL:EXU61126.1} OS=Mycoplasma ovipneumoniae 14811 ORFNames=MOVI_3700 {ECO:0000313|EMBL:EXU61126.1} PE=4	GO:0043190//ATP-binding cassette (ABC) transporter complex`cellular_component;GO:0022857//transmembrane transporter activity`molecular_function;GO:0005524//ATP binding`molecular_function	COG3842`ABC-type Fe3+/spermidine/putrescine transport systems, ATPase component`Amino acid transport and metabolism	PF00005.30//ABC_tran`ABC transporter;PF13555.9//AAA_29`P-loop containing region of AAA domain	WP_069099449.1//ATP-binding cassette domain-containing protein	TIGR03864.1//PQQ_ABC_ATP`JCVI: ABC transporter, ATP-binding subunit, PQQ-dependent alcohol dehydrogenase system (Provisional);TIGR02315.1//ABC_phnC`JCVI: phosphonate ABC transporter ATP-binding protein;TIGR03005.1//ectoine_ehuA`JCVI: ectoine/hydroxyectoine ABC transporter ATP-binding protein EhuA;TIGR00968.1//3a0106s01`JCVI: sulfate ABC transporter ATP-binding protein;TIGR00972.1//3a0107s01c2`JCV…
ctg_00658	K00627//DLAT, aceF, pdhC`pyruvate dehydrogenase E2 component (dihydrolipoamide acetyltransferase) [EC:2.3.1.12]	ko00010//Glycolysis / Gluconeogenesis`Metabolism`Carbohydrate metabolism;ko00020//Citrate cycle (TCA cycle)`Metabolism`Carbohydrate metabolism;ko00620//Pyruvate metabolism`Metabolism`Carbohydrate metabolism;ko01100//Metabolic pathways`Metabolism`Global and overview maps;ko01110//Biosynthesis of secondary metabolites`Metabolism`Global and overview maps;ko01120//Microbial metabolism in diverse envi…	WP_010321162.1//2-oxo acid dehydrogenase subunit E2	tr|A0A014L6Q9|A0A014L6Q9_9MOLU//Dihydrolipoamide acetyltransferase component of pyruvate deshydrogenase complex {ECO:0000313|EMBL:EXU61114.1} OS=Mycoplasma ovipneumoniae 14811 ORFNames=MOVI_3580 {ECO:0000313|EMBL:EXU61114.1} PE=4	GO:0016746//acyltransferase activity`molecular_function	COG0508`Pyruvate/2-oxoglutarate dehydrogenase complex, dihydrolipoamide acyltransferase (E2) component`Energy production and conversion	PF00198.26//2-oxoacid_dh`2-oxoacid dehydrogenases acyltransferase (catalytic domain)	WP_010321162.1//2-oxo acid dehydrogenase subunit E2	None
ctg_01379	K02114//ATPF1E, atpC`F-type H+-transporting ATPase subunit epsilon	ko00190//Oxidative phosphorylation`Metabolism`Energy metabolism;ko00195//Photosynthesis`Metabolism`Energy metabolism;ko01100//Metabolic pathways`Metabolism`Global and overview maps	WP_044285688.1//ATP synthase subunit epsilon	tr|A0A014MI73|A0A014MI73_9MOLU//ATP-synt_DE_N domain-containing protein {ECO:0000259|Pfam:PF02823} OS=Mycoplasma ovipneumoniae 14811 ORFNames=MOVI_2530 {ECO:0000313|EMBL:EXU61210.1} PE=4	GO:0015986//ATP synthesis coupled proton transport`biological_process	None	PF02823.19//ATP-synt_DE_N`ATP synthase, Delta/Epsilon chain, beta-sandwich domain	WP_044285688.1//ATP synthase subunit epsilon	None
ctg_01168	K00760//hprT, hpt, HPRT1`hypoxanthine phosphoribosyltransferase [EC:2.4.2.8]	ko00230//Purine metabolism`Metabolism`Nucleotide metabolism;ko00983//Drug metabolism - other enzymes`Metabolism`Xenobiotics biodegradation and metabolism;ko01100//Metabolic pathways`Metabolism`Global and overview maps;ko01110//Biosynthesis of secondary metabolites`Metabolism`Global and overview maps	WP_044283999.1//hypoxanthine phosphoribosyltransferase	tr|A0A014KWD8|A0A014KWD8_9MOLU//Hypoxanthine phosphoribosyltransferase {ECO:0000256|ARBA:ARBA00011895, ECO:0000256|RuleBase:RU364099} EC=2.4.2.8 {ECO:0000256|ARBA:ARBA00011895, ECO:0000256|RuleBase:RU364099} OS=Mycoplasma ovipneumoniae 14811 ORFNames=MOVI_1410 {ECO:0000313|EMBL:EXU61316.1} PE=3	GO:0005737//cytoplasm`cellular_component;GO:0004422//hypoxanthine phosphoribosyltransferase activity`molecular_function;GO:0000166//nucleotide binding`molecular_function;GO:0052657//guanine phosphoribosyltransferase activity`molecular_function;GO:0032264//IMP salvage`biological_process;GO:0006166//purine ribonucleoside salvage`biological_process;GO:0046872//metal ion binding`molecular_function	COG0634`Hypoxanthine-guanine phosphoribosyltransferase`Nucleotide transport and metabolism	PF00156.30//Pribosyltran`Phosphoribosyl transferase domain	WP_044283999.1//hypoxanthine phosphoribosyltransferase	TIGR01203.1//HGPRTase`JCVI: hypoxanthine phosphoribosyltransferase
ctg_00580	K03475//ulaA, sgaT`ascorbate PTS system EIIC component	ko00053//Ascorbate and aldarate metabolism`Metabolism`Carbohydrate metabolism;ko01100//Metabolic pathways`Metabolism`Global and overview maps;ko01120//Microbial metabolism in diverse environments`Metabolism`Global and overview maps;ko02060//Phosphotransferase system (PTS)`Environmental Information Processing`Membrane transport	VEU71313.1//Ascorbate-specific PTS system EIIC component	tr|A0A0C5X6J7|A0A0C5X6J7_9MOLU//PTS ascorbate transporter subunit IIC {ECO:0000313|EMBL:AJR12023.1} OS=Mycoplasma dispar ORFNames=MDIS_00835 {ECO:0000313|EMBL:AJR12023.1} PE=4	GO:0009401//phosphoenolpyruvate-dependent sugar phosphotransferase system`biological_process;GO:0016021//integral component of membrane`cellular_component;GO:0005886//plasma membrane`cellular_component	None	None	WP_010321200.1//PTS transporter subunit IIC	None
ctg_01117	K01889//FARSA, pheS`phenylalanyl-tRNA synthetase alpha chain [EC:6.1.1.20]	ko00970//Aminoacyl-tRNA biosynthesis`Genetic Information Processing`Translation	WP_044283974.1//hypothetical protein	tr|A0A014KWG1|A0A014KWG1_9MOLU//Phenylalanine--tRNA ligase {ECO:0000256|ARBA:ARBA00012814} EC=6.1.1.20 {ECO:0000256|ARBA:ARBA00012814} OS=Mycoplasma ovipneumoniae 14811 ORFNames=MOVI_1070 {ECO:0000313|EMBL:EXU61341.1} PE=4	GO:0005737//cytoplasm`cellular_component;GO:0004826//phenylalanine-tRNA ligase activity`molecular_function;GO:0000049//tRNA binding`molecular_function;GO:0005524//ATP binding`molecular_function;GO:0006432//phenylalanyl-tRNA aminoacylation`biological_process	COG0016`Phenylalanyl-tRNA synthetase alpha subunit`Translation, ribosomal structure and biogenesis	PF01409.23//tRNA-synt_2d`tRNA synthetases class II core domain (F)	WP_044283974.1//hypothetical protein	TIGR00468.1//pheS`JCVI: phenylalanine--tRNA ligase subunit alpha
ctg_01119	K01890//FARSB, pheT`phenylalanyl-tRNA synthetase beta chain [EC:6.1.1.20]	ko00970//Aminoacyl-tRNA biosynthesis`Genetic Information Processing`Translation	WP_044283975.1//phenylalanine--tRNA ligase subunit beta	tr|A0A014NR39|A0A014NR39_9MOLU//Phenylalanine--tRNA ligase beta subunit {ECO:0000256|ARBA:ARBA00017032} EC=6.1.1.20 {ECO:0000256|ARBA:ARBA00012814} Phenylalanyl-tRNA synthetase beta subunit {ECO:0000256|ARBA:ARBA00015239} OS=Mycoplasma ovipneumoniae 14811 ORFNames=MOVI_1080 {ECO:0000313|EMBL:EXU61342.1} PE=4	GO:0000049//tRNA binding`molecular_function;GO:0004826//phenylalanine-tRNA ligase activity`molecular_function;GO:0000287//magnesium ion binding`molecular_function;GO:0005524//ATP binding`molecular_function;GO:0006432//phenylalanyl-tRNA aminoacylation`biological_process	COG0072`Phenylalanyl-tRNA synthetase beta subunit`Translation, ribosomal structure and biogenesis;COG0073`tRNA-binding EMAP/Myf domain`Translation, ribosomal structure and biogenesis	PF01588.23//tRNA_bind`Putative tRNA binding domain	WP_044283975.1//phenylalanine--tRNA ligase subunit beta	None
ctg_00466	K02992//RP-S7, MRPS7, rpsG`small subunit ribosomal protein S7	ko03010//Ribosome`Genetic Information Processing`Translation	WP_044284507.1//30S ribosomal protein S7	tr|A0A014KV26|A0A014KV26_9MOLU//30S ribosomal protein S7 {ECO:0000256|HAMAP-Rule:MF_00480} OS=Mycoplasma ovipneumoniae 14811 ORFNames=MOVI_6900 {ECO:0000313|EMBL:EXU60816.1} PE=3	GO:0005737//cytoplasm`cellular_component;GO:0000049//tRNA binding`molecular_function;GO:0015935//small ribosomal subunit`cellular_component;GO:0019843//rRNA binding`molecular_function;GO:0003735//structural constituent of ribosome`molecular_function;GO:0006412//translation`biological_process	COG0049`Ribosomal protein S7`Translation, ribosomal structure and biogenesis	PF00177.24//Ribosomal_S7`Ribosomal protein S7p/S5e	WP_044284507.1//30S ribosomal protein S7	TIGR01029.1//rpsG_bact`JCVI: 30S ribosomal protein S7;TIGR01028.1//uS7_euk_arch`JCVI: 30S ribosomal protein S7
ctg_00467	K02950//RP-S12, MRPS12, rpsL`small subunit ribosomal protein S12	ko03010//Ribosome`Genetic Information Processing`Translation	WP_010321104.1//MULTISPECIES: 30S ribosomal protein S12	tr|A0A0C5X2F5|A0A0C5X2F5_9MOLU//30S ribosomal protein S12 {ECO:0000256|HAMAP-Rule:MF_00403, ECO:0000256|RuleBase:RU003623} OS=Mycoplasma dispar {ECO:0000313|EMBL:AJR12457.1} PE=3	GO:0003735//structural constituent of ribosome`molecular_function;GO:0000049//tRNA binding`molecular_function;GO:0015935//small ribosomal subunit`cellular_component;GO:0006412//translation`biological_process;GO:0019843//rRNA binding`molecular_function	None	PF00164.28//Ribosom_S12_S23`Ribosomal protein S12/S23	WP_010321104.1//MULTISPECIES: 30S ribosomal protein S12	TIGR00982.1//uS12_E_A`JCVI: 30S ribosomal protein S12;TIGR00981.1//rpsL_bact`JCVI: 30S ribosomal protein S12
ctg_00465	K02992//RP-S7, MRPS7, rpsG`small subunit ribosomal protein S7	ko03010//Ribosome`Genetic Information Processing`Translation	OWY74232.1//30S ribosomal protein S7, partial	tr|A0A014KV26|A0A014KV26_9MOLU//30S ribosomal protein S7 {ECO:0000256|HAMAP-Rule:MF_00480} OS=Mycoplasma ovipneumoniae 14811 ORFNames=MOVI_6900 {ECO:0000313|EMBL:EXU60816.1} PE=3	GO:0005737//cytoplasm`cellular_component;GO:0000049//tRNA binding`molecular_function;GO:0015935//small ribosomal subunit`cellular_component;GO:0019843//rRNA binding`molecular_function;GO:0003735//structural constituent of ribosome`molecular_function;GO:0006412//translation`biological_process	COG0049`Ribosomal protein S7`Translation, ribosomal structure and biogenesis	None	WP_010321103.1//30S ribosomal protein S7	None
ctg_00747	K01867//WARS, trpS`tryptophanyl-tRNA synthetase [EC:6.1.1.2]	ko00970//Aminoacyl-tRNA biosynthesis`Genetic Information Processing`Translation	WP_044285996.1//tryptophan--tRNA ligase	tr|A0A014NQB8|A0A014NQB8_9MOLU//Tryptophan--tRNA ligase {ECO:0000256|HAMAP-Rule:MF_00140} EC=6.1.1.2 {ECO:0000256|HAMAP-Rule:MF_00140} Tryptophanyl-tRNA synthetase {ECO:0000256|HAMAP-Rule:MF_00140} Short=TrpRS {ECO:0000256|HAMAP-Rule:MF_00140} OS=Mycoplasma ovipneumoniae 14811 ORFNames=MOVI_3900 {ECO:0000313|EMBL:EXU61087.1} PE=3	GO:0005737//cytoplasm`cellular_component;GO:0004830//tryptophan-tRNA ligase activity`molecular_function;GO:0006436//tryptophanyl-tRNA aminoacylation`biological_process;GO:0005524//ATP binding`molecular_function	COG0180`Tryptophanyl-tRNA synthetase`Translation, ribosomal structure and biogenesis	PF00579.28//tRNA-synt_1b`tRNA synthetases class I (W and Y)	WP_044285996.1//tryptophan--tRNA ligase	TIGR00233.1//trpS`JCVI: tryptophan--tRNA ligase
ctg_00746	K01868//TARS, thrS`threonyl-tRNA synthetase [EC:6.1.1.3]	ko00970//Aminoacyl-tRNA biosynthesis`Genetic Information Processing`Translation	WP_044285995.1//threonine--tRNA ligase	tr|A0A014KVP7|A0A014KVP7_9MOLU//Threonine--tRNA ligase {ECO:0000256|HAMAP-Rule:MF_00184} EC=6.1.1.3 {ECO:0000256|HAMAP-Rule:MF_00184} Threonyl-tRNA synthetase {ECO:0000256|HAMAP-Rule:MF_00184} Short=ThrRS {ECO:0000256|HAMAP-Rule:MF_00184} OS=Mycoplasma ovipneumoniae 14811 ORFNames=MOVI_3890 {ECO:0000313|EMBL:EXU61086.1} PE=3	GO:0005737//cytoplasm`cellular_component;GO:0006435//threonyl-tRNA aminoacylation`biological_process;GO:0000049//tRNA binding`molecular_function;GO:0004829//threonine-tRNA ligase activity`molecular_function;GO:0046872//metal ion binding`molecular_function;GO:0005524//ATP binding`molecular_function	COG0441`Threonyl-tRNA synthetase`Translation, ribosomal structure and biogenesis	None	WP_044285995.1//threonine--tRNA ligase	None
ctg_00745	K01868//TARS, thrS`threonyl-tRNA synthetase [EC:6.1.1.3]	ko00970//Aminoacyl-tRNA biosynthesis`Genetic Information Processing`Translation	WP_044284228.1//threonine--tRNA ligase	tr|A0A014KVP7|A0A014KVP7_9MOLU//Threonine--tRNA ligase {ECO:0000256|HAMAP-Rule:MF_00184} EC=6.1.1.3 {ECO:0000256|HAMAP-Rule:MF_00184} Threonyl-tRNA synthetase {ECO:0000256|HAMAP-Rule:MF_00184} Short=ThrRS {ECO:0000256|HAMAP-Rule:MF_00184} OS=Mycoplasma ovipneumoniae 14811 ORFNames=MOVI_3890 {ECO:0000313|EMBL:EXU61086.1} PE=3	GO:0005737//cytoplasm`cellular_component;GO:0006435//threonyl-tRNA aminoacylation`biological_process;GO:0000049//tRNA binding`molecular_function;GO:0004829//threonine-tRNA ligase activity`molecular_function;GO:0046872//metal ion binding`molecular_function;GO:0005524//ATP binding`molecular_function	COG0441`Threonyl-tRNA synthetase`Translation, ribosomal structure and biogenesis	PF00587.28//tRNA-synt_2b`tRNA synthetase class II core domain (G, H, P, S and T)	WP_044284228.1//threonine--tRNA ligase	TIGR00418.1//thrS`JCVI: threonine--tRNA ligase
ctg_00742	K00111//glpA, glpD`glycerol-3-phosphate dehydrogenase [EC:1.1.5.3]	ko00564//Glycerophospholipid metabolism`Metabolism`Lipid metabolism;ko01110//Biosynthesis of secondary metabolites`Metabolism`Global and overview maps	WP_053240187.1//type 2 glycerol-3-phosphate oxidase, partial	tr|A0A014L6M1|A0A014L6M1_9MOLU//Glycerol-3-phosphate oxidase {ECO:0000313|EMBL:EXU61084.1} OS=Mycoplasma ovipneumoniae 14811 ORFNames=MOVI_3870 {ECO:0000313|EMBL:EXU61084.1} PE=4	GO:0016491//oxidoreductase activity`molecular_function	COG0579`L-2-hydroxyglutarate oxidase LhgO`Carbohydrate transport and metabolism	None	WP_053240187.1//type 2 glycerol-3-phosphate oxidase, partial	None
ctg_00267	K01624//FBA, fbaA`fructose-bisphosphate aldolase, class II [EC:4.1.2.13]	ko00010//Glycolysis / Gluconeogenesis`Metabolism`Carbohydrate metabolism;ko00030//Pentose phosphate pathway`Metabolism`Carbohydrate metabolism;ko00051//Fructose and mannose metabolism`Metabolism`Carbohydrate metabolism;ko00680//Methane metabolism`Metabolism`Energy metabolism;ko00710//Carbon fixation in photosynthetic organisms`Metabolism`Energy metabolism;ko01100//Metabolic pathways`Metabolism`Gl…	VEU70893.1//D-tagatose-1,6-bisphosphate aldolase subunit KbaY	tr|A0A014M1R1|A0A014M1R1_9MOLU//Fructose-bisphosphate aldolase class-II {ECO:0000313|EMBL:EXU60908.1} OS=Mycoplasma ovipneumoniae 14811 ORFNames=MOVI_6000 {ECO:0000313|EMBL:EXU60908.1} PE=4	GO:0005975//carbohydrate metabolic process`biological_process;GO:0008270//zinc ion binding`molecular_function;GO:0016832//aldehyde-lyase activity`molecular_function	COG0191`Fructose/tagatose bisphosphate aldolase`Carbohydrate transport and metabolism	PF01116.23//F_bP_aldolase`Fructose-bisphosphate aldolase class-II	WP_044285836.1//class II fructose-bisphosphate aldolase family protein	TIGR00167.1//cbbA`JCVI: ketose-bisphosphate aldolase;TIGR01859.1//fruc_bis_ald_`JCVI: class II fructose-1,6-bisphosphate aldolase;TIGR01858.1//tag_bisphos_ald`JCVI: tagatose bisphosphate family class II aldolase;TIGR01520.1//FruBisAldo_II_A`JCVI: class II fructose-bisphosphate aldolase;TIGR01521.1//FruBisAldo_II_B`JCVI: fructose-bisphosphate aldolase class II
ctg_01438	K03043//rpoB`DNA-directed RNA polymerase subunit beta [EC:2.7.7.6]	ko03020//RNA polymerase`Genetic Information Processing`Transcription	WP_044285716.1//DNA-directed RNA polymerase subunit beta	tr|A0A014MHY9|A0A014MHY9_9MOLU//DNA-directed RNA polymerase subunit beta {ECO:0000256|HAMAP-Rule:MF_01321, ECO:0000256|RuleBase:RU363031} Short=RNAP subunit beta {ECO:0000256|HAMAP-Rule:MF_01321} EC=2.7.7.6 {ECO:0000256|HAMAP-Rule:MF_01321, ECO:0000256|RuleBase:RU363031} RNA polymerase subunit beta {ECO:0000256|HAMAP-Rule:MF_01321} Transcriptase subunit beta {ECO:0000256|HAMAP-Rule:MF_01321} OS=M…	GO:0003899//DNA-directed 5'-3' RNA polymerase activity`molecular_function;GO:0032549//ribonucleoside binding`molecular_function;GO:0006351//transcription, DNA-templated`biological_process;GO:0003677//DNA binding`molecular_function	COG0085`DNA-directed RNA polymerase, beta subunit/140 kD subunit`Transcription	None	WP_044284130.1//DNA-directed RNA polymerase subunit beta	None
ctg_01439	K03043//rpoB`DNA-directed RNA polymerase subunit beta [EC:2.7.7.6]	ko03020//RNA polymerase`Genetic Information Processing`Transcription	AAZ81456.1//RNA polymerase beta subunit, partial	tr|A2CHH8|A2CHH8_9MOLU//DNA-directed RNA polymerase {ECO:0000256|ARBA:ARBA00012418} EC=2.7.7.6 {ECO:0000256|ARBA:ARBA00012418} Fragment OS=Mycoplasma ovipneumoniae ATCC 29419 Name=rpoB {ECO:0000313|EMBL:AAZ81456.1} PE=3	GO:0003899//DNA-directed 5'-3' RNA polymerase activity`molecular_function;GO:0032549//ribonucleoside binding`molecular_function;GO:0006351//transcription, DNA-templated`biological_process;GO:0003677//DNA binding`molecular_function	None	PF00562.31//RNA_pol_Rpb2_6`RNA polymerase Rpb2, domain 6	WP_069099419.1//DNA-directed RNA polymerase subunit beta	None
ctg_01344	K04043//dnaK, HSPA9`molecular chaperone DnaK	ko03018//RNA degradation`Genetic Information Processing`Folding, sorting and degradation;ko05152//Tuberculosis`Human Diseases`Infectious disease: bacterial	WP_044284084.1//molecular chaperone DnaK	tr|A0A014M2X1|A0A014M2X1_9MOLU//Chaperone protein DnaK {ECO:0000256|HAMAP-Rule:MF_00332} HSP70 {ECO:0000256|HAMAP-Rule:MF_00332} Heat shock 70 kDa protein {ECO:0000256|HAMAP-Rule:MF_00332} Heat shock protein 70 {ECO:0000256|HAMAP-Rule:MF_00332} OS=Mycoplasma ovipneumoniae 14811 ORFNames=MOVI_2380 {ECO:0000313|EMBL:EXU61288.1} PE=2	GO:0051082//unfolded protein binding`molecular_function;GO:0006457//protein folding`biological_process;GO:0016887//ATP hydrolysis activity`molecular_function;GO:0005524//ATP binding`molecular_function	COG0443`Molecular chaperone DnaK (HSP70)`Posttranslational modification, protein turnover, chaperones	PF06723.16//MreB_Mbl`MreB/Mbl protein	WP_044284084.1//molecular chaperone DnaK	TIGR02350.1//prok_dnaK`JCVI: molecular chaperone DnaK;TIGR00904.1//mreB`JCVI: MreB/Mrl family cell shape determining protein;TIGR02529.1//EutJ`JCVI: ethanolamine utilization protein EutJ family protein (Provisional)
ctg_00651	K15582//oppC`oligopeptide transport system permease protein	ko01501//beta-Lactam resistance`Human Diseases`Drug resistance: antimicrobial;ko02010//ABC transporters`Environmental Information Processing`Membrane transport;ko02024//Quorum sensing`Cellular Processes`Cellular community - prokaryotes	WP_157356143.1//ABC transporter permease	tr|A0A014KVS8|A0A014KVS8_9MOLU//Oligopeptide ABC transporter system, permease protein (OppC) {ECO:0000313|EMBL:EXU61111.1} OS=Mycoplasma ovipneumoniae 14811 ORFNames=MOVI_3550 {ECO:0000313|EMBL:EXU61111.1} PE=3	GO:0016021//integral component of membrane`cellular_component;GO:0055085//transmembrane transport`biological_process;GO:0005886//plasma membrane`cellular_component	COG1173`ABC-type dipeptide/oligopeptide/nickel transport system, permease component`Amino acid transport and metabolism;COG1173`ABC-type dipeptide/oligopeptide/nickel transport system, permease component`Inorganic ion transport and metabolism	None	WP_069099454.1//ABC transporter permease	None
ctg_01340	K00945//cmk`CMP/dCMP kinase [EC:2.7.4.25]	ko00240//Pyrimidine metabolism`Metabolism`Nucleotide metabolism;ko01100//Metabolic pathways`Metabolism`Global and overview maps	VEU72131.1//cytidylate kinase	tr|A0A014KWA9|A0A014KWA9_9MOLU//Cytidylate kinase {ECO:0000256|HAMAP-Rule:MF_00238} Short=CK {ECO:0000256|HAMAP-Rule:MF_00238} EC=2.7.4.25 {ECO:0000256|HAMAP-Rule:MF_00238} Cytidine monophosphate kinase {ECO:0000256|HAMAP-Rule:MF_00238} Short=CMP kinase {ECO:0000256|HAMAP-Rule:MF_00238} OS=Mycoplasma ovipneumoniae 14811 ORFNames=MOVI_2360 {ECO:0000313|EMBL:EXU61286.1} PE=3	GO:0005737//cytoplasm`cellular_component;GO:0006220//pyrimidine nucleotide metabolic process`biological_process;GO:0036430//CMP kinase activity`molecular_function;GO:0005524//ATP binding`molecular_function;GO:0036431//dCMP kinase activity`molecular_function	COG0283`Cytidylate kinase`Nucleotide transport and metabolism	None	WP_044285675.1//(d)CMP kinase	None
ctg_01341	K00945//cmk`CMP/dCMP kinase [EC:2.7.4.25]	ko00240//Pyrimidine metabolism`Metabolism`Nucleotide metabolism;ko01100//Metabolic pathways`Metabolism`Global and overview maps	VEU72131.1//cytidylate kinase	tr|A0A014KWA9|A0A014KWA9_9MOLU//Cytidylate kinase {ECO:0000256|HAMAP-Rule:MF_00238} Short=CK {ECO:0000256|HAMAP-Rule:MF_00238} EC=2.7.4.25 {ECO:0000256|HAMAP-Rule:MF_00238} Cytidine monophosphate kinase {ECO:0000256|HAMAP-Rule:MF_00238} Short=CMP kinase {ECO:0000256|HAMAP-Rule:MF_00238} OS=Mycoplasma ovipneumoniae 14811 ORFNames=MOVI_2360 {ECO:0000313|EMBL:EXU61286.1} PE=3	GO:0005737//cytoplasm`cellular_component;GO:0006220//pyrimidine nucleotide metabolic process`biological_process;GO:0036430//CMP kinase activity`molecular_function;GO:0005524//ATP binding`molecular_function;GO:0036431//dCMP kinase activity`molecular_function	COG0283`Cytidylate kinase`Nucleotide transport and metabolism	None	WP_044284082.1//(d)CMP kinase	None
ctg_01343	K04043//dnaK, HSPA9`molecular chaperone DnaK	ko03018//RNA degradation`Genetic Information Processing`Folding, sorting and degradation;ko05152//Tuberculosis`Human Diseases`Infectious disease: bacterial	WP_044284084.1//molecular chaperone DnaK	tr|A0A014M2X1|A0A014M2X1_9MOLU//Chaperone protein DnaK {ECO:0000256|HAMAP-Rule:MF_00332} HSP70 {ECO:0000256|HAMAP-Rule:MF_00332} Heat shock 70 kDa protein {ECO:0000256|HAMAP-Rule:MF_00332} Heat shock protein 70 {ECO:0000256|HAMAP-Rule:MF_00332} OS=Mycoplasma ovipneumoniae 14811 ORFNames=MOVI_2380 {ECO:0000313|EMBL:EXU61288.1} PE=2	GO:0051082//unfolded protein binding`molecular_function;GO:0006457//protein folding`biological_process;GO:0016887//ATP hydrolysis activity`molecular_function;GO:0005524//ATP binding`molecular_function	COG0443`Molecular chaperone DnaK (HSP70)`Posttranslational modification, protein turnover, chaperones	PF00012.23//HSP70`Hsp70 protein	WP_044284084.1//molecular chaperone DnaK	TIGR02350.1//prok_dnaK`JCVI: molecular chaperone DnaK;TIGR01991.1//HscA`JCVI: Fe-S protein assembly chaperone HscA
ctg_01024	K00615//E2.2.1.1, tktA, tktB`transketolase [EC:2.2.1.1]	ko00030//Pentose phosphate pathway`Metabolism`Carbohydrate metabolism;ko00710//Carbon fixation in photosynthetic organisms`Metabolism`Energy metabolism;ko01051//Biosynthesis of ansamycins`Metabolism`Metabolism of terpenoids and polyketides;ko01100//Metabolic pathways`Metabolism`Global and overview maps;ko01110//Biosynthesis of secondary metabolites`Metabolism`Global and overview maps;ko01120//Mic…	VEU71796.1//Transketolase	tr|A0A014M364|A0A014M364_9MOLU//Transketolase {ECO:0000313|EMBL:EXU61398.1} OS=Mycoplasma ovipneumoniae 14811 ORFNames=MOVI_0660 {ECO:0000313|EMBL:EXU61398.1} PE=3	GO:0016740//transferase activity`molecular_function;GO:0046872//metal ion binding`molecular_function	COG0021`Transketolase`Carbohydrate transport and metabolism	PF02779.27//Transket_pyr`Transketolase, pyrimidine binding domain	WP_240536032.1//transketolase	None
ctg_01023	K00615//E2.2.1.1, tktA, tktB`transketolase [EC:2.2.1.1]	ko00030//Pentose phosphate pathway`Metabolism`Carbohydrate metabolism;ko00710//Carbon fixation in photosynthetic organisms`Metabolism`Energy metabolism;ko01051//Biosynthesis of ansamycins`Metabolism`Metabolism of terpenoids and polyketides;ko01100//Metabolic pathways`Metabolism`Global and overview maps;ko01110//Biosynthesis of secondary metabolites`Metabolism`Global and overview maps;ko01120//Mic…	WP_230580419.1//transketolase	tr|A0A014M364|A0A014M364_9MOLU//Transketolase {ECO:0000313|EMBL:EXU61398.1} OS=Mycoplasma ovipneumoniae 14811 ORFNames=MOVI_0660 {ECO:0000313|EMBL:EXU61398.1} PE=3	GO:0016740//transferase activity`molecular_function;GO:0046872//metal ion binding`molecular_function	COG0021`Transketolase`Carbohydrate transport and metabolism	PF00456.24//Transketolase_N`Transketolase, thiamine diphosphate binding domain;PF13292.9//DXP_synthase_N`1-deoxy-D-xylulose-5-phosphate synthase	WP_230580419.1//transketolase	TIGR03181.1//PDH_E1_alph_x`JCVI: pyruvate dehydrogenase (acetyl-transferring) E1 component subunit alpha;TIGR03182.1//PDH_E1_alph_y`JCVI: pyruvate dehydrogenase (acetyl-transferring) E1 component subunit alpha
ctg_01022	K00615//E2.2.1.1, tktA, tktB`transketolase [EC:2.2.1.1]	ko00030//Pentose phosphate pathway`Metabolism`Carbohydrate metabolism;ko00710//Carbon fixation in photosynthetic organisms`Metabolism`Energy metabolism;ko01051//Biosynthesis of ansamycins`Metabolism`Metabolism of terpenoids and polyketides;ko01100//Metabolic pathways`Metabolism`Global and overview maps;ko01110//Biosynthesis of secondary metabolites`Metabolism`Global and overview maps;ko01120//Mic…	WP_230577097.1//transketolase	tr|A0A014M364|A0A014M364_9MOLU//Transketolase {ECO:0000313|EMBL:EXU61398.1} OS=Mycoplasma ovipneumoniae 14811 ORFNames=MOVI_0660 {ECO:0000313|EMBL:EXU61398.1} PE=3	GO:0016740//transferase activity`molecular_function;GO:0046872//metal ion binding`molecular_function	COG0021`Transketolase`Carbohydrate transport and metabolism	None	WP_230577097.1//transketolase	None
ctg_01180	K03800//lplA, lplJ, lipL1`lipoate---protein ligase [EC:6.3.1.20]	ko00785//Lipoic acid metabolism`Metabolism`Metabolism of cofactors and vitamins;ko01100//Metabolic pathways`Metabolism`Global and overview maps;ko01240//Biosynthesis of cofactors`Metabolism`Global and overview maps	WP_044285608.1//lipoate--protein ligase	tr|A0A014L7B4|A0A014L7B4_9MOLU//Lipoate--protein ligase {ECO:0000256|ARBA:ARBA00012367} EC=6.3.1.20 {ECO:0000256|ARBA:ARBA00012367} OS=Mycoplasma ovipneumoniae 14811 ORFNames=MOVI_1490 {ECO:0000313|EMBL:EXU61324.1} PE=4	GO:0016979//lipoate-protein ligase activity`molecular_function;GO:0009249//protein lipoylation`biological_process;GO:0005524//ATP binding`molecular_function	COG0095`Lipoate-protein ligase A`Coenzyme transport and metabolism	PF03099.22//BPL_LplA_LipB`Biotin/lipoate A/B protein ligase family	WP_044285608.1//lipoate--protein ligase	TIGR00545.1//lipoyltrans`JCVI: lipoate--protein ligase
ctg_01181	K03800//lplA, lplJ, lipL1`lipoate---protein ligase [EC:6.3.1.20]	ko00785//Lipoic acid metabolism`Metabolism`Metabolism of cofactors and vitamins;ko01100//Metabolic pathways`Metabolism`Global and overview maps;ko01240//Biosynthesis of cofactors`Metabolism`Global and overview maps	WP_157356344.1//lipoate--protein ligase	tr|A0A014L7B4|A0A014L7B4_9MOLU//Lipoate--protein ligase {ECO:0000256|ARBA:ARBA00012367} EC=6.3.1.20 {ECO:0000256|ARBA:ARBA00012367} OS=Mycoplasma ovipneumoniae 14811 ORFNames=MOVI_1490 {ECO:0000313|EMBL:EXU61324.1} PE=4	GO:0016979//lipoate-protein ligase activity`molecular_function;GO:0009249//protein lipoylation`biological_process;GO:0005524//ATP binding`molecular_function	COG0095`Lipoate-protein ligase A`Coenzyme transport and metabolism	PF10437.12//Lip_prot_lig_C`Bacterial lipoate protein ligase C-terminus	WP_044284007.1//lipoate--protein ligase	None
ctg_01185	K01875//SARS, serS`seryl-tRNA synthetase [EC:6.1.1.11]	ko00970//Aminoacyl-tRNA biosynthesis`Genetic Information Processing`Translation	WP_044285612.1//serine--tRNA ligase	tr|A0A014NR25|A0A014NR25_9MOLU//Seryl-tRNA synthetase {ECO:0000256|ARBA:ARBA00016155} EC=6.1.1.11 {ECO:0000256|ARBA:ARBA00012840} OS=Mycoplasma ovipneumoniae 14811 ORFNames=MOVI_1520 {ECO:0000313|EMBL:EXU61327.1} PE=4	GO:0006434//seryl-tRNA aminoacylation`biological_process;GO:0004828//serine-tRNA ligase activity`molecular_function;GO:0005524//ATP binding`molecular_function	COG0172`Seryl-tRNA synthetase`Translation, ribosomal structure and biogenesis	PF00587.28//tRNA-synt_2b`tRNA synthetase class II core domain (G, H, P, S and T)	WP_044285612.1//serine--tRNA ligase	None
ctg_01346	K03703//uvrC`excinuclease ABC subunit C	ko03420//Nucleotide excision repair`Genetic Information Processing`Replication and repair	WP_044285678.1//GIY-YIG nuclease family protein	tr|A0A014MID3|A0A014MID3_9MOLU//UvrABC system protein C (UvrC protein, Excinuclease ABC subunit C) {ECO:0000313|EMBL:EXU61290.1} OS=Mycoplasma ovipneumoniae 14811 ORFNames=MOVI_2400 {ECO:0000313|EMBL:EXU61290.1} PE=4	None	COG0322`Excinuclease UvrABC, nuclease subunit`Replication, recombination and repair	PF01541.27//GIY-YIG`GIY-YIG catalytic domain;PF08459.14//UvrC_RNaseH_dom`UvrC RNAse H endonuclease domain	WP_044285678.1//GIY-YIG nuclease family protein	TIGR00194.1//uvrC`JCVI: excinuclease ABC subunit UvrC
ctg_00054	K00857//tdk, TK`thymidine kinase [EC:2.7.1.21]	ko00240//Pyrimidine metabolism`Metabolism`Nucleotide metabolism;ko00983//Drug metabolism - other enzymes`Metabolism`Xenobiotics biodegradation and metabolism;ko01100//Metabolic pathways`Metabolism`Global and overview maps	WP_044284307.1//thymidine kinase	tr|A0A014NQ46|A0A014NQ46_9MOLU//Thymidine kinase {ECO:0000256|ARBA:ARBA00012118, ECO:0000256|HAMAP-Rule:MF_00124} EC=2.7.1.21 {ECO:0000256|ARBA:ARBA00012118, ECO:0000256|HAMAP-Rule:MF_00124} OS=Mycoplasma ovipneumoniae 14811 ORFNames=MOVI_4750 {ECO:0000313|EMBL:EXU61017.1} PE=3	GO:0005737//cytoplasm`cellular_component;GO:0004797//thymidine kinase activity`molecular_function;GO:0008270//zinc ion binding`molecular_function;GO:0005524//ATP binding`molecular_function;GO:0071897//DNA biosynthetic process`biological_process	COG1435`Thymidine kinase`Nucleotide transport and metabolism	PF00265.21//TK`Thymidine kinase	WP_044284307.1//thymidine kinase	None
ctg_00650	K15582//oppC`oligopeptide transport system permease protein	ko01501//beta-Lactam resistance`Human Diseases`Drug resistance: antimicrobial;ko02010//ABC transporters`Environmental Information Processing`Membrane transport;ko02024//Quorum sensing`Cellular Processes`Cellular community - prokaryotes	WP_157356143.1//ABC transporter permease	tr|A0A014KVS8|A0A014KVS8_9MOLU//Oligopeptide ABC transporter system, permease protein (OppC) {ECO:0000313|EMBL:EXU61111.1} OS=Mycoplasma ovipneumoniae 14811 ORFNames=MOVI_3550 {ECO:0000313|EMBL:EXU61111.1} PE=3	GO:0016021//integral component of membrane`cellular_component;GO:0055085//transmembrane transport`biological_process;GO:0005886//plasma membrane`cellular_component	COG1173`ABC-type dipeptide/oligopeptide/nickel transport system, permease component`Amino acid transport and metabolism;COG1173`ABC-type dipeptide/oligopeptide/nickel transport system, permease component`Inorganic ion transport and metabolism	None	WP_044284194.1//ABC transporter permease	None
ctg_00826	K15771//ganP, mdxF`arabinogalactan oligomer / maltooligosaccharide transport system permease protein	ko02010//ABC transporters`Environmental Information Processing`Membrane transport	WP_232464174.1//ABC transporter permease subunit	tr|A0A014L6I1|A0A014L6I1_9MOLU//Maltodextrin ABC transporter permease {ECO:0000313|EMBL:EXU61054.1} OS=Mycoplasma ovipneumoniae 14811 ORFNames=MOVI_4310 {ECO:0000313|EMBL:EXU61054.1} PE=3	GO:0016021//integral component of membrane`cellular_component;GO:0055085//transmembrane transport`biological_process;GO:0005886//plasma membrane`cellular_component	COG1175`ABC-type sugar transport system, permease component`Carbohydrate transport and metabolism	None	WP_232464174.1//ABC transporter permease subunit	None
ctg_00049	K23535//nupB`general nucleoside transport system permease protein	ko02010//ABC transporters`Environmental Information Processing`Membrane transport	WP_157356028.1//ABC transporter permease	tr|A0A014MHH7|A0A014MHH7_9MOLU//Sugar ABC transporter permease protein {ECO:0000313|EMBL:EXU61015.1} OS=Mycoplasma ovipneumoniae 14811 ORFNames=MOVI_4730 {ECO:0000313|EMBL:EXU61015.1} PE=4	GO:0016021//integral component of membrane`cellular_component;GO:0022857//transmembrane transporter activity`molecular_function;GO:0005886//plasma membrane`cellular_component	COG4603`ABC-type guanosine uptake system NupNOPQ, permease component NupP`Nucleotide transport and metabolism	None	WP_044284305.1//ABC transporter permease	None
ctg_00824	K15771//ganP, mdxF`arabinogalactan oligomer / maltooligosaccharide transport system permease protein	ko02010//ABC transporters`Environmental Information Processing`Membrane transport	WP_081311156.1//hypothetical protein	tr|A0A014L6I1|A0A014L6I1_9MOLU//Maltodextrin ABC transporter permease {ECO:0000313|EMBL:EXU61054.1} OS=Mycoplasma ovipneumoniae 14811 ORFNames=MOVI_4310 {ECO:0000313|EMBL:EXU61054.1} PE=3	GO:0016021//integral component of membrane`cellular_component;GO:0055085//transmembrane transport`biological_process;GO:0005886//plasma membrane`cellular_component	COG1175`ABC-type sugar transport system, permease component`Carbohydrate transport and metabolism	None	WP_081311156.1//hypothetical protein	None
ctg_00825	K15771//ganP, mdxF`arabinogalactan oligomer / maltooligosaccharide transport system permease protein	ko02010//ABC transporters`Environmental Information Processing`Membrane transport	WP_044286025.1//ABC transporter permease subunit	tr|A0A014L6I1|A0A014L6I1_9MOLU//Maltodextrin ABC transporter permease {ECO:0000313|EMBL:EXU61054.1} OS=Mycoplasma ovipneumoniae 14811 ORFNames=MOVI_4310 {ECO:0000313|EMBL:EXU61054.1} PE=3	GO:0016021//integral component of membrane`cellular_component;GO:0055085//transmembrane transport`biological_process;GO:0005886//plasma membrane`cellular_component	COG1175`ABC-type sugar transport system, permease component`Carbohydrate transport and metabolism	None	WP_044286025.1//ABC transporter permease subunit	None
ctg_00042	K01507//ppa`inorganic pyrophosphatase [EC:3.6.1.1]	ko00190//Oxidative phosphorylation`Metabolism`Energy metabolism	WP_069096530.1//inorganic diphosphatase	tr|A0A014NQ42|A0A014NQ42_9MOLU//Inorganic pyrophosphatase {ECO:0000256|HAMAP-Rule:MF_00209} EC=3.6.1.1 {ECO:0000256|HAMAP-Rule:MF_00209} Pyrophosphate phospho-hydrolase {ECO:0000256|HAMAP-Rule:MF_00209} Short=PPase {ECO:0000256|HAMAP-Rule:MF_00209} OS=Mycoplasma ovipneumoniae 14811 ORFNames=MOVI_4700 {ECO:0000313|EMBL:EXU61012.1} PE=3	GO:0005737//cytoplasm`cellular_component;GO:0006796//phosphate-containing compound metabolic process`biological_process;GO:0000287//magnesium ion binding`molecular_function;GO:0004427//inorganic diphosphatase activity`molecular_function	COG0221`Inorganic pyrophosphatase`Energy production and conversion	None	WP_069096530.1//inorganic diphosphatase	None
ctg_00043	K01507//ppa`inorganic pyrophosphatase [EC:3.6.1.1]	ko00190//Oxidative phosphorylation`Metabolism`Energy metabolism	WP_069099142.1//inorganic diphosphatase	tr|A0A014NQ42|A0A014NQ42_9MOLU//Inorganic pyrophosphatase {ECO:0000256|HAMAP-Rule:MF_00209} EC=3.6.1.1 {ECO:0000256|HAMAP-Rule:MF_00209} Pyrophosphate phospho-hydrolase {ECO:0000256|HAMAP-Rule:MF_00209} Short=PPase {ECO:0000256|HAMAP-Rule:MF_00209} OS=Mycoplasma ovipneumoniae 14811 ORFNames=MOVI_4700 {ECO:0000313|EMBL:EXU61012.1} PE=3	GO:0005737//cytoplasm`cellular_component;GO:0006796//phosphate-containing compound metabolic process`biological_process;GO:0000287//magnesium ion binding`molecular_function;GO:0004427//inorganic diphosphatase activity`molecular_function	COG0221`Inorganic pyrophosphatase`Energy production and conversion	None	WP_069099142.1//inorganic diphosphatase	None
ctg_00044	K07335//bmpA, bmpB, tmpC`basic membrane protein A and related proteins	ko02010//ABC transporters`Environmental Information Processing`Membrane transport	VEU70545.1//Basic membrane protein	tr|A0A014M224|A0A014M224_9MOLU//Bmp domain-containing protein {ECO:0000259|Pfam:PF02608} OS=Mycoplasma ovipneumoniae 14811 ORFNames=MOVI_4710 {ECO:0000313|EMBL:EXU61013.1} PE=4	GO:0005886//plasma membrane`cellular_component	COG1744`Lipoprotein Med, regulator of KinD/Spo0A, PBP1-ABC superfamily, includes NupN`Signal transduction mechanisms	None	WP_069099141.1//BMP family ABC transporter substrate-binding protein	None
ctg_00046	K07335//bmpA, bmpB, tmpC`basic membrane protein A and related proteins	ko02010//ABC transporters`Environmental Information Processing`Membrane transport	WP_044284303.1//BMP family ABC transporter substrate-binding protein	tr|A0A014M224|A0A014M224_9MOLU//Bmp domain-containing protein {ECO:0000259|Pfam:PF02608} OS=Mycoplasma ovipneumoniae 14811 ORFNames=MOVI_4710 {ECO:0000313|EMBL:EXU61013.1} PE=4	GO:0005886//plasma membrane`cellular_component	COG1744`Lipoprotein Med, regulator of KinD/Spo0A, PBP1-ABC superfamily, includes NupN`Signal transduction mechanisms	PF02608.17//Bmp`ABC transporter substrate-binding protein PnrA-like	WP_044284303.1//BMP family ABC transporter substrate-binding protein	None
ctg_00829	K15771//ganP, mdxF`arabinogalactan oligomer / maltooligosaccharide transport system permease protein	ko02010//ABC transporters`Environmental Information Processing`Membrane transport	WP_052506233.1//sugar ABC transporter permease	tr|A0A014L6I1|A0A014L6I1_9MOLU//Maltodextrin ABC transporter permease {ECO:0000313|EMBL:EXU61054.1} OS=Mycoplasma ovipneumoniae 14811 ORFNames=MOVI_4310 {ECO:0000313|EMBL:EXU61054.1} PE=3	GO:0016021//integral component of membrane`cellular_component;GO:0055085//transmembrane transport`biological_process;GO:0005886//plasma membrane`cellular_component	COG1175`ABC-type sugar transport system, permease component`Carbohydrate transport and metabolism	None	WP_052506233.1//sugar ABC transporter permease	None
ctg_00494	K01338//lon`ATP-dependent Lon protease [EC:3.4.21.53]	ko04112//Cell cycle - Caulobacter`Cellular Processes`Cell growth and death	WP_044284521.1//endopeptidase La	tr|A0A014L5T0|A0A014L5T0_9MOLU//Lon protease {ECO:0000256|PIRNR:PIRNR001174} EC=3.4.21.53 {ECO:0000256|PIRNR:PIRNR001174} OS=Mycoplasma ovipneumoniae 14811 ORFNames=MOVI_7090 {ECO:0000313|EMBL:EXU60814.1} PE=3	GO:0005737//cytoplasm`cellular_component;GO:0004176//ATP-dependent peptidase activity`molecular_function;GO:0004252//serine-type endopeptidase activity`molecular_function;GO:0030163//protein catabolic process`biological_process;GO:0016887//ATP hydrolysis activity`molecular_function;GO:0005524//ATP binding`molecular_function	COG0466`ATP-dependent Lon protease, bacterial type`Posttranslational modification, protein turnover, chaperones	None	WP_044285911.1//endopeptidase La	None
ctg_01363	K03086//rpoD`RNA polymerase primary sigma factor	ko02040//Flagellar assembly`Cellular Processes`Cell motility	CNS18473.1//RNA polymerase sigma subunit RpoS (sigma-38)	tr|A0A014M2Q2|A0A014M2Q2_9MOLU//RNA polymerase sigma factor rpoD {ECO:0000313|EMBL:EXU61203.1} OS=Mycoplasma ovipneumoniae 14811 ORFNames=MOVI_2460 {ECO:0000313|EMBL:EXU61203.1} PE=4	GO:0016987//sigma factor activity`molecular_function;GO:0006352//DNA-templated transcription, initiation`biological_process;GO:0003677//DNA binding`molecular_function	COG0568`DNA-directed RNA polymerase, sigma subunit (sigma70/sigma32)`Transcription	PF04542.17//Sigma70_r2`Sigma-70 region 2	WP_237700247.1//RNA polymerase sigma factor	None
ctg_01231	K01883//CARS, cysS`cysteinyl-tRNA synthetase [EC:6.1.1.16]	ko00970//Aminoacyl-tRNA biosynthesis`Genetic Information Processing`Translation	WP_069097778.1//cysteine--tRNA ligase	tr|A0A014NR02|A0A014NR02_9MOLU//Cysteine--tRNA ligase {ECO:0000256|HAMAP-Rule:MF_00041} EC=6.1.1.16 {ECO:0000256|HAMAP-Rule:MF_00041} Cysteinyl-tRNA synthetase {ECO:0000256|HAMAP-Rule:MF_00041} Short=CysRS {ECO:0000256|HAMAP-Rule:MF_00041} OS=Mycoplasma ovipneumoniae 14811 ORFNames=MOVI_1740 {ECO:0000313|EMBL:EXU61302.1} PE=3	GO:0005737//cytoplasm`cellular_component;GO:0006423//cysteinyl-tRNA aminoacylation`biological_process;GO:0004817//cysteine-tRNA ligase activity`molecular_function;GO:0005524//ATP binding`molecular_function;GO:0008270//zinc ion binding`molecular_function	COG0215`Cysteinyl-tRNA synthetase`Translation, ribosomal structure and biogenesis	None	WP_029513065.1//cysteine--tRNA ligase	None
ctg_01232	K01883//CARS, cysS`cysteinyl-tRNA synthetase [EC:6.1.1.16]	ko00970//Aminoacyl-tRNA biosynthesis`Genetic Information Processing`Translation	WP_069097778.1//cysteine--tRNA ligase	tr|A0A014NR02|A0A014NR02_9MOLU//Cysteine--tRNA ligase {ECO:0000256|HAMAP-Rule:MF_00041} EC=6.1.1.16 {ECO:0000256|HAMAP-Rule:MF_00041} Cysteinyl-tRNA synthetase {ECO:0000256|HAMAP-Rule:MF_00041} Short=CysRS {ECO:0000256|HAMAP-Rule:MF_00041} OS=Mycoplasma ovipneumoniae 14811 ORFNames=MOVI_1740 {ECO:0000313|EMBL:EXU61302.1} PE=3	GO:0005737//cytoplasm`cellular_component;GO:0006423//cysteinyl-tRNA aminoacylation`biological_process;GO:0004817//cysteine-tRNA ligase activity`molecular_function;GO:0005524//ATP binding`molecular_function;GO:0008270//zinc ion binding`molecular_function	COG0215`Cysteinyl-tRNA synthetase`Translation, ribosomal structure and biogenesis	None	WP_029513065.1//cysteine--tRNA ligase	None
ctg_01233	K01883//CARS, cysS`cysteinyl-tRNA synthetase [EC:6.1.1.16]	ko00970//Aminoacyl-tRNA biosynthesis`Genetic Information Processing`Translation	WP_044285631.1//cysteine--tRNA ligase	tr|A0A014NR02|A0A014NR02_9MOLU//Cysteine--tRNA ligase {ECO:0000256|HAMAP-Rule:MF_00041} EC=6.1.1.16 {ECO:0000256|HAMAP-Rule:MF_00041} Cysteinyl-tRNA synthetase {ECO:0000256|HAMAP-Rule:MF_00041} Short=CysRS {ECO:0000256|HAMAP-Rule:MF_00041} OS=Mycoplasma ovipneumoniae 14811 ORFNames=MOVI_1740 {ECO:0000313|EMBL:EXU61302.1} PE=3	GO:0005737//cytoplasm`cellular_component;GO:0006423//cysteinyl-tRNA aminoacylation`biological_process;GO:0004817//cysteine-tRNA ligase activity`molecular_function;GO:0005524//ATP binding`molecular_function;GO:0008270//zinc ion binding`molecular_function	COG0215`Cysteinyl-tRNA synthetase`Translation, ribosomal structure and biogenesis	None	WP_044285631.1//cysteine--tRNA ligase	None
ctg_01238	K02314//dnaB`replicative DNA helicase [EC:3.6.4.12]	ko03030//DNA replication`Genetic Information Processing`Replication and repair;ko04112//Cell cycle - Caulobacter`Cellular Processes`Cell growth and death	WP_069097775.1//replicative DNA helicase	tr|A0A014MIE5|A0A014MIE5_9MOLU//Replicative DNA helicase {ECO:0000256|ARBA:ARBA00021957, ECO:0000256|RuleBase:RU362085} EC=3.6.4.12 {ECO:0000256|ARBA:ARBA00012551, ECO:0000256|RuleBase:RU362085} OS=Mycoplasma ovipneumoniae 14811 ORFNames=MOVI_1770 {ECO:0000313|EMBL:EXU61305.1} PE=3	GO:1990077//primosome complex`cellular_component;GO:0016887//ATP hydrolysis activity`molecular_function;GO:0003677//DNA binding`molecular_function;GO:0003678//DNA helicase activity`molecular_function;GO:0006269//DNA replication, synthesis of RNA primer`biological_process;GO:0005524//ATP binding`molecular_function	COG0305`Replicative DNA helicase`Replication, recombination and repair	None	WP_010320918.1//replicative DNA helicase	None
ctg_01239	K02314//dnaB`replicative DNA helicase [EC:3.6.4.12]	ko03030//DNA replication`Genetic Information Processing`Replication and repair;ko04112//Cell cycle - Caulobacter`Cellular Processes`Cell growth and death	VEU72001.1//replicative DNA helicase	tr|A0A014MIE5|A0A014MIE5_9MOLU//Replicative DNA helicase {ECO:0000256|ARBA:ARBA00021957, ECO:0000256|RuleBase:RU362085} EC=3.6.4.12 {ECO:0000256|ARBA:ARBA00012551, ECO:0000256|RuleBase:RU362085} OS=Mycoplasma ovipneumoniae 14811 ORFNames=MOVI_1770 {ECO:0000313|EMBL:EXU61305.1} PE=3	GO:1990077//primosome complex`cellular_component;GO:0016887//ATP hydrolysis activity`molecular_function;GO:0003677//DNA binding`molecular_function;GO:0003678//DNA helicase activity`molecular_function;GO:0006269//DNA replication, synthesis of RNA primer`biological_process;GO:0005524//ATP binding`molecular_function	COG0305`Replicative DNA helicase`Replication, recombination and repair	None	WP_069099342.1//replicative DNA helicase	None
ctg_01333	K03596//lepA`GTP-binding protein LepA	ko05134//Legionellosis`Human Diseases`Infectious disease: bacterial	WP_044284079.1//translation elongation factor 4	tr|A0A014NQY1|A0A014NQY1_9MOLU//Elongation factor 4 {ECO:0000256|HAMAP-Rule:MF_00071} Short=EF-4 {ECO:0000256|HAMAP-Rule:MF_00071} EC=3.6.5.n1 {ECO:0000256|HAMAP-Rule:MF_00071} Ribosomal back-translocase LepA {ECO:0000256|HAMAP-Rule:MF_00071} OS=Mycoplasma ovipneumoniae 14811 ORFNames=MOVI_2320 {ECO:0000313|EMBL:EXU61282.1} PE=3	GO:0043022//ribosome binding`molecular_function;GO:0003924//GTPase activity`molecular_function;GO:0005886//plasma membrane`cellular_component;GO:0003746//translation elongation factor activity`molecular_function;GO:0045727//positive regulation of translation`biological_process;GO:0005525//GTP binding`molecular_function	COG0481`Translation elongation factor EF-4, membrane-bound GTPase`Translation, ribosomal structure and biogenesis	PF00009.30//GTP_EFTU`Elongation factor Tu GTP binding domain;PF01926.26//MMR_HSR1`50S ribosome-binding GTPase	WP_044284079.1//translation elongation factor 4	TIGR00231.1//small_GTP`JCVI: GTP-binding protein;TIGR01393.1//lepA`JCVI: translation elongation factor 4;TIGR01394.1//TypA_BipA`JCVI: translational GTPase TypA;TIGR00483.1//EF-1_alpha`JCVI: translation elongation factor EF-1 subunit alpha;TIGR03594.1//GTPase_EngA`JCVI: ribosome biogenesis GTPase Der;TIGR00485.1//EF-Tu`JCVI: elongation factor Tu;TIGR00475.1//selB`JCVI: selenocysteine-specific tran…
ctg_01332	K03596//lepA`GTP-binding protein LepA	ko05134//Legionellosis`Human Diseases`Infectious disease: bacterial	WP_010321326.1//translation elongation factor 4	tr|A0A014NQY1|A0A014NQY1_9MOLU//Elongation factor 4 {ECO:0000256|HAMAP-Rule:MF_00071} Short=EF-4 {ECO:0000256|HAMAP-Rule:MF_00071} EC=3.6.5.n1 {ECO:0000256|HAMAP-Rule:MF_00071} Ribosomal back-translocase LepA {ECO:0000256|HAMAP-Rule:MF_00071} OS=Mycoplasma ovipneumoniae 14811 ORFNames=MOVI_2320 {ECO:0000313|EMBL:EXU61282.1} PE=3	GO:0043022//ribosome binding`molecular_function;GO:0003924//GTPase activity`molecular_function;GO:0005886//plasma membrane`cellular_component;GO:0003746//translation elongation factor activity`molecular_function;GO:0045727//positive regulation of translation`biological_process;GO:0005525//GTP binding`molecular_function	COG0481`Translation elongation factor EF-4, membrane-bound GTPase`Translation, ribosomal structure and biogenesis	PF00679.27//EFG_C`Elongation factor G C-terminus;PF06421.15//LepA_C`GTP-binding protein LepA C-terminus	WP_010321326.1//translation elongation factor 4	TIGR01393.1//lepA`JCVI: translation elongation factor 4
ctg_00242	K00525//E1.17.4.1A, nrdA, nrdE`ribonucleoside-diphosphate reductase alpha chain [EC:1.17.4.1]	ko00230//Purine metabolism`Metabolism`Nucleotide metabolism;ko00240//Pyrimidine metabolism`Metabolism`Nucleotide metabolism;ko01100//Metabolic pathways`Metabolism`Global and overview maps	WP_044285824.1//class 1b ribonucleoside-diphosphate reductase subunit alpha	tr|A0A014M1Y0|A0A014M1Y0_9MOLU//Ribonucleoside-diphosphate reductase {ECO:0000256|ARBA:ARBA00012274, ECO:0000256|RuleBase:RU003410} EC=1.17.4.1 {ECO:0000256|ARBA:ARBA00012274, ECO:0000256|RuleBase:RU003410} OS=Mycoplasma ovipneumoniae 14811 ORFNames=MOVI_5900 {ECO:0000313|EMBL:EXU60968.1} PE=3	GO:0004748//ribonucleoside-diphosphate reductase activity, thioredoxin disulfide as acceptor`molecular_function;GO:0006260//DNA replication`biological_process;GO:0005524//ATP binding`molecular_function	COG0209`Ribonucleotide reductase alpha subunit`Nucleotide transport and metabolism	None	WP_044284399.1//class 1b ribonucleoside-diphosphate reductase subunit alpha	None
ctg_00108	K11071//potB`spermidine/putrescine transport system permease protein	ko02010//ABC transporters`Environmental Information Processing`Membrane transport	WP_124983465.1//ABC transporter permease subunit	tr|A0A014L698|A0A014L698_9MOLU//Spermidine/putrescine ABC transporter permease protein PotB {ECO:0000313|EMBL:EXU60994.1} OS=Mycoplasma ovipneumoniae 14811 ORFNames=MOVI_4960 {ECO:0000313|EMBL:EXU60994.1} PE=3	GO:0016021//integral component of membrane`cellular_component;GO:0055085//transmembrane transport`biological_process;GO:0005886//plasma membrane`cellular_component	COG1176`ABC-type spermidine/putrescine transport system, permease component I`Amino acid transport and metabolism	PF00528.25//BPD_transp_1`Binding-protein-dependent transport system inner membrane component	WP_124983465.1//ABC transporter permease subunit	None
ctg_00385	K03702//uvrB`excinuclease ABC subunit B	ko03420//Nucleotide excision repair`Genetic Information Processing`Replication and repair	WP_069099629.1//excinuclease ABC subunit UvrB	tr|A0A014L5Y3|A0A014L5Y3_9MOLU//UvrABC system protein B {ECO:0000256|RuleBase:RU003587} OS=Mycoplasma ovipneumoniae 14811 ORFNames=MOVI_6490 {ECO:0000313|EMBL:EXU60874.1} PE=3	GO:0005737//cytoplasm`cellular_component;GO:0009432//SOS response`biological_process;GO:0009380//excinuclease repair complex`cellular_component;GO:0004518//nuclease activity`molecular_function;GO:0006289//nucleotide-excision repair`biological_process;GO:0016887//ATP hydrolysis activity`molecular_function;GO:0003677//DNA binding`molecular_function;GO:0005524//ATP binding`molecular_function	COG0556`Excinuclease UvrABC helicase subunit UvrB`Replication, recombination and repair	PF00271.34//Helicase_C`Helicase conserved C-terminal domain;PF12344.11//UvrB`Ultra-violet resistance protein B;PF02151.22//UVR`UvrB/uvrC motif	WP_069099629.1//excinuclease ABC subunit UvrB	TIGR00631.1//uvrb`JCVI: excinuclease ABC subunit B
ctg_00389	K02996//RP-S9, MRPS9, rpsI`small subunit ribosomal protein S9	ko03010//Ribosome`Genetic Information Processing`Translation	WP_010321069.1//30S ribosomal protein S9	tr|A0A014KV76|A0A014KV76_9MOLU//30S ribosomal protein S9 {ECO:0000256|HAMAP-Rule:MF_00532, ECO:0000256|RuleBase:RU003816} OS=Mycoplasma ovipneumoniae 14811 ORFNames=MOVI_6520 {ECO:0000313|EMBL:EXU60876.1} PE=3	GO:0005737//cytoplasm`cellular_component;GO:0003735//structural constituent of ribosome`molecular_function;GO:0005840//ribosome`cellular_component;GO:0006412//translation`biological_process	COG0103`Ribosomal protein S9`Translation, ribosomal structure and biogenesis	PF00380.22//Ribosomal_S9`Ribosomal protein S9/S16	WP_010321069.1//30S ribosomal protein S9	TIGR03627.1//uS9_arch`JCVI: 30S ribosomal protein S9
ctg_00637	K03077//araD, ulaF, sgaE, sgbE`L-ribulose-5-phosphate 4-epimerase [EC:5.1.3.4]	ko00040//Pentose and glucuronate interconversions`Metabolism`Carbohydrate metabolism;ko00053//Ascorbate and aldarate metabolism`Metabolism`Carbohydrate metabolism;ko01100//Metabolic pathways`Metabolism`Global and overview maps;ko01120//Microbial metabolism in diverse environments`Metabolism`Global and overview maps	WP_044284189.1//L-ribulose-5-phosphate 4-epimerase	tr|A0A014MHT0|A0A014MHT0_9MOLU//Sugar isomerase SGAE {ECO:0000313|EMBL:EXU61105.1} OS=Mycoplasma ovipneumoniae 14811 ORFNames=MOVI_3490 {ECO:0000313|EMBL:EXU61105.1} PE=4	GO:0016853//isomerase activity`molecular_function	COG0235`5-methylthioribulose/5-deoxyribulose/Fuculose 1-phosphate aldolase (methionine salvage, sugar degradation)`Amino acid transport and metabolism;COG0235`5-methylthioribulose/5-deoxyribulose/Fuculose 1-phosphate aldolase (methionine salvage, sugar degradation)`Carbohydrate transport and metabolism	None	WP_044284189.1//L-ribulose-5-phosphate 4-epimerase	None
ctg_01368	K01880//GARS, glyS1`glycyl-tRNA synthetase [EC:6.1.1.14]	ko00970//Aminoacyl-tRNA biosynthesis`Genetic Information Processing`Translation	WP_069099113.1//glycine--tRNA ligase	tr|A0A014MI68|A0A014MI68_9MOLU//Glycine--tRNA ligase {ECO:0000256|ARBA:ARBA00012829} EC=6.1.1.14 {ECO:0000256|ARBA:ARBA00012829} OS=Mycoplasma ovipneumoniae 14811 ORFNames=MOVI_2480 {ECO:0000313|EMBL:EXU61205.1} PE=4	GO:0005737//cytoplasm`cellular_component;GO:0006426//glycyl-tRNA aminoacylation`biological_process;GO:0004820//glycine-tRNA ligase activity`molecular_function;GO:0005524//ATP binding`molecular_function	COG0423`Glycyl-tRNA synthetase, class II`Translation, ribosomal structure and biogenesis	PF03129.23//HGTP_anticodon`Anticodon binding domain	WP_044284094.1//glycine--tRNA ligase	None
ctg_01369	K01880//GARS, glyS1`glycyl-tRNA synthetase [EC:6.1.1.14]	ko00970//Aminoacyl-tRNA biosynthesis`Genetic Information Processing`Translation	WP_069099113.1//glycine--tRNA ligase	tr|A0A014MI68|A0A014MI68_9MOLU//Glycine--tRNA ligase {ECO:0000256|ARBA:ARBA00012829} EC=6.1.1.14 {ECO:0000256|ARBA:ARBA00012829} OS=Mycoplasma ovipneumoniae 14811 ORFNames=MOVI_2480 {ECO:0000313|EMBL:EXU61205.1} PE=4	GO:0005737//cytoplasm`cellular_component;GO:0006426//glycyl-tRNA aminoacylation`biological_process;GO:0004820//glycine-tRNA ligase activity`molecular_function;GO:0005524//ATP binding`molecular_function	COG0423`Glycyl-tRNA synthetase, class II`Translation, ribosomal structure and biogenesis	None	WP_069098188.1//glycine--tRNA ligase	None
ctg_00639	K03077//araD, ulaF, sgaE, sgbE`L-ribulose-5-phosphate 4-epimerase [EC:5.1.3.4]	ko00040//Pentose and glucuronate interconversions`Metabolism`Carbohydrate metabolism;ko00053//Ascorbate and aldarate metabolism`Metabolism`Carbohydrate metabolism;ko01100//Metabolic pathways`Metabolism`Global and overview maps;ko01120//Microbial metabolism in diverse environments`Metabolism`Global and overview maps	WP_044285960.1//L-ribulose-5-phosphate 4-epimerase	tr|A0A014MHT0|A0A014MHT0_9MOLU//Sugar isomerase SGAE {ECO:0000313|EMBL:EXU61105.1} OS=Mycoplasma ovipneumoniae 14811 ORFNames=MOVI_3490 {ECO:0000313|EMBL:EXU61105.1} PE=4	GO:0016853//isomerase activity`molecular_function	COG0235`5-methylthioribulose/5-deoxyribulose/Fuculose 1-phosphate aldolase (methionine salvage, sugar degradation)`Amino acid transport and metabolism;COG0235`5-methylthioribulose/5-deoxyribulose/Fuculose 1-phosphate aldolase (methionine salvage, sugar degradation)`Carbohydrate transport and metabolism	None	WP_044285960.1//L-ribulose-5-phosphate 4-epimerase	None
ctg_00638	K03077//araD, ulaF, sgaE, sgbE`L-ribulose-5-phosphate 4-epimerase [EC:5.1.3.4]	ko00040//Pentose and glucuronate interconversions`Metabolism`Carbohydrate metabolism;ko00053//Ascorbate and aldarate metabolism`Metabolism`Carbohydrate metabolism;ko01100//Metabolic pathways`Metabolism`Global and overview maps;ko01120//Microbial metabolism in diverse environments`Metabolism`Global and overview maps	WP_044284189.1//L-ribulose-5-phosphate 4-epimerase	tr|A0A014MHT0|A0A014MHT0_9MOLU//Sugar isomerase SGAE {ECO:0000313|EMBL:EXU61105.1} OS=Mycoplasma ovipneumoniae 14811 ORFNames=MOVI_3490 {ECO:0000313|EMBL:EXU61105.1} PE=4	GO:0016853//isomerase activity`molecular_function	COG0235`5-methylthioribulose/5-deoxyribulose/Fuculose 1-phosphate aldolase (methionine salvage, sugar degradation)`Amino acid transport and metabolism;COG0235`5-methylthioribulose/5-deoxyribulose/Fuculose 1-phosphate aldolase (methionine salvage, sugar degradation)`Carbohydrate transport and metabolism	None	WP_044284189.1//L-ribulose-5-phosphate 4-epimerase	None
ctg_00654	K10823//oppF`oligopeptide transport system ATP-binding protein	ko01501//beta-Lactam resistance`Human Diseases`Drug resistance: antimicrobial;ko02010//ABC transporters`Environmental Information Processing`Membrane transport;ko02024//Quorum sensing`Cellular Processes`Cellular community - prokaryotes	VEU71395.1//phosphate ABC transporter ATP-binding protein	tr|A0A014M2C7|A0A014M2C7_9MOLU//Oligopeptide ABC transporter, ATP-binding protein (OppF) {ECO:0000313|EMBL:EXU61113.1} OS=Mycoplasma ovipneumoniae 14811 ORFNames=MOVI_3570 {ECO:0000313|EMBL:EXU61113.1} PE=4	GO:0015833//peptide transport`biological_process;GO:0005524//ATP binding`molecular_function	COG4608`ABC-type oligopeptide transport system, ATPase component`Amino acid transport and metabolism	None	WP_069099452.1//ATP-binding cassette domain-containing protein	None
ctg_01400	K06131//clsA_B`cardiolipin synthase A/B [EC:2.7.8.-]	ko00564//Glycerophospholipid metabolism`Metabolism`Lipid metabolism;ko01100//Metabolic pathways`Metabolism`Global and overview maps	WP_230577103.1//phospholipase D-like domain-containing protein	tr|A0A014KW58|A0A014KW58_9MOLU//Cardiolipin synthetase {ECO:0000313|EMBL:EXU61226.1} OS=Mycoplasma ovipneumoniae 14811 ORFNames=MOVI_2690 {ECO:0000313|EMBL:EXU61226.1} PE=4	GO:0003824//catalytic activity`molecular_function;GO:0016021//integral component of membrane`cellular_component;GO:0005886//plasma membrane`cellular_component	COG1502`Phosphatidylserine/phosphatidylglycerophosphate/cardiolipin synthase`Lipid transport and metabolism	PF13396.9//PLDc_N`Phospholipase_D-nuclease N-terminal	WP_230577103.1//phospholipase D-like domain-containing protein	None
ctg_00657	K00627//DLAT, aceF, pdhC`pyruvate dehydrogenase E2 component (dihydrolipoamide acetyltransferase) [EC:2.3.1.12]	ko00010//Glycolysis / Gluconeogenesis`Metabolism`Carbohydrate metabolism;ko00020//Citrate cycle (TCA cycle)`Metabolism`Carbohydrate metabolism;ko00620//Pyruvate metabolism`Metabolism`Carbohydrate metabolism;ko01100//Metabolic pathways`Metabolism`Global and overview maps;ko01110//Biosynthesis of secondary metabolites`Metabolism`Global and overview maps;ko01120//Microbial metabolism in diverse envi…	WP_069099451.1//2-oxo acid dehydrogenase subunit E2	tr|A0A014L6Q9|A0A014L6Q9_9MOLU//Dihydrolipoamide acetyltransferase component of pyruvate deshydrogenase complex {ECO:0000313|EMBL:EXU61114.1} OS=Mycoplasma ovipneumoniae 14811 ORFNames=MOVI_3580 {ECO:0000313|EMBL:EXU61114.1} PE=4	GO:0016746//acyltransferase activity`molecular_function	COG0508`Pyruvate/2-oxoglutarate dehydrogenase complex, dihydrolipoamide acyltransferase (E2) component`Energy production and conversion	None	WP_044284197.1//2-oxo acid dehydrogenase subunit E2	None
ctg_00656	K10823//oppF`oligopeptide transport system ATP-binding protein	ko01501//beta-Lactam resistance`Human Diseases`Drug resistance: antimicrobial;ko02010//ABC transporters`Environmental Information Processing`Membrane transport;ko02024//Quorum sensing`Cellular Processes`Cellular community - prokaryotes	VEU71395.1//phosphate ABC transporter ATP-binding protein	tr|A0A014M2C7|A0A014M2C7_9MOLU//Oligopeptide ABC transporter, ATP-binding protein (OppF) {ECO:0000313|EMBL:EXU61113.1} OS=Mycoplasma ovipneumoniae 14811 ORFNames=MOVI_3570 {ECO:0000313|EMBL:EXU61113.1} PE=4	GO:0015833//peptide transport`biological_process;GO:0005524//ATP binding`molecular_function	COG4608`ABC-type oligopeptide transport system, ATPase component`Amino acid transport and metabolism	PF08352.15//oligo_HPY`Oligopeptide/dipeptide transporter, C-terminal region	WP_069099452.1//ATP-binding cassette domain-containing protein	TIGR04520.1//ECF_ATPase_1`JCVI: energy-coupling factor transporter ATPase;TIGR01187.1//potA`JCVI: polyamine ABC transporter ATP-binding protein;TIGR01166.1//cbiO`JCVI: cobalt ABC transporter, ATP-binding protein (Provisional);TIGR03873.1//F420-0_ABC_ATP`JCVI: proposed F420-0 ABC transporter, ATP-binding protein (Provisional);TIGR04521.1//ECF_ATPase_2`JCVI: energy-coupling factor transporter ATPas…
ctg_01159	K10563//mutM, fpg`formamidopyrimidine-DNA glycosylase [EC:3.2.2.23 4.2.99.18]	ko03410//Base excision repair`Genetic Information Processing`Replication and repair	WP_069098336.1//DNA-formamidopyrimidine glycosylase	tr|A0A014L7E9|A0A014L7E9_9MOLU//Foramidopyrimidine-DNA glycosylase {ECO:0000313|EMBL:EXU61364.1} OS=Mycoplasma ovipneumoniae 14811 ORFNames=MOVI_1360 {ECO:0000313|EMBL:EXU61364.1} PE=3	GO:0006284//base-excision repair`biological_process;GO:0016829//lyase activity`molecular_function;GO:0008534//oxidized purine nucleobase lesion DNA N-glycosylase activity`molecular_function;GO:0003906//DNA-(apurinic or apyrimidinic site) endonuclease activity`molecular_function;GO:0008270//zinc ion binding`molecular_function;GO:0003684//damaged DNA binding`molecular_function	COG0266`Formamidopyrimidine-DNA glycosylase`Replication, recombination and repair	PF01149.27//Fapy_DNA_glyco`Formamidopyrimidine-DNA glycosylase N-terminal domain	WP_069098336.1//DNA-formamidopyrimidine glycosylase	None
ctg_01158	K01808//rpiB`ribose 5-phosphate isomerase B [EC:5.3.1.6]	ko00030//Pentose phosphate pathway`Metabolism`Carbohydrate metabolism;ko00051//Fructose and mannose metabolism`Metabolism`Carbohydrate metabolism;ko00710//Carbon fixation in photosynthetic organisms`Metabolism`Energy metabolism;ko01100//Metabolic pathways`Metabolism`Global and overview maps;ko01110//Biosynthesis of secondary metabolites`Metabolism`Global and overview maps;ko01120//Microbial metab…	WP_044285595.1//ribose 5-phosphate isomerase B	tr|A0A014M328|A0A014M328_9MOLU//Ribose-5-phosphate isomerase {ECO:0000313|EMBL:EXU61363.1} OS=Mycoplasma ovipneumoniae 14811 ORFNames=MOVI_1350 {ECO:0000313|EMBL:EXU61363.1} PE=3	GO:0005975//carbohydrate metabolic process`biological_process;GO:0016861//intramolecular oxidoreductase activity, interconverting aldoses and ketoses`molecular_function	COG0698`Ribose 5-phosphate isomerase RpiB`Carbohydrate transport and metabolism	PF02502.21//LacAB_rpiB`Ribose/Galactose Isomerase	WP_044285595.1//ribose 5-phosphate isomerase B	TIGR01119.1//lacB`JCVI: galactose-6-phosphate isomerase subunit LacB;TIGR01120.1//rpiB`JCVI: ribose 5-phosphate isomerase B;TIGR02133.1//RPI_actino`JCVI: ribose-5-phosphate isomerase;TIGR00689.1//rpiB_lacA_lacB`JCVI: RpiB/LacA/LacB family sugar-phosphate isomerase;TIGR01118.1//lacA`JCVI: galactose-6-phosphate isomerase subunit LacA
ctg_01157	K02986//RP-S4, rpsD`small subunit ribosomal protein S4	ko03010//Ribosome`Genetic Information Processing`Translation	WP_010320876.1//30S ribosomal protein S4	tr|A0A014NR60|A0A014NR60_9MOLU//30S ribosomal protein S4 {ECO:0000256|HAMAP-Rule:MF_01306} OS=Mycoplasma ovipneumoniae 14811 ORFNames=MOVI_1340 {ECO:0000313|EMBL:EXU61362.1} PE=3	GO:0005737//cytoplasm`cellular_component;GO:0003735//structural constituent of ribosome`molecular_function;GO:0006412//translation`biological_process;GO:0015935//small ribosomal subunit`cellular_component;GO:0019843//rRNA binding`molecular_function	COG0522`Ribosomal protein S4 or related protein`Translation, ribosomal structure and biogenesis	PF00163.22//Ribosomal_S4`Ribosomal protein S4/S9 N-terminal domain;PF01479.28//S4`S4 domain	WP_010320876.1//30S ribosomal protein S4	TIGR01017.1//rpsD_bact`JCVI: 30S ribosomal protein S4
ctg_01156	K02959//RP-S16, MRPS16, rpsP`small subunit ribosomal protein S16	ko03010//Ribosome`Genetic Information Processing`Translation	WP_010320875.1//30S ribosomal protein S16	tr|A0A014MII3|A0A014MII3_9MOLU//30S ribosomal protein S16 {ECO:0000256|HAMAP-Rule:MF_00385} OS=Mycoplasma ovipneumoniae 14811 ORFNames=MOVI_1320 {ECO:0000313|EMBL:EXU61360.1} PE=3	GO:0005737//cytoplasm`cellular_component;GO:0003735//structural constituent of ribosome`molecular_function;GO:0005840//ribosome`cellular_component;GO:0006412//translation`biological_process	COG0228`Ribosomal protein S16`Translation, ribosomal structure and biogenesis	PF00886.22//Ribosomal_S16`Ribosomal protein S16	WP_010320875.1//30S ribosomal protein S16	TIGR00002.1//S16`JCVI: 30S ribosomal protein S16
ctg_00312	K01872//AARS, alaS`alanyl-tRNA synthetase [EC:6.1.1.7]	ko00970//Aminoacyl-tRNA biosynthesis`Genetic Information Processing`Translation	WP_010321036.1//alanine--tRNA ligase	tr|A0A014MH42|A0A014MH42_9MOLU//Alanine--tRNA ligase {ECO:0000256|HAMAP-Rule:MF_00036} EC=6.1.1.7 {ECO:0000256|HAMAP-Rule:MF_00036} Alanyl-tRNA synthetase {ECO:0000256|HAMAP-Rule:MF_00036} Short=AlaRS {ECO:0000256|HAMAP-Rule:MF_00036} OS=Mycoplasma ovipneumoniae 14811 ORFNames=MOVI_6200 {ECO:0000313|EMBL:EXU60890.1} PE=3	GO:0005737//cytoplasm`cellular_component;GO:0004813//alanine-tRNA ligase activity`molecular_function;GO:0000049//tRNA binding`molecular_function;GO:0008270//zinc ion binding`molecular_function;GO:0006419//alanyl-tRNA aminoacylation`biological_process;GO:0005524//ATP binding`molecular_function	COG0013`Alanyl-tRNA synthetase`Translation, ribosomal structure and biogenesis	None	WP_010321036.1//alanine--tRNA ligase	None
ctg_00313	K01872//AARS, alaS`alanyl-tRNA synthetase [EC:6.1.1.7]	ko00970//Aminoacyl-tRNA biosynthesis`Genetic Information Processing`Translation	WP_044284438.1//alanine--tRNA ligase	tr|A0A014MH42|A0A014MH42_9MOLU//Alanine--tRNA ligase {ECO:0000256|HAMAP-Rule:MF_00036} EC=6.1.1.7 {ECO:0000256|HAMAP-Rule:MF_00036} Alanyl-tRNA synthetase {ECO:0000256|HAMAP-Rule:MF_00036} Short=AlaRS {ECO:0000256|HAMAP-Rule:MF_00036} OS=Mycoplasma ovipneumoniae 14811 ORFNames=MOVI_6200 {ECO:0000313|EMBL:EXU60890.1} PE=3	GO:0005737//cytoplasm`cellular_component;GO:0004813//alanine-tRNA ligase activity`molecular_function;GO:0000049//tRNA binding`molecular_function;GO:0008270//zinc ion binding`molecular_function;GO:0006419//alanyl-tRNA aminoacylation`biological_process;GO:0005524//ATP binding`molecular_function	COG0013`Alanyl-tRNA synthetase`Translation, ribosomal structure and biogenesis	PF01411.22//tRNA-synt_2c`tRNA synthetases class II (A);PF07973.17//tRNA_SAD`Threonyl and Alanyl tRNA synthetase second additional domain;PF02272.22//DHHA1`DHHA1 domain	WP_044284438.1//alanine--tRNA ligase	TIGR03683.1//A-tRNA_syn_arch`JCVI: alanine--tRNA ligase;TIGR00344.1//alaS`JCVI: alanine--tRNA ligase
ctg_00652	K15583//oppD`oligopeptide transport system ATP-binding protein	ko01501//beta-Lactam resistance`Human Diseases`Drug resistance: antimicrobial;ko02010//ABC transporters`Environmental Information Processing`Membrane transport;ko02024//Quorum sensing`Cellular Processes`Cellular community - prokaryotes	WP_044285966.1//ABC transporter ATP-binding protein	tr|A0A014NQE4|A0A014NQE4_9MOLU//Oligopeptide ABC transporter, ATP-binding protein (OppD) {ECO:0000313|EMBL:EXU61112.1} OS=Mycoplasma ovipneumoniae 14811 ORFNames=MOVI_3560 {ECO:0000313|EMBL:EXU61112.1} PE=4	GO:0015833//peptide transport`biological_process;GO:0005524//ATP binding`molecular_function	COG0444`ABC-type dipeptide/oligopeptide/nickel transport system, ATPase component`Amino acid transport and metabolism;COG0444`ABC-type dipeptide/oligopeptide/nickel transport system, ATPase component`Inorganic ion transport and metabolism	PF00005.30//ABC_tran`ABC transporter	WP_044284195.1//ABC transporter ATP-binding protein	TIGR03269.1//met_CoM_red_A2`JCVI: methyl coenzyme M reductase system, component A2;TIGR02324.1//CP_lyasePhnL`JCVI: phosphonate C-P lyase system protein PhnL;TIGR02857.1//CydD`JCVI: thiol reductant ABC exporter subunit CydD;TIGR02211.1//LolD_lipo_ex`JCVI: lipoprotein-releasing ABC transporter ATP-binding protein LolD;TIGR02315.1//ABC_phnC`JCVI: phosphonate ABC transporter ATP-binding protein;TIGR0…
ctg_00123	K03763//polC`DNA polymerase III subunit alpha, Gram-positive type [EC:2.7.7.7]	ko03030//DNA replication`Genetic Information Processing`Replication and repair;ko03430//Mismatch repair`Genetic Information Processing`Replication and repair;ko03440//Homologous recombination`Genetic Information Processing`Replication and repair	WP_044285786.1//PolC-type DNA polymerase III	tr|A0A014M213|A0A014M213_9MOLU//DNA polymerase III PolC-type {ECO:0000256|HAMAP-Rule:MF_00356} Short=PolIII {ECO:0000256|HAMAP-Rule:MF_00356} EC=2.7.7.7 {ECO:0000256|HAMAP-Rule:MF_00356} OS=Mycoplasma ovipneumoniae 14811 ORFNames=MOVI_5050 {ECO:0000313|EMBL:EXU61003.1} PE=3	GO:0005737//cytoplasm`cellular_component;GO:0003887//DNA-directed DNA polymerase activity`molecular_function;GO:0008408//3'-5' exonuclease activity`molecular_function;GO:0006261//DNA-dependent DNA replication`biological_process;GO:0003677//DNA binding`molecular_function	COG2176`DNA polymerase III, alpha subunit (gram-positive type)`Replication, recombination and repair	None	WP_044285786.1//PolC-type DNA polymerase III	None
ctg_00500	K00756//pdp`pyrimidine-nucleoside phosphorylase [EC:2.4.2.2]	ko00240//Pyrimidine metabolism`Metabolism`Nucleotide metabolism;ko01100//Metabolic pathways`Metabolism`Global and overview maps	WP_044284525.1//thymidine phosphorylase	tr|A0A014M1G8|A0A014M1G8_9MOLU//Thymidine phosphorylase {ECO:0000313|EMBL:EXU60808.1} OS=Mycoplasma ovipneumoniae 14811 ORFNames=MOVI_7110 {ECO:0000313|EMBL:EXU60808.1} PE=3	GO:0006206//pyrimidine nucleobase metabolic process`biological_process;GO:0004645//1,4-alpha-oligoglucan phosphorylase activity`molecular_function;GO:0006213//pyrimidine nucleoside metabolic process`biological_process;GO:0016154//pyrimidine-nucleoside phosphorylase activity`molecular_function	COG0213`Thymidine phosphorylase`Nucleotide transport and metabolism	PF02885.20//Glycos_trans_3N`Glycosyl transferase family, helical bundle domain;PF00591.24//Glycos_transf_3`Glycosyl transferase family, a/b domain	WP_044284525.1//thymidine phosphorylase	TIGR02644.1//Y_phosphoryl`JCVI: pyrimidine-nucleoside phosphorylase;TIGR02645.1//ARCH_P_rylase`JCVI: putative thymidine phosphorylase (Provisional);TIGR03327.1//AMP_phos`JCVI: AMP phosphorylase;TIGR02643.1//T_phosphoryl`JCVI: thymidine phosphorylase;TIGR01245.1//trpD`JCVI: anthranilate phosphoribosyltransferase
ctg_00295	K02337//dnaE`DNA polymerase III subunit alpha [EC:2.7.7.7]	ko03030//DNA replication`Genetic Information Processing`Replication and repair;ko03430//Mismatch repair`Genetic Information Processing`Replication and repair;ko03440//Homologous recombination`Genetic Information Processing`Replication and repair	WP_044285844.1//DNA polymerase III subunit alpha	tr|A0A014KVA0|A0A014KVA0_9MOLU//DNA-directed DNA polymerase {ECO:0000256|ARBA:ARBA00012417} EC=2.7.7.7 {ECO:0000256|ARBA:ARBA00012417} OS=Mycoplasma ovipneumoniae 14811 ORFNames=MOVI_6110 {ECO:0000313|EMBL:EXU60906.1} PE=4	GO:0003887//DNA-directed DNA polymerase activity`molecular_function;GO:0008408//3'-5' exonuclease activity`molecular_function;GO:0006260//DNA replication`biological_process	COG0587`DNA polymerase III, alpha subunit`Replication, recombination and repair	PF02811.22//PHP`PHP domain	WP_044285844.1//DNA polymerase III subunit alpha	None
ctg_01473	K00558//DNMT1, dcm`DNA (cytosine-5)-methyltransferase 1 [EC:2.1.1.37]	ko00270//Cysteine and methionine metabolism`Metabolism`Amino acid metabolism;ko01100//Metabolic pathways`Metabolism`Global and overview maps	VEU72315.1//Cytosine-specific DNA methyltransferase/Type II site-specific deoxyribonuclease	tr|A0A014MGW6|A0A014MGW6_9MOLU//Cytosine-specific methyltransferase {ECO:0000256|RuleBase:RU000417} EC=2.1.1.37 {ECO:0000256|RuleBase:RU000417} OS=Mycoplasma ovipneumoniae 14811 ORFNames=MOVI_7160 {ECO:0000313|EMBL:EXU60805.1} PE=3	GO:0003886//DNA (cytosine-5-)-methyltransferase activity`molecular_function;GO:0009307//DNA restriction-modification system`biological_process	COG0270`DNA-cytosine methylase`Replication, recombination and repair	None	WP_010320987.1//DNA cytosine methyltransferase	None
ctg_01388	K02110//ATPF0C, atpE`F-type H+-transporting ATPase subunit c	ko00190//Oxidative phosphorylation`Metabolism`Energy metabolism;ko00195//Photosynthesis`Metabolism`Energy metabolism;ko01100//Metabolic pathways`Metabolism`Global and overview maps	VEU72180.1//ATP synthase subunit c	tr|A0A014KW50|A0A014KW50_9MOLU//ATP synthase subunit c {ECO:0000256|HAMAP-Rule:MF_01396} ATP synthase F(0) sector subunit c {ECO:0000256|HAMAP-Rule:MF_01396} F-type ATPase subunit c {ECO:0000256|HAMAP-Rule:MF_01396} Short=F-ATPase subunit c {ECO:0000256|HAMAP-Rule:MF_01396} Lipid-binding protein {ECO:0000256|HAMAP-Rule:MF_01396} OS=Mycoplasma ovipneumoniae 14811 ORFNames=MOVI_2590 {ECO:0000313|EM…	GO:0016021//integral component of membrane`cellular_component;GO:0046933//proton-transporting ATP synthase activity, rotational mechanism`molecular_function;GO:0045263//proton-transporting ATP synthase complex, coupling factor F(o)`cellular_component;GO:0008289//lipid binding`molecular_function;GO:0005886//plasma membrane`cellular_component	COG0636`FoF1-type ATP synthase, membrane subunit c/Archaeal/vacuolar-type H+-ATPase, subunit K`Energy production and conversion	PF00137.24//ATP-synt_C`ATP synthase subunit C	WP_157356077.1//F0F1 ATP synthase subunit C	TIGR03322.1//alt_F1F0_F0_C`JCVI: alternate F1F0 ATPase, F0 subunit C (Provisional);TIGR01260.1//ATP_synt_c`JCVI: ATP synthase F0 subunit C
ctg_01380	K02112//ATPF1B, atpD`F-type H+/Na+-transporting ATPase subunit beta [EC:7.1.2.2 7.2.2.1]	ko00190//Oxidative phosphorylation`Metabolism`Energy metabolism;ko00195//Photosynthesis`Metabolism`Energy metabolism;ko01100//Metabolic pathways`Metabolism`Global and overview maps	WP_044285689.1//F0F1 ATP synthase subunit beta	tr|A0A014KW47|A0A014KW47_9MOLU//ATP synthase subunit beta {ECO:0000256|HAMAP-Rule:MF_01347} EC=7.1.2.2 {ECO:0000256|HAMAP-Rule:MF_01347} ATP synthase F1 sector subunit beta {ECO:0000256|HAMAP-Rule:MF_01347} F-ATPase subunit beta {ECO:0000256|HAMAP-Rule:MF_01347} OS=Mycoplasma ovipneumoniae 14811 ORFNames=MOVI_2540 {ECO:0000313|EMBL:EXU61211.1} PE=3	GO:0045261//proton-transporting ATP synthase complex, catalytic core F(1)`cellular_component;GO:0046933//proton-transporting ATP synthase activity, rotational mechanism`molecular_function;GO:0046961//proton-transporting ATPase activity, rotational mechanism`molecular_function;GO:0005524//ATP binding`molecular_function;GO:0005886//plasma membrane`cellular_component	COG0055`FoF1-type ATP synthase, beta subunit`Energy production and conversion	PF02874.26//ATP-synt_ab_N`ATP synthase alpha/beta family, beta-barrel domain;PF00006.28//ATP-synt_ab`ATP synthase alpha/beta family, nucleotide-binding domain	WP_044285689.1//F0F1 ATP synthase subunit beta	TIGR00962.1//atpA`JCVI: F0F1 ATP synthase subunit alpha;TIGR02546.1//III_secr_ATP`JCVI: type III secretion system ATPase SctN;TIGR01026.1//fliI_yscN`JCVI: FliI/YscN family ATPase;TIGR01039.1//atpD`JCVI: F0F1 ATP synthase subunit beta;TIGR03498.1//FliI_clade3`JCVI: flagellar protein export ATPase FliI;TIGR03497.1//FliI_clade2`JCVI: flagellar protein export ATPase FliI;TIGR03496.1//FliI_clade1`JCVI…
ctg_01381	K02115//ATPF1G, atpG`F-type H+-transporting ATPase subunit gamma	ko00190//Oxidative phosphorylation`Metabolism`Energy metabolism;ko00195//Photosynthesis`Metabolism`Energy metabolism;ko01100//Metabolic pathways`Metabolism`Global and overview maps	WP_044285690.1//ATP synthase F1 subunit gamma	tr|A0A014NQT2|A0A014NQT2_9MOLU//ATP synthase gamma chain {ECO:0000313|EMBL:EXU61212.1} OS=Mycoplasma ovipneumoniae 14811 ORFNames=MOVI_2550 {ECO:0000313|EMBL:EXU61212.1} PE=3	GO:0045261//proton-transporting ATP synthase complex, catalytic core F(1)`cellular_component;GO:0046933//proton-transporting ATP synthase activity, rotational mechanism`molecular_function	COG0224`FoF1-type ATP synthase, gamma subunit`Energy production and conversion	PF00231.22//ATP-synt`ATP synthase	WP_044285690.1//ATP synthase F1 subunit gamma	TIGR01146.1//ATPsyn_F1gamma`JCVI: ATP synthase F1 subunit gamma;TIGR03323.1//alt_F1F0_F1_gam`JCVI: alternate F1F0 ATPase, F1 subunit gamma (Provisional)
ctg_01382	K02111//ATPF1A, atpA`F-type H+/Na+-transporting ATPase subunit alpha [EC:7.1.2.2 7.2.2.1]	ko00190//Oxidative phosphorylation`Metabolism`Energy metabolism;ko00195//Photosynthesis`Metabolism`Energy metabolism;ko01100//Metabolic pathways`Metabolism`Global and overview maps	WP_044284100.1//F0F1 ATP synthase subunit alpha	tr|A0A014M2R4|A0A014M2R4_9MOLU//ATP synthase subunit alpha {ECO:0000256|HAMAP-Rule:MF_01346} EC=7.1.2.2 {ECO:0000256|HAMAP-Rule:MF_01346} ATP synthase F1 sector subunit alpha {ECO:0000256|HAMAP-Rule:MF_01346} F-ATPase subunit alpha {ECO:0000256|HAMAP-Rule:MF_01346} OS=Mycoplasma ovipneumoniae 14811 ORFNames=MOVI_2560 {ECO:0000313|EMBL:EXU61213.1} PE=3	GO:0045261//proton-transporting ATP synthase complex, catalytic core F(1)`cellular_component;GO:0046933//proton-transporting ATP synthase activity, rotational mechanism`molecular_function;GO:0046961//proton-transporting ATPase activity, rotational mechanism`molecular_function;GO:0005524//ATP binding`molecular_function;GO:0005886//plasma membrane`cellular_component	COG0056`FoF1-type ATP synthase, alpha subunit`Energy production and conversion	None	WP_044284100.1//F0F1 ATP synthase subunit alpha	None
ctg_01383	K02111//ATPF1A, atpA`F-type H+/Na+-transporting ATPase subunit alpha [EC:7.1.2.2 7.2.2.1]	ko00190//Oxidative phosphorylation`Metabolism`Energy metabolism;ko00195//Photosynthesis`Metabolism`Energy metabolism;ko01100//Metabolic pathways`Metabolism`Global and overview maps	WP_044285691.1//F0F1 ATP synthase subunit alpha	tr|A0A014M2R4|A0A014M2R4_9MOLU//ATP synthase subunit alpha {ECO:0000256|HAMAP-Rule:MF_01346} EC=7.1.2.2 {ECO:0000256|HAMAP-Rule:MF_01346} ATP synthase F1 sector subunit alpha {ECO:0000256|HAMAP-Rule:MF_01346} F-ATPase subunit alpha {ECO:0000256|HAMAP-Rule:MF_01346} OS=Mycoplasma ovipneumoniae 14811 ORFNames=MOVI_2560 {ECO:0000313|EMBL:EXU61213.1} PE=3	GO:0045261//proton-transporting ATP synthase complex, catalytic core F(1)`cellular_component;GO:0046933//proton-transporting ATP synthase activity, rotational mechanism`molecular_function;GO:0046961//proton-transporting ATPase activity, rotational mechanism`molecular_function;GO:0005524//ATP binding`molecular_function;GO:0005886//plasma membrane`cellular_component	COG0056`FoF1-type ATP synthase, alpha subunit`Energy production and conversion	PF00006.28//ATP-synt_ab`ATP synthase alpha/beta family, nucleotide-binding domain	WP_044284100.1//F0F1 ATP synthase subunit alpha	None
ctg_01384	K02111//ATPF1A, atpA`F-type H+/Na+-transporting ATPase subunit alpha [EC:7.1.2.2 7.2.2.1]	ko00190//Oxidative phosphorylation`Metabolism`Energy metabolism;ko00195//Photosynthesis`Metabolism`Energy metabolism;ko01100//Metabolic pathways`Metabolism`Global and overview maps	WP_044285691.1//F0F1 ATP synthase subunit alpha	tr|A0A014M2R4|A0A014M2R4_9MOLU//ATP synthase subunit alpha {ECO:0000256|HAMAP-Rule:MF_01346} EC=7.1.2.2 {ECO:0000256|HAMAP-Rule:MF_01346} ATP synthase F1 sector subunit alpha {ECO:0000256|HAMAP-Rule:MF_01346} F-ATPase subunit alpha {ECO:0000256|HAMAP-Rule:MF_01346} OS=Mycoplasma ovipneumoniae 14811 ORFNames=MOVI_2560 {ECO:0000313|EMBL:EXU61213.1} PE=3	GO:0045261//proton-transporting ATP synthase complex, catalytic core F(1)`cellular_component;GO:0046933//proton-transporting ATP synthase activity, rotational mechanism`molecular_function;GO:0046961//proton-transporting ATPase activity, rotational mechanism`molecular_function;GO:0005524//ATP binding`molecular_function;GO:0005886//plasma membrane`cellular_component	COG0056`FoF1-type ATP synthase, alpha subunit`Energy production and conversion	PF02874.26//ATP-synt_ab_N`ATP synthase alpha/beta family, beta-barrel domain;PF00006.28//ATP-synt_ab`ATP synthase alpha/beta family, nucleotide-binding domain	WP_044285691.1//F0F1 ATP synthase subunit alpha	TIGR00962.1//atpA`JCVI: F0F1 ATP synthase subunit alpha;TIGR03324.1//alt_F1F0_F1_al`JCVI: alternate F1F0 ATPase, F1 subunit alpha;TIGR01026.1//fliI_yscN`JCVI: FliI/YscN family ATPase;TIGR03497.1//FliI_clade2`JCVI: flagellar protein export ATPase FliI;TIGR03498.1//FliI_clade3`JCVI: flagellar protein export ATPase FliI;TIGR01041.1//ATP_syn_B_arch`JCVI: ATP synthase subunit B;TIGR03496.1//FliI_clade…
ctg_01386	K02113//ATPF1D, atpH`F-type H+-transporting ATPase subunit delta	ko00190//Oxidative phosphorylation`Metabolism`Energy metabolism;ko00195//Photosynthesis`Metabolism`Energy metabolism;ko01100//Metabolic pathways`Metabolism`Global and overview maps	WP_069096700.1//F0F1 ATP synthase subunit delta	tr|A0A014L736|A0A014L736_9MOLU//ATP synthase subunit delta {ECO:0000256|HAMAP-Rule:MF_01416} ATP synthase F(1) sector subunit delta {ECO:0000256|HAMAP-Rule:MF_01416} F-type ATPase subunit delta {ECO:0000256|HAMAP-Rule:MF_01416} Short=F-ATPase subunit delta {ECO:0000256|HAMAP-Rule:MF_01416} OS=Mycoplasma ovipneumoniae 14811 ORFNames=MOVI_2570 {ECO:0000313|EMBL:EXU61214.1} PE=3	GO:0045261//proton-transporting ATP synthase complex, catalytic core F(1)`cellular_component;GO:0046933//proton-transporting ATP synthase activity, rotational mechanism`molecular_function;GO:0005886//plasma membrane`cellular_component	COG0712`FoF1-type ATP synthase, delta subunit`Energy production and conversion	PF00213.21//OSCP`ATP synthase delta (OSCP) subunit	WP_069098697.1//F0F1 ATP synthase subunit delta	TIGR01145.1//ATP_synt_delta`JCVI: ATP synthase F1 subunit delta
ctg_00583	K00615//E2.2.1.1, tktA, tktB`transketolase [EC:2.2.1.1]	ko00030//Pentose phosphate pathway`Metabolism`Carbohydrate metabolism;ko00710//Carbon fixation in photosynthetic organisms`Metabolism`Energy metabolism;ko01051//Biosynthesis of ansamycins`Metabolism`Metabolism of terpenoids and polyketides;ko01100//Metabolic pathways`Metabolism`Global and overview maps;ko01110//Biosynthesis of secondary metabolites`Metabolism`Global and overview maps;ko01120//Mic…	VEU71315.1//Transketolase	tr|A0A014MI32|A0A014MI32_9MOLU//Transketolase I {ECO:0000313|EMBL:EXU61190.1} OS=Mycoplasma ovipneumoniae 14811 ORFNames=MOVI_3240 {ECO:0000313|EMBL:EXU61190.1} PE=3	GO:0016740//transferase activity`molecular_function;GO:0046872//metal ion binding`molecular_function	COG0021`Transketolase`Carbohydrate transport and metabolism	PF02779.27//Transket_pyr`Transketolase, pyrimidine binding domain	WP_069099256.1//thiamine pyrophosphate-dependent enzyme	None
ctg_01474	K00558//DNMT1, dcm`DNA (cytosine-5)-methyltransferase 1 [EC:2.1.1.37]	ko00270//Cysteine and methionine metabolism`Metabolism`Amino acid metabolism;ko01100//Metabolic pathways`Metabolism`Global and overview maps	WP_069097561.1//DNA cytosine methyltransferase	tr|A0A014MGW6|A0A014MGW6_9MOLU//Cytosine-specific methyltransferase {ECO:0000256|RuleBase:RU000417} EC=2.1.1.37 {ECO:0000256|RuleBase:RU000417} OS=Mycoplasma ovipneumoniae 14811 ORFNames=MOVI_7160 {ECO:0000313|EMBL:EXU60805.1} PE=3	GO:0003886//DNA (cytosine-5-)-methyltransferase activity`molecular_function;GO:0009307//DNA restriction-modification system`biological_process	COG0270`DNA-cytosine methylase`Replication, recombination and repair	PF00145.20//DNA_methylase`C-5 cytosine-specific DNA methylase	WP_069097561.1//DNA cytosine methyltransferase	TIGR00675.1//dcm`JCVI: DNA (cytosine-5-)-methyltransferase
ctg_01472	K00558//DNMT1, dcm`DNA (cytosine-5)-methyltransferase 1 [EC:2.1.1.37]	ko00270//Cysteine and methionine metabolism`Metabolism`Amino acid metabolism;ko01100//Metabolic pathways`Metabolism`Global and overview maps	WP_010320987.1//DNA cytosine methyltransferase	tr|A0A014MGW6|A0A014MGW6_9MOLU//Cytosine-specific methyltransferase {ECO:0000256|RuleBase:RU000417} EC=2.1.1.37 {ECO:0000256|RuleBase:RU000417} OS=Mycoplasma ovipneumoniae 14811 ORFNames=MOVI_7160 {ECO:0000313|EMBL:EXU60805.1} PE=3	GO:0003886//DNA (cytosine-5-)-methyltransferase activity`molecular_function;GO:0009307//DNA restriction-modification system`biological_process	COG0270`DNA-cytosine methylase`Replication, recombination and repair	None	WP_010320987.1//DNA cytosine methyltransferase	None
ctg_00521	K00558//DNMT1, dcm`DNA (cytosine-5)-methyltransferase 1 [EC:2.1.1.37]	ko00270//Cysteine and methionine metabolism`Metabolism`Amino acid metabolism;ko01100//Metabolic pathways`Metabolism`Global and overview maps	WP_080562797.1//DNA cytosine methyltransferase	tr|A0A0C2VG13|A0A0C2VG13_MYCCA//Type II restriction modification system DNA methyltransferase subunit {ECO:0000313|EMBL:KIM13843.1} EC=2.1.1.37 {ECO:0000313|EMBL:KIM13843.1} OS=Mycoplasma capricolum subsp. capricolum ORFNames=MCGM508_02015 {ECO:0000313|EMBL:KIM13843.1} PE=3	GO:0003886//DNA (cytosine-5-)-methyltransferase activity`molecular_function;GO:0009007//site-specific DNA-methyltransferase (adenine-specific) activity`molecular_function;GO:0009307//DNA restriction-modification system`biological_process;GO:0003677//DNA binding`molecular_function	None	PF00145.20//DNA_methylase`C-5 cytosine-specific DNA methylase	WP_044286047.1//DNA cytosine methyltransferase	TIGR00675.1//dcm`JCVI: DNA (cytosine-5-)-methyltransferase
ctg_00130	K03763//polC`DNA polymerase III subunit alpha, Gram-positive type [EC:2.7.7.7]	ko03030//DNA replication`Genetic Information Processing`Replication and repair;ko03430//Mismatch repair`Genetic Information Processing`Replication and repair;ko03440//Homologous recombination`Genetic Information Processing`Replication and repair	WP_069097132.1//hypothetical protein	tr|A0A014M213|A0A014M213_9MOLU//DNA polymerase III PolC-type {ECO:0000256|HAMAP-Rule:MF_00356} Short=PolIII {ECO:0000256|HAMAP-Rule:MF_00356} EC=2.7.7.7 {ECO:0000256|HAMAP-Rule:MF_00356} OS=Mycoplasma ovipneumoniae 14811 ORFNames=MOVI_5050 {ECO:0000313|EMBL:EXU61003.1} PE=3	GO:0005737//cytoplasm`cellular_component;GO:0003887//DNA-directed DNA polymerase activity`molecular_function;GO:0008408//3'-5' exonuclease activity`molecular_function;GO:0006261//DNA-dependent DNA replication`biological_process;GO:0003677//DNA binding`molecular_function	COG2176`DNA polymerase III, alpha subunit (gram-positive type)`Replication, recombination and repair	None	WP_069097132.1//hypothetical protein	None
ctg_00660	K00382//DLD, lpd, pdhD`dihydrolipoamide dehydrogenase [EC:1.8.1.4]	ko00010//Glycolysis / Gluconeogenesis`Metabolism`Carbohydrate metabolism;ko00020//Citrate cycle (TCA cycle)`Metabolism`Carbohydrate metabolism;ko00260//Glycine, serine and threonine metabolism`Metabolism`Amino acid metabolism;ko00280//Valine, leucine and isoleucine degradation`Metabolism`Amino acid metabolism;ko00310//Lysine degradation`Metabolism`Amino acid metabolism;ko00380//Tryptophan metabol…	WP_044285969.1//dihydrolipoyl dehydrogenase	tr|A0A014MHU1|A0A014MHU1_9MOLU//Dihydrolipoyl dehydrogenase {ECO:0000256|RuleBase:RU003692} EC=1.8.1.4 {ECO:0000256|RuleBase:RU003692} OS=Mycoplasma ovipneumoniae 14811 ORFNames=MOVI_3590 {ECO:0000313|EMBL:EXU61115.1} PE=3	GO:0045454//cell redox homeostasis`biological_process;GO:0050660//flavin adenine dinucleotide binding`molecular_function;GO:0004148//dihydrolipoyl dehydrogenase activity`molecular_function	COG1249`Dihydrolipoamide dehydrogenase (E3) component of pyruvate/2-oxoglutarate dehydrogenase complex or glutathione oxidoreductase`Energy production and conversion	PF07992.17//Pyr_redox_2`Pyridine nucleotide-disulphide oxidoreductase;PF13738.9//Pyr_redox_3`Pyridine nucleotide-disulphide oxidoreductase;PF00070.30//Pyr_redox`Pyridine nucleotide-disulphide oxidoreductase;PF02852.25//Pyr_redox_dim`Pyridine nucleotide-disulphide oxidoreductase, dimerisation domain	WP_044285969.1//dihydrolipoyl dehydrogenase	TIGR01350.1//lipoamide_DH`JCVI: dihydrolipoyl dehydrogenase;TIGR01421.1//gluta_reduc_1`JCVI: glutathione-disulfide reductase;TIGR01424.1//gluta_reduc_2`JCVI: glutathione-disulfide reductase;TIGR02053.1//MerA`JCVI: mercury(II) reductase;TIGR03452.1//mycothione_red`JCVI: mycothione reductase;TIGR01438.1//TGR`JCVI: thioredoxin and glutathione reductase (Provisional);TIGR04018.1//Bthiol_YpdA`JCVI: Yp…
ctg_00520	K00558//DNMT1, dcm`DNA (cytosine-5)-methyltransferase 1 [EC:2.1.1.37]	ko00270//Cysteine and methionine metabolism`Metabolism`Amino acid metabolism;ko01100//Metabolic pathways`Metabolism`Global and overview maps	EXU61446.1//Type II restriction modification systemcytosine-5 DNA methyltransferase	tr|A0A014KWQ4|A0A014KWQ4_9MOLU//DNA (cytosine-5-)-methyltransferase {ECO:0000256|ARBA:ARBA00011975} EC=2.1.1.37 {ECO:0000256|ARBA:ARBA00011975} OS=Mycoplasma ovipneumoniae 14811 ORFNames=MOVI_0150 {ECO:0000313|EMBL:EXU61446.1} PE=3	GO:0003886//DNA (cytosine-5-)-methyltransferase activity`molecular_function;GO:0009307//DNA restriction-modification system`biological_process	COG0270`DNA-cytosine methylase`Replication, recombination and repair	None	WP_232464201.1//DNA (cytosine-5-)-methyltransferase	None
ctg_00412	K00759//APRT, apt`adenine phosphoribosyltransferase [EC:2.4.2.7]	ko00230//Purine metabolism`Metabolism`Nucleotide metabolism;ko01100//Metabolic pathways`Metabolism`Global and overview maps	WP_044284485.1//adenine phosphoribosyltransferase	tr|A0A014KV51|A0A014KV51_9MOLU//Adenine phosphoribosyltransferase {ECO:0000256|ARBA:ARBA00011893, ECO:0000256|HAMAP-Rule:MF_00004} Short=APRT {ECO:0000256|HAMAP-Rule:MF_00004} EC=2.4.2.7 {ECO:0000256|ARBA:ARBA00011893, ECO:0000256|HAMAP-Rule:MF_00004} OS=Mycoplasma ovipneumoniae 14811 ORFNames=MOVI_6650 {ECO:0000313|EMBL:EXU60846.1} PE=3	GO:0005737//cytoplasm`cellular_component;GO:0006168//adenine salvage`biological_process;GO:0003999//adenine phosphoribosyltransferase activity`molecular_function;GO:0044209//AMP salvage`biological_process;GO:0006166//purine ribonucleoside salvage`biological_process	COG0503`Adenine/guanine phosphoribosyltransferase or related PRPP-binding protein`Nucleotide transport and metabolism	PF00156.30//Pribosyltran`Phosphoribosyl transferase domain	WP_044284485.1//adenine phosphoribosyltransferase	TIGR01090.1//apt`JCVI: adenine phosphoribosyltransferase;TIGR00336.1//pyrE`JCVI: orotate phosphoribosyltransferase;TIGR01743.1//purR_Bsub`JCVI: pur operon repressor;TIGR01367.1//pyrE_Therm`JCVI: orotate phosphoribosyltransferase;TIGR01744.1//XPRTase`JCVI: xanthine phosphoribosyltransferase
ctg_00411	K00161//PDHA, pdhA`pyruvate dehydrogenase E1 component alpha subunit [EC:1.2.4.1]	ko00010//Glycolysis / Gluconeogenesis`Metabolism`Carbohydrate metabolism;ko00020//Citrate cycle (TCA cycle)`Metabolism`Carbohydrate metabolism;ko00620//Pyruvate metabolism`Metabolism`Carbohydrate metabolism;ko01100//Metabolic pathways`Metabolism`Global and overview maps;ko01110//Biosynthesis of secondary metabolites`Metabolism`Global and overview maps;ko01120//Microbial metabolism in diverse envi…	WP_069099532.1//pyruvate dehydrogenase (acetyl-transferring) E1 component subunit alpha	tr|A0A014MH03|A0A014MH03_9MOLU//Pyruvate dehydrogenase E1 component subunit alpha {ECO:0000256|RuleBase:RU366007} EC=1.2.4.1 {ECO:0000256|RuleBase:RU366007} OS=Mycoplasma ovipneumoniae 14811 ORFNames=MOVI_6640 {ECO:0000313|EMBL:EXU60845.1} PE=4	GO:0004739//pyruvate dehydrogenase (acetyl-transferring) activity`molecular_function;GO:0006096//glycolytic process`biological_process	COG1071`TPP-dependent pyruvate or acetoin dehydrogenase subunit alpha`Energy production and conversion	None	WP_044285883.1//pyruvate dehydrogenase (acetyl-transferring) E1 component subunit alpha	None
ctg_00410	K00161//PDHA, pdhA`pyruvate dehydrogenase E1 component alpha subunit [EC:1.2.4.1]	ko00010//Glycolysis / Gluconeogenesis`Metabolism`Carbohydrate metabolism;ko00020//Citrate cycle (TCA cycle)`Metabolism`Carbohydrate metabolism;ko00620//Pyruvate metabolism`Metabolism`Carbohydrate metabolism;ko01100//Metabolic pathways`Metabolism`Global and overview maps;ko01110//Biosynthesis of secondary metabolites`Metabolism`Global and overview maps;ko01120//Microbial metabolism in diverse envi…	WP_069099532.1//pyruvate dehydrogenase (acetyl-transferring) E1 component subunit alpha	tr|A0A014MH03|A0A014MH03_9MOLU//Pyruvate dehydrogenase E1 component subunit alpha {ECO:0000256|RuleBase:RU366007} EC=1.2.4.1 {ECO:0000256|RuleBase:RU366007} OS=Mycoplasma ovipneumoniae 14811 ORFNames=MOVI_6640 {ECO:0000313|EMBL:EXU60845.1} PE=4	GO:0004739//pyruvate dehydrogenase (acetyl-transferring) activity`molecular_function;GO:0006096//glycolytic process`biological_process	COG1071`TPP-dependent pyruvate or acetoin dehydrogenase subunit alpha`Energy production and conversion	None	WP_044285883.1//pyruvate dehydrogenase (acetyl-transferring) E1 component subunit alpha	None
ctg_00005	K02338//dnaN`DNA polymerase III subunit beta [EC:2.7.7.7]	ko03030//DNA replication`Genetic Information Processing`Replication and repair;ko03430//Mismatch repair`Genetic Information Processing`Replication and repair;ko03440//Homologous recombination`Genetic Information Processing`Replication and repair	VEU70481.1//DNA polymerase III beta subunit	tr|A0A014M252|A0A014M252_9MOLU//DNA polymerase III beta chain {ECO:0000313|EMBL:EXU61038.1} OS=Mycoplasma ovipneumoniae 14811 ORFNames=MOVI_4490 {ECO:0000313|EMBL:EXU61038.1} PE=3	GO:0005737//cytoplasm`cellular_component;GO:0008408//3'-5' exonuclease activity`molecular_function;GO:0003887//DNA-directed DNA polymerase activity`molecular_function;GO:0009360//DNA polymerase III complex`cellular_component;GO:0003677//DNA binding`molecular_function;GO:0006260//DNA replication`biological_process	COG0592`DNA polymerase III sliding clamp (beta) subunit, PCNA homolog`Replication, recombination and repair	PF02768.18//DNA_pol3_beta_3`DNA polymerase III beta subunit, C-terminal domain	WP_069099161.1//DNA polymerase III subunit beta	TIGR00663.1//dnan`JCVI: DNA polymerase III subunit beta
ctg_01069	K03475//ulaA, sgaT`ascorbate PTS system EIIC component	ko00053//Ascorbate and aldarate metabolism`Metabolism`Carbohydrate metabolism;ko01100//Metabolic pathways`Metabolism`Global and overview maps;ko01120//Microbial metabolism in diverse environments`Metabolism`Global and overview maps;ko02060//Phosphotransferase system (PTS)`Environmental Information Processing`Membrane transport	WP_157356438.1//PTS ascorbate transporter subunit IIC	tr|A0A014NR73|A0A014NR73_9MOLU//Transport protein SGAT {ECO:0000313|EMBL:EXU61377.1} OS=Mycoplasma ovipneumoniae 14811 ORFNames=MOVI_0830 {ECO:0000313|EMBL:EXU61377.1} PE=4	GO:0009401//phosphoenolpyruvate-dependent sugar phosphotransferase system`biological_process;GO:0016021//integral component of membrane`cellular_component;GO:0005886//plasma membrane`cellular_component	COG3037`Ascorbate-specific PTS system IIC component UlaA`Carbohydrate transport and metabolism	None	WP_069099494.1//PTS ascorbate transporter subunit IIC	None
ctg_00001	K02313//dnaA`chromosomal replication initiator protein	ko02020//Two-component system`Environmental Information Processing`Signal transduction;ko04112//Cell cycle - Caulobacter`Cellular Processes`Cell growth and death	WP_044285744.1//chromosomal replication initiator protein DnaA	tr|A0A014NQ69|A0A014NQ69_9MOLU//Chromosomal replication initiator protein DnaA {ECO:0000256|RuleBase:RU000577} OS=Mycoplasma ovipneumoniae 14811 ORFNames=MOVI_4480 {ECO:0000313|EMBL:EXU61037.1} PE=3	GO:0005737//cytoplasm`cellular_component;GO:0003688//DNA replication origin binding`molecular_function;GO:0006270//DNA replication initiation`biological_process;GO:0006275//regulation of DNA replication`biological_process;GO:0005524//ATP binding`molecular_function	COG0593`Chromosomal replication initiation ATPase DnaA`Replication, recombination and repair	None	WP_044285744.1//chromosomal replication initiator protein DnaA	None
ctg_00002	K02313//dnaA`chromosomal replication initiator protein	ko02020//Two-component system`Environmental Information Processing`Signal transduction;ko04112//Cell cycle - Caulobacter`Cellular Processes`Cell growth and death	WP_044284281.1//chromosomal replication initiator protein DnaA	tr|A0A014NQ69|A0A014NQ69_9MOLU//Chromosomal replication initiator protein DnaA {ECO:0000256|RuleBase:RU000577} OS=Mycoplasma ovipneumoniae 14811 ORFNames=MOVI_4480 {ECO:0000313|EMBL:EXU61037.1} PE=3	GO:0005737//cytoplasm`cellular_component;GO:0003688//DNA replication origin binding`molecular_function;GO:0006270//DNA replication initiation`biological_process;GO:0006275//regulation of DNA replication`biological_process;GO:0005524//ATP binding`molecular_function	COG0593`Chromosomal replication initiation ATPase DnaA`Replication, recombination and repair	PF00308.21//Bac_DnaA`Bacterial dnaA protein;PF08299.14//Bac_DnaA_C`Bacterial dnaA protein helix-turn-helix	WP_044284281.1//chromosomal replication initiator protein DnaA	TIGR00362.1//DnaA`JCVI: chromosomal replication initiator protein DnaA
ctg_00003	K02338//dnaN`DNA polymerase III subunit beta [EC:2.7.7.7]	ko03030//DNA replication`Genetic Information Processing`Replication and repair;ko03430//Mismatch repair`Genetic Information Processing`Replication and repair;ko03440//Homologous recombination`Genetic Information Processing`Replication and repair	WP_157356009.1//DNA polymerase III subunit beta	tr|A0A014M252|A0A014M252_9MOLU//DNA polymerase III beta chain {ECO:0000313|EMBL:EXU61038.1} OS=Mycoplasma ovipneumoniae 14811 ORFNames=MOVI_4490 {ECO:0000313|EMBL:EXU61038.1} PE=3	GO:0005737//cytoplasm`cellular_component;GO:0008408//3'-5' exonuclease activity`molecular_function;GO:0003887//DNA-directed DNA polymerase activity`molecular_function;GO:0009360//DNA polymerase III complex`cellular_component;GO:0003677//DNA binding`molecular_function;GO:0006260//DNA replication`biological_process	COG0592`DNA polymerase III sliding clamp (beta) subunit, PCNA homolog`Replication, recombination and repair	PF00712.22//DNA_pol3_beta`DNA polymerase III beta subunit, N-terminal domain	WP_044285745.1//DNA polymerase III subunit beta	None
ctg_00008	K06881//nrnA`bifunctional oligoribonuclease and PAP phosphatase NrnA [EC:3.1.3.7 3.1.13.3]	ko00920//Sulfur metabolism`Metabolism`Energy metabolism;ko01100//Metabolic pathways`Metabolism`Global and overview maps;ko01120//Microbial metabolism in diverse environments`Metabolism`Global and overview maps	WP_069099158.1//bifunctional oligoribonuclease/PAP phosphatase NrnA	tr|A0A014KVL1|A0A014KVL1_9MOLU//Uncharacterized protein {ECO:0000313|EMBL:EXU61041.1} OS=Mycoplasma ovipneumoniae 14811 ORFNames=MOVI_4520 {ECO:0000313|EMBL:EXU61041.1} PE=4	GO:0003676//nucleic acid binding`molecular_function	COG0618`nanoRNase/pAp phosphatase, hydrolyzes c-di-AMP and oligoRNAs`Nucleotide transport and metabolism;COG0618`nanoRNase/pAp phosphatase, hydrolyzes c-di-AMP and oligoRNAs`Signal transduction mechanisms	PF01368.23//DHH`DHH family	WP_069099158.1//bifunctional oligoribonuclease/PAP phosphatase NrnA	None
ctg_00009	K06881//nrnA`bifunctional oligoribonuclease and PAP phosphatase NrnA [EC:3.1.3.7 3.1.13.3]	ko00920//Sulfur metabolism`Metabolism`Energy metabolism;ko01100//Metabolic pathways`Metabolism`Global and overview maps;ko01120//Microbial metabolism in diverse environments`Metabolism`Global and overview maps	WP_069097094.1//bifunctional oligoribonuclease/PAP phosphatase NrnA	tr|A0A014KVL1|A0A014KVL1_9MOLU//Uncharacterized protein {ECO:0000313|EMBL:EXU61041.1} OS=Mycoplasma ovipneumoniae 14811 ORFNames=MOVI_4520 {ECO:0000313|EMBL:EXU61041.1} PE=4	GO:0003676//nucleic acid binding`molecular_function	COG0618`nanoRNase/pAp phosphatase, hydrolyzes c-di-AMP and oligoRNAs`Nucleotide transport and metabolism;COG0618`nanoRNase/pAp phosphatase, hydrolyzes c-di-AMP and oligoRNAs`Signal transduction mechanisms	PF02272.22//DHHA1`DHHA1 domain	WP_069097094.1//bifunctional oligoribonuclease/PAP phosphatase NrnA	None
ctg_00150	K02902//RP-L28, MRPL28, rpmB`large subunit ribosomal protein L28	ko03010//Ribosome`Genetic Information Processing`Translation	WP_010321263.1//50S ribosomal protein L28	tr|A0A014NQ13|A0A014NQ13_9MOLU//50S ribosomal protein L28 {ECO:0000256|HAMAP-Rule:MF_00373} OS=Mycoplasma ovipneumoniae 14811 ORFNames=MOVI_5240 {ECO:0000313|EMBL:EXU60982.1} PE=3	GO:0005737//cytoplasm`cellular_component;GO:0003735//structural constituent of ribosome`molecular_function;GO:0005840//ribosome`cellular_component;GO:0006412//translation`biological_process	COG0227`Ribosomal protein L28`Translation, ribosomal structure and biogenesis	PF00830.22//Ribosomal_L28`Ribosomal L28 family	WP_010321263.1//50S ribosomal protein L28	TIGR00009.1//L28`JCVI: 50S ribosomal protein L28
ctg_00209	K01892//HARS, hisS`histidyl-tRNA synthetase [EC:6.1.1.21]	ko00970//Aminoacyl-tRNA biosynthesis`Genetic Information Processing`Translation	WP_232464182.1//histidine--tRNA ligase	tr|A0A014L642|A0A014L642_9MOLU//Histidine--tRNA ligase {ECO:0000256|HAMAP-Rule:MF_00127} EC=6.1.1.21 {ECO:0000256|HAMAP-Rule:MF_00127} Histidyl-tRNA synthetase {ECO:0000256|HAMAP-Rule:MF_00127} Short=HisRS {ECO:0000256|HAMAP-Rule:MF_00127} OS=Mycoplasma ovipneumoniae 14811 ORFNames=MOVI_5610 {ECO:0000313|EMBL:EXU60939.1} PE=3	GO:0005737//cytoplasm`cellular_component;GO:0006427//histidyl-tRNA aminoacylation`biological_process;GO:0004821//histidine-tRNA ligase activity`molecular_function;GO:0005524//ATP binding`molecular_function	COG0124`Histidyl-tRNA synthetase`Translation, ribosomal structure and biogenesis	None	WP_232464182.1//histidine--tRNA ligase	TIGR00442.1//hisS`JCVI: histidine--tRNA ligase
ctg_00286	K02335//polA`DNA polymerase I [EC:2.7.7.7]	ko03030//DNA replication`Genetic Information Processing`Replication and repair;ko03410//Base excision repair`Genetic Information Processing`Replication and repair;ko03420//Nucleotide excision repair`Genetic Information Processing`Replication and repair;ko03440//Homologous recombination`Genetic Information Processing`Replication and repair	WP_053240172.1//hypothetical protein	tr|A0A014MH60|A0A014MH60_9MOLU//DNA polymerase I (5'-3' exonuclease domain) {ECO:0000313|EMBL:EXU60905.1} OS=Mycoplasma ovipneumoniae 14811 ORFNames=MOVI_6100 {ECO:0000313|EMBL:EXU60905.1} PE=4	GO:0004527//exonuclease activity`molecular_function;GO:0017108//5'-flap endonuclease activity`molecular_function;GO:0033567//DNA replication, Okazaki fragment processing`biological_process;GO:0003677//DNA binding`molecular_function	COG0258`5'-3' exonuclease Xni/ExoIX (flap endonuclease)`Replication, recombination and repair	None	WP_053240172.1//hypothetical protein	None
ctg_01278	K03076//secY`preprotein translocase subunit SecY	ko02024//Quorum sensing`Cellular Processes`Cellular community - prokaryotes;ko03060//Protein export`Genetic Information Processing`Folding, sorting and degradation;ko03070//Bacterial secretion system`Environmental Information Processing`Membrane transport	WP_069097545.1//preprotein translocase subunit SecY	tr|A0A014L753|A0A014L753_9MOLU//Protein translocase subunit SecY {ECO:0000256|HAMAP-Rule:MF_01465} OS=Mycoplasma ovipneumoniae 14811 ORFNames=MOVI_1940 {ECO:0000313|EMBL:EXU61244.1} PE=3	GO:0043952//protein transport by the Sec complex`biological_process;GO:0065002//intracellular protein transmembrane transport`biological_process;GO:0016021//integral component of membrane`cellular_component;GO:0006605//protein targeting`biological_process;GO:0005886//plasma membrane`cellular_component	COG0201`Preprotein translocase subunit SecY`Intracellular trafficking, secretion, and vesicular transport	None	WP_069097545.1//preprotein translocase subunit SecY	None
ctg_01279	K03076//secY`preprotein translocase subunit SecY	ko02024//Quorum sensing`Cellular Processes`Cellular community - prokaryotes;ko03060//Protein export`Genetic Information Processing`Folding, sorting and degradation;ko03070//Bacterial secretion system`Environmental Information Processing`Membrane transport	WP_044285652.1//preprotein translocase subunit SecY	tr|A0A014L753|A0A014L753_9MOLU//Protein translocase subunit SecY {ECO:0000256|HAMAP-Rule:MF_01465} OS=Mycoplasma ovipneumoniae 14811 ORFNames=MOVI_1940 {ECO:0000313|EMBL:EXU61244.1} PE=3	GO:0043952//protein transport by the Sec complex`biological_process;GO:0065002//intracellular protein transmembrane transport`biological_process;GO:0016021//integral component of membrane`cellular_component;GO:0006605//protein targeting`biological_process;GO:0005886//plasma membrane`cellular_component	COG0201`Preprotein translocase subunit SecY`Intracellular trafficking, secretion, and vesicular transport	PF00344.23//SecY`SecY	WP_044285652.1//preprotein translocase subunit SecY	TIGR02920.1//acc_sec_Y2`JCVI: accessory Sec system protein translocase subunit SecY2;TIGR00967.1//3a0501s007`JCVI: preprotein translocase subunit SecY
ctg_01274	K02952//RP-S13, rpsM`small subunit ribosomal protein S13	ko03010//Ribosome`Genetic Information Processing`Translation	WP_010321372.1//30S ribosomal protein S13	tr|A0A014L750|A0A014L750_9MOLU//30S ribosomal protein S13 {ECO:0000256|HAMAP-Rule:MF_01315} OS=Mycoplasma ovipneumoniae 14811 ORFNames=MOVI_1890 {ECO:0000313|EMBL:EXU61239.1} PE=3	GO:0003735//structural constituent of ribosome`molecular_function;GO:0000049//tRNA binding`molecular_function;GO:0005840//ribosome`cellular_component;GO:0006412//translation`biological_process;GO:0019843//rRNA binding`molecular_function	COG0099`Ribosomal protein S13`Translation, ribosomal structure and biogenesis	PF00416.25//Ribosomal_S13`Ribosomal protein S13/S18	WP_010321372.1//30S ribosomal protein S13	TIGR03629.1//uS13_arch`JCVI: 30S ribosomal protein S13;TIGR03631.1//uS13_bact`JCVI: 30S ribosomal protein S13
ctg_01277	K00939//adk, AK`adenylate kinase [EC:2.7.4.3]	ko00230//Purine metabolism`Metabolism`Nucleotide metabolism;ko00730//Thiamine metabolism`Metabolism`Metabolism of cofactors and vitamins;ko01100//Metabolic pathways`Metabolism`Global and overview maps;ko01110//Biosynthesis of secondary metabolites`Metabolism`Global and overview maps;ko01240//Biosynthesis of cofactors`Metabolism`Global and overview maps	WP_044285651.1//nucleoside monophosphate kinase	tr|A0A014M2T3|A0A014M2T3_9MOLU//Adenylate kinase {ECO:0000256|HAMAP-Rule:MF_00235, ECO:0000256|RuleBase:RU003331} Short=AK {ECO:0000256|HAMAP-Rule:MF_00235} EC=2.7.4.3 {ECO:0000256|HAMAP-Rule:MF_00235, ECO:0000256|RuleBase:RU003331} ATP-AMP transphosphorylase {ECO:0000256|HAMAP-Rule:MF_00235} ATP:AMP phosphotransferase {ECO:0000256|HAMAP-Rule:MF_00235} Adenylate monophosphate kinase {ECO:0000256|…	GO:0005737//cytoplasm`cellular_component;GO:0044209//AMP salvage`biological_process;GO:0004017//adenylate kinase activity`molecular_function;GO:0008270//zinc ion binding`molecular_function;GO:0005524//ATP binding`molecular_function;GO:0043231//intracellular membrane-bounded organelle`cellular_component	COG0563`Adenylate kinase or related kinase`Nucleotide transport and metabolism	PF13238.9//AAA_18`AAA domain;PF00406.25//ADK`Adenylate kinase;PF13207.9//AAA_17`AAA domain;PF05191.17//ADK_lid`Adenylate kinase, active site lid	WP_044285651.1//nucleoside monophosphate kinase	TIGR01351.1//adk`JCVI: adenylate kinase;TIGR01360.1//aden_kin_iso1`JCVI: adenylate kinase;TIGR01359.1//UMP_CMP_kin_fam`JCVI: UMP-CMP kinase family (Provisional)
ctg_01270	K02879//RP-L17, MRPL17, rplQ`large subunit ribosomal protein L17	ko03010//Ribosome`Genetic Information Processing`Translation	WP_010321375.1//50S ribosomal protein L17	tr|A0A014KW65|A0A014KW65_9MOLU//50S ribosomal protein L17 {ECO:0000256|HAMAP-Rule:MF_01368, ECO:0000256|RuleBase:RU000661} OS=Mycoplasma ovipneumoniae 14811 ORFNames=MOVI_1860 {ECO:0000313|EMBL:EXU61236.1} PE=3	GO:0003735//structural constituent of ribosome`molecular_function;GO:0005840//ribosome`cellular_component;GO:0006412//translation`biological_process	COG0203`Ribosomal protein L17`Translation, ribosomal structure and biogenesis	PF01196.22//Ribosomal_L17`Ribosomal protein L17	WP_010321375.1//50S ribosomal protein L17	None
ctg_01271	K03040//rpoA`DNA-directed RNA polymerase subunit alpha [EC:2.7.7.6]	ko03020//RNA polymerase`Genetic Information Processing`Transcription	WP_069099484.1//DNA-directed RNA polymerase subunit alpha	tr|A0A014NQU7|A0A014NQU7_9MOLU//DNA-directed RNA polymerase subunit alpha {ECO:0000256|ARBA:ARBA00015972, ECO:0000256|HAMAP-Rule:MF_00059} Short=RNAP subunit alpha {ECO:0000256|HAMAP-Rule:MF_00059} EC=2.7.7.6 {ECO:0000256|ARBA:ARBA00012418, ECO:0000256|HAMAP-Rule:MF_00059} RNA polymerase subunit alpha {ECO:0000256|ARBA:ARBA00016404, ECO:0000256|HAMAP-Rule:MF_00059} Transcriptase subunit alpha {EC…	GO:0003899//DNA-directed 5'-3' RNA polymerase activity`molecular_function;GO:0046983//protein dimerization activity`molecular_function;GO:0006351//transcription, DNA-templated`biological_process;GO:0003677//DNA binding`molecular_function	COG0202`DNA-directed RNA polymerase, alpha subunit/40 kD subunit`Transcription	PF01193.27//RNA_pol_L`RNA polymerase Rpb3/Rpb11 dimerisation domain;PF01000.29//RNA_pol_A_bac`RNA polymerase Rpb3/RpoA insert domain;PF03118.18//RNA_pol_A_CTD`Bacterial RNA polymerase, alpha chain C terminal domain	WP_069099484.1//DNA-directed RNA polymerase subunit alpha	TIGR02027.1//rpoA`JCVI: DNA-directed RNA polymerase subunit alpha
ctg_01272	K02948//RP-S11, MRPS11, rpsK`small subunit ribosomal protein S11	ko03010//Ribosome`Genetic Information Processing`Translation	WP_010321373.1//30S ribosomal protein S11	tr|A0A014M2T0|A0A014M2T0_9MOLU//30S ribosomal protein S11 {ECO:0000256|ARBA:ARBA00015692, ECO:0000256|HAMAP-Rule:MF_01310} OS=Mycoplasma ovipneumoniae 14811 ORFNames=MOVI_1880 {ECO:0000313|EMBL:EXU61238.1} PE=3	GO:0005737//cytoplasm`cellular_component;GO:0003735//structural constituent of ribosome`molecular_function;GO:0006412//translation`biological_process;GO:0005840//ribosome`cellular_component;GO:0019843//rRNA binding`molecular_function	COG0100`Ribosomal protein S11`Translation, ribosomal structure and biogenesis	PF00411.22//Ribosomal_S11`Ribosomal protein S11	WP_010321373.1//30S ribosomal protein S11	TIGR03632.1//uS11_bact`JCVI: 30S ribosomal protein S11
ctg_01273	K02948//RP-S11, MRPS11, rpsK`small subunit ribosomal protein S11	ko03010//Ribosome`Genetic Information Processing`Translation	WP_010321373.1//30S ribosomal protein S11	tr|A0A014M2T0|A0A014M2T0_9MOLU//30S ribosomal protein S11 {ECO:0000256|ARBA:ARBA00015692, ECO:0000256|HAMAP-Rule:MF_01310} OS=Mycoplasma ovipneumoniae 14811 ORFNames=MOVI_1880 {ECO:0000313|EMBL:EXU61238.1} PE=3	GO:0005737//cytoplasm`cellular_component;GO:0003735//structural constituent of ribosome`molecular_function;GO:0006412//translation`biological_process;GO:0005840//ribosome`cellular_component;GO:0019843//rRNA binding`molecular_function	COG0100`Ribosomal protein S11`Translation, ribosomal structure and biogenesis	None	WP_010321373.1//30S ribosomal protein S11	None
ctg_01375	K02967//RP-S2, MRPS2, rpsB`small subunit ribosomal protein S2	ko03010//Ribosome`Genetic Information Processing`Translation	WP_044286053.1//30S ribosomal protein S2	tr|A0A014M2R0|A0A014M2R0_9MOLU//30S ribosomal protein S2 {ECO:0000256|HAMAP-Rule:MF_00291} OS=Mycoplasma ovipneumoniae 14811 ORFNames=MOVI_2510 {ECO:0000313|EMBL:EXU61208.1} PE=3	GO:0003735//structural constituent of ribosome`molecular_function;GO:0015935//small ribosomal subunit`cellular_component;GO:0006412//translation`biological_process	COG0052`Ribosomal protein S2`Translation, ribosomal structure and biogenesis	PF00318.23//Ribosomal_S2`Ribosomal protein S2	WP_044286053.1//30S ribosomal protein S2	TIGR01011.1//rpsB_bact`JCVI: 30S ribosomal protein S2
ctg_01068	K03475//ulaA, sgaT`ascorbate PTS system EIIC component	ko00053//Ascorbate and aldarate metabolism`Metabolism`Carbohydrate metabolism;ko01100//Metabolic pathways`Metabolism`Global and overview maps;ko01120//Microbial metabolism in diverse environments`Metabolism`Global and overview maps;ko02060//Phosphotransferase system (PTS)`Environmental Information Processing`Membrane transport	VEU71834.1//Ascorbate-specific PTS system EIIC component	tr|A0A014NR73|A0A014NR73_9MOLU//Transport protein SGAT {ECO:0000313|EMBL:EXU61377.1} OS=Mycoplasma ovipneumoniae 14811 ORFNames=MOVI_0830 {ECO:0000313|EMBL:EXU61377.1} PE=4	GO:0009401//phosphoenolpyruvate-dependent sugar phosphotransferase system`biological_process;GO:0016021//integral component of membrane`cellular_component;GO:0005886//plasma membrane`cellular_component	COG3037`Ascorbate-specific PTS system IIC component UlaA`Carbohydrate transport and metabolism	None	WP_069099494.1//PTS ascorbate transporter subunit IIC	None
ctg_01078	K10112//msmX, msmK, malK, sugC, ggtA, msiK`multiple sugar transport system ATP-binding protein [EC:7.5.2.-]	ko02010//ABC transporters`Environmental Information Processing`Membrane transport	WP_232464156.1//ATP-binding cassette domain-containing protein	tr|A0A014MIJ9|A0A014MIJ9_9MOLU//Glycerol transporter subunit A {ECO:0000313|EMBL:EXU61380.1} OS=Mycoplasma ovipneumoniae 14811 ORFNames=MOVI_0860 {ECO:0000313|EMBL:EXU61380.1} PE=4	GO:0005524//ATP binding`molecular_function	COG3842`ABC-type Fe3+/spermidine/putrescine transport systems, ATPase component`Amino acid transport and metabolism	PF00005.30//ABC_tran`ABC transporter	WP_232464156.1//ATP-binding cassette domain-containing protein	TIGR03864.1//PQQ_ABC_ATP`JCVI: ABC transporter, ATP-binding subunit, PQQ-dependent alcohol dehydrogenase system (Provisional);TIGR00968.1//3a0106s01`JCVI: sulfate ABC transporter ATP-binding protein;TIGR04406.1//LPS_export_lptB`JCVI: LPS export ABC transporter ATP-binding protein;TIGR03411.1//urea_trans_UrtD`JCVI: urea ABC transporter ATP-binding protein UrtD;TIGR01189.1//ccmA`JCVI: heme ABC expo…
ctg_01079	K10112//msmX, msmK, malK, sugC, ggtA, msiK`multiple sugar transport system ATP-binding protein [EC:7.5.2.-]	ko02010//ABC transporters`Environmental Information Processing`Membrane transport	WP_044283953.1//ABC transporter ATP-binding protein	tr|A0A014MIJ9|A0A014MIJ9_9MOLU//Glycerol transporter subunit A {ECO:0000313|EMBL:EXU61380.1} OS=Mycoplasma ovipneumoniae 14811 ORFNames=MOVI_0860 {ECO:0000313|EMBL:EXU61380.1} PE=4	GO:0005524//ATP binding`molecular_function	COG3842`ABC-type Fe3+/spermidine/putrescine transport systems, ATPase component`Amino acid transport and metabolism	PF00005.30//ABC_tran`ABC transporter	WP_044283953.1//ABC transporter ATP-binding protein	TIGR00972.1//3a0107s01c2`JCVI: phosphate ABC transporter ATP-binding protein PstB;TIGR01189.1//ccmA`JCVI: heme ABC exporter ATP-binding protein CcmA;TIGR01166.1//cbiO`JCVI: cobalt ABC transporter, ATP-binding protein (Provisional);TIGR00968.1//3a0106s01`JCVI: sulfate ABC transporter ATP-binding protein;TIGR03258.1//PhnT`JCVI: 2-aminoethylphosphonate ABC transport system ATP-binding subunit PhnT;T…
ctg_01371	K01880//GARS, glyS1`glycyl-tRNA synthetase [EC:6.1.1.14]	ko00970//Aminoacyl-tRNA biosynthesis`Genetic Information Processing`Translation	WP_069099113.1//glycine--tRNA ligase	tr|A0A014MI68|A0A014MI68_9MOLU//Glycine--tRNA ligase {ECO:0000256|ARBA:ARBA00012829} EC=6.1.1.14 {ECO:0000256|ARBA:ARBA00012829} OS=Mycoplasma ovipneumoniae 14811 ORFNames=MOVI_2480 {ECO:0000313|EMBL:EXU61205.1} PE=4	GO:0005737//cytoplasm`cellular_component;GO:0006426//glycyl-tRNA aminoacylation`biological_process;GO:0004820//glycine-tRNA ligase activity`molecular_function;GO:0005524//ATP binding`molecular_function	COG0423`Glycyl-tRNA synthetase, class II`Translation, ribosomal structure and biogenesis	None	WP_069096692.1//glycine--tRNA ligase	None
ctg_01372	K03106//SRP54, ffh`signal recognition particle subunit SRP54 [EC:3.6.5.4]	ko02024//Quorum sensing`Cellular Processes`Cellular community - prokaryotes;ko03060//Protein export`Genetic Information Processing`Folding, sorting and degradation;ko03070//Bacterial secretion system`Environmental Information Processing`Membrane transport	WP_044284095.1//signal recognition particle protein	tr|A0A014KW43|A0A014KW43_9MOLU//Signal recognition particle protein {ECO:0000256|HAMAP-Rule:MF_00306} Fifty-four homolog {ECO:0000256|HAMAP-Rule:MF_00306} OS=Mycoplasma ovipneumoniae 14811 ORFNames=MOVI_2490 {ECO:0000313|EMBL:EXU61206.1} PE=3	GO:0003924//GTPase activity`molecular_function;GO:0005525//GTP binding`molecular_function;GO:0008312//7S RNA binding`molecular_function;GO:0006614//SRP-dependent cotranslational protein targeting to membrane`biological_process;GO:0048500//signal recognition particle`cellular_component	COG0541`Signal recognition particle GTPase`Intracellular trafficking, secretion, and vesicular transport	PF02881.22//SRP54_N`SRP54-type protein, helical bundle domain;PF00448.25//SRP54`SRP54-type protein, GTPase domain;PF01656.26//CbiA`CobQ/CobB/MinD/ParA nucleotide binding domain;PF02978.22//SRP_SPB`Signal peptide binding domain	WP_044284095.1//signal recognition particle protein	TIGR00959.1//ffh`JCVI: signal recognition particle protein;TIGR01425.1//SRP54_euk`JCVI: signal recognition particle protein SRP54;TIGR03499.1//FlhF`JCVI: flagellar biosynthesis protein FlhF;TIGR00064.1//ftsY`JCVI: signal recognition particle-docking protein FtsY
ctg_01070	K03475//ulaA, sgaT`ascorbate PTS system EIIC component	ko00053//Ascorbate and aldarate metabolism`Metabolism`Carbohydrate metabolism;ko01100//Metabolic pathways`Metabolism`Global and overview maps;ko01120//Microbial metabolism in diverse environments`Metabolism`Global and overview maps;ko02060//Phosphotransferase system (PTS)`Environmental Information Processing`Membrane transport	VEU71834.1//Ascorbate-specific PTS system EIIC component	tr|A0A014NR73|A0A014NR73_9MOLU//Transport protein SGAT {ECO:0000313|EMBL:EXU61377.1} OS=Mycoplasma ovipneumoniae 14811 ORFNames=MOVI_0830 {ECO:0000313|EMBL:EXU61377.1} PE=4	GO:0009401//phosphoenolpyruvate-dependent sugar phosphotransferase system`biological_process;GO:0016021//integral component of membrane`cellular_component;GO:0005886//plasma membrane`cellular_component	COG3037`Ascorbate-specific PTS system IIC component UlaA`Carbohydrate transport and metabolism	None	WP_069099494.1//PTS ascorbate transporter subunit IIC	None
ctg_00582	K00615//E2.2.1.1, tktA, tktB`transketolase [EC:2.2.1.1]	ko00030//Pentose phosphate pathway`Metabolism`Carbohydrate metabolism;ko00710//Carbon fixation in photosynthetic organisms`Metabolism`Energy metabolism;ko01051//Biosynthesis of ansamycins`Metabolism`Metabolism of terpenoids and polyketides;ko01100//Metabolic pathways`Metabolism`Global and overview maps;ko01110//Biosynthesis of secondary metabolites`Metabolism`Global and overview maps;ko01120//Mic…	WP_044284162.1//transketolase	tr|A0A014MI32|A0A014MI32_9MOLU//Transketolase I {ECO:0000313|EMBL:EXU61190.1} OS=Mycoplasma ovipneumoniae 14811 ORFNames=MOVI_3240 {ECO:0000313|EMBL:EXU61190.1} PE=3	GO:0016740//transferase activity`molecular_function;GO:0046872//metal ion binding`molecular_function	COG0021`Transketolase`Carbohydrate transport and metabolism	PF00456.24//Transketolase_N`Transketolase, thiamine diphosphate binding domain;PF02775.24//TPP_enzyme_C`Thiamine pyrophosphate enzyme, C-terminal TPP binding domain	WP_044284162.1//transketolase	None
ctg_00910	K00558//DNMT1, dcm`DNA (cytosine-5)-methyltransferase 1 [EC:2.1.1.37]	ko00270//Cysteine and methionine metabolism`Metabolism`Amino acid metabolism;ko01100//Metabolic pathways`Metabolism`Global and overview maps	WP_230580429.1//DNA (cytosine-5-)-methyltransferase	tr|A0A014KWQ4|A0A014KWQ4_9MOLU//DNA (cytosine-5-)-methyltransferase {ECO:0000256|ARBA:ARBA00011975} EC=2.1.1.37 {ECO:0000256|ARBA:ARBA00011975} OS=Mycoplasma ovipneumoniae 14811 ORFNames=MOVI_0150 {ECO:0000313|EMBL:EXU61446.1} PE=3	GO:0003886//DNA (cytosine-5-)-methyltransferase activity`molecular_function;GO:0009307//DNA restriction-modification system`biological_process	COG0270`DNA-cytosine methylase`Replication, recombination and repair	PF13443.9//HTH_26`Cro/C1-type HTH DNA-binding domain;PF00145.20//DNA_methylase`C-5 cytosine-specific DNA methylase	WP_230580429.1//DNA (cytosine-5-)-methyltransferase	TIGR00675.1//dcm`JCVI: DNA (cytosine-5-)-methyltransferase
ctg_00911	K00558//DNMT1, dcm`DNA (cytosine-5)-methyltransferase 1 [EC:2.1.1.37]	ko00270//Cysteine and methionine metabolism`Metabolism`Amino acid metabolism;ko01100//Metabolic pathways`Metabolism`Global and overview maps	EXU61446.1//Type II restriction modification systemcytosine-5 DNA methyltransferase	tr|A0A014KWQ4|A0A014KWQ4_9MOLU//DNA (cytosine-5-)-methyltransferase {ECO:0000256|ARBA:ARBA00011975} EC=2.1.1.37 {ECO:0000256|ARBA:ARBA00011975} OS=Mycoplasma ovipneumoniae 14811 ORFNames=MOVI_0150 {ECO:0000313|EMBL:EXU61446.1} PE=3	GO:0003886//DNA (cytosine-5-)-methyltransferase activity`molecular_function;GO:0009307//DNA restriction-modification system`biological_process	COG0270`DNA-cytosine methylase`Replication, recombination and repair	None	WP_232464201.1//DNA (cytosine-5-)-methyltransferase	None
ctg_00174	K03100//lepB`signal peptidase I [EC:3.4.21.89]	ko03060//Protein export`Genetic Information Processing`Folding, sorting and degradation	WP_081311153.1//signal peptidase I	tr|A0A0C5WXP5|A0A0C5WXP5_9MOLU//Signal peptidase I {ECO:0000256|RuleBase:RU362042} EC=3.4.21.89 {ECO:0000256|RuleBase:RU362042} OS=Mycoplasma dispar ORFNames=MDIS_02600 {ECO:0000313|EMBL:AJR12280.1} PE=3	GO:0004252//serine-type endopeptidase activity`molecular_function;GO:0016021//integral component of membrane`cellular_component;GO:0006465//signal peptide processing`biological_process	None	PF10502.12//Peptidase_S26`Signal peptidase, peptidase S26	WP_081311153.1//signal peptidase I	TIGR02227.1//sigpep_I_bact`JCVI: signal peptidase I;TIGR02771.1//TraF_Ti`JCVI: conjugative transfer signal peptidase TraF
ctg_00290	K02335//polA`DNA polymerase I [EC:2.7.7.7]	ko03030//DNA replication`Genetic Information Processing`Replication and repair;ko03410//Base excision repair`Genetic Information Processing`Replication and repair;ko03420//Nucleotide excision repair`Genetic Information Processing`Replication and repair;ko03440//Homologous recombination`Genetic Information Processing`Replication and repair	VEU70935.1//DNA polymerase I	tr|A0A014MH60|A0A014MH60_9MOLU//DNA polymerase I (5'-3' exonuclease domain) {ECO:0000313|EMBL:EXU60905.1} OS=Mycoplasma ovipneumoniae 14811 ORFNames=MOVI_6100 {ECO:0000313|EMBL:EXU60905.1} PE=4	GO:0004527//exonuclease activity`molecular_function;GO:0017108//5'-flap endonuclease activity`molecular_function;GO:0033567//DNA replication, Okazaki fragment processing`biological_process;GO:0003677//DNA binding`molecular_function	COG0258`5'-3' exonuclease Xni/ExoIX (flap endonuclease)`Replication, recombination and repair	PF01367.23//5_3_exonuc`5'-3' exonuclease, C-terminal SAM fold	WP_044284428.1//5'-3' exonuclease	None
ctg_00075	K00384//trxB, TRR`thioredoxin reductase (NADPH) [EC:1.8.1.9]	ko00450//Selenocompound metabolism`Metabolism`Metabolism of other amino acids	VEU70589.1//Thioredoxin reductase	tr|A0A014M236|A0A014M236_9MOLU//Thioredoxin reductase {ECO:0000313|EMBL:EXU61023.1} OS=Mycoplasma ovipneumoniae 14811 ORFNames=MOVI_4830 {ECO:0000313|EMBL:EXU61023.1} PE=4	GO:0016668//oxidoreductase activity, acting on a sulfur group of donors, NAD(P) as acceptor`molecular_function	COG0492`Thioredoxin reductase`Posttranslational modification, protein turnover, chaperones	PF07992.17//Pyr_redox_2`Pyridine nucleotide-disulphide oxidoreductase;PF13738.9//Pyr_redox_3`Pyridine nucleotide-disulphide oxidoreductase;PF00070.30//Pyr_redox`Pyridine nucleotide-disulphide oxidoreductase	WP_044284311.1//FAD-dependent oxidoreductase	TIGR01292.1//TRX_reduct`JCVI: thioredoxin-disulfide reductase;TIGR03143.1//AhpF_homolog`JCVI: putative alkyl hydroperoxide reductase F subunit (Provisional);TIGR04018.1//Bthiol_YpdA`JCVI: YpdA family putative bacillithiol disulfide reductase;TIGR02053.1//MerA`JCVI: mercury(II) reductase;TIGR01421.1//gluta_reduc_1`JCVI: glutathione-disulfide reductase;TIGR03140.1//AhpF`JCVI: alkyl hydroperoxide re…
ctg_00074	K00384//trxB, TRR`thioredoxin reductase (NADPH) [EC:1.8.1.9]	ko00450//Selenocompound metabolism`Metabolism`Metabolism of other amino acids	CNS38040.1//thioredoxin reductase	tr|A0A223M9P5|A0A223M9P5_MYCHY//FAD-dependent oxidoreductase {ECO:0000313|EMBL:QBY87424.1} Thioredoxin reductase {ECO:0000313|EMBL:ASU14245.1} EC=1.8.1.9 {ECO:0000313|EMBL:ASU14245.1} OS=Mycoplasma hyopneumoniae {ECO:0000313|EMBL:QBY87424.1} PE=4	GO:0004791//thioredoxin-disulfide reductase activity`molecular_function	None	PF13450.9//NAD_binding_8`NAD(P)-binding Rossmann-like domain	WP_010321225.1//FAD-dependent oxidoreductase	None
ctg_01118	K01889//FARSA, pheS`phenylalanyl-tRNA synthetase alpha chain [EC:6.1.1.20]	ko00970//Aminoacyl-tRNA biosynthesis`Genetic Information Processing`Translation	WP_069097641.1//hypothetical protein	tr|A0A014KWG1|A0A014KWG1_9MOLU//Phenylalanine--tRNA ligase {ECO:0000256|ARBA:ARBA00012814} EC=6.1.1.20 {ECO:0000256|ARBA:ARBA00012814} OS=Mycoplasma ovipneumoniae 14811 ORFNames=MOVI_1070 {ECO:0000313|EMBL:EXU61341.1} PE=4	GO:0005737//cytoplasm`cellular_component;GO:0004826//phenylalanine-tRNA ligase activity`molecular_function;GO:0000049//tRNA binding`molecular_function;GO:0005524//ATP binding`molecular_function;GO:0006432//phenylalanyl-tRNA aminoacylation`biological_process	COG0016`Phenylalanyl-tRNA synthetase alpha subunit`Translation, ribosomal structure and biogenesis	None	WP_069097178.1//hypothetical protein	None
ctg_00592	K00558//DNMT1, dcm`DNA (cytosine-5)-methyltransferase 1 [EC:2.1.1.37]	ko00270//Cysteine and methionine metabolism`Metabolism`Amino acid metabolism;ko01100//Metabolic pathways`Metabolism`Global and overview maps	WP_143825374.1//DNA cytosine methyltransferase	tr|A0A014M1V9|A0A014M1V9_9MOLU//DNA (cytosine-5-)-methyltransferase {ECO:0000256|ARBA:ARBA00011975} EC=2.1.1.37 {ECO:0000256|ARBA:ARBA00011975} OS=Mycoplasma ovipneumoniae 14811 ORFNames=MOVI_5750 {ECO:0000313|EMBL:EXU60953.1} PE=3	GO:0003886//DNA (cytosine-5-)-methyltransferase activity`molecular_function;GO:0009307//DNA restriction-modification system`biological_process	COG0270`DNA-cytosine methylase`Replication, recombination and repair	None	WP_143825374.1//DNA cytosine methyltransferase	None
ctg_00981	K02111//ATPF1A, atpA`F-type H+/Na+-transporting ATPase subunit alpha [EC:7.1.2.2 7.2.2.1]	ko00190//Oxidative phosphorylation`Metabolism`Energy metabolism;ko00195//Photosynthesis`Metabolism`Energy metabolism;ko01100//Metabolic pathways`Metabolism`Global and overview maps	WP_044283904.1//ATP F0F1 synthase subunit alpha	tr|A0A014L7K7|A0A014L7K7_9MOLU//ATP synthase alpha chain {ECO:0000313|EMBL:EXU61424.1} OS=Mycoplasma ovipneumoniae 14811 ORFNames=MOVI_0440 {ECO:0000313|EMBL:EXU61424.1} PE=4	GO:0015986//ATP synthesis coupled proton transport`biological_process;GO:0005524//ATP binding`molecular_function	COG0056`FoF1-type ATP synthase, alpha subunit`Energy production and conversion	None	WP_044283904.1//ATP F0F1 synthase subunit alpha	None
ctg_00980	K02112//ATPF1B, atpD`F-type H+/Na+-transporting ATPase subunit beta [EC:7.1.2.2 7.2.2.1]	ko00190//Oxidative phosphorylation`Metabolism`Energy metabolism;ko00195//Photosynthesis`Metabolism`Energy metabolism;ko01100//Metabolic pathways`Metabolism`Global and overview maps	WP_044286152.1//F0F1 ATP synthase subunit beta	tr|A0A014M389|A0A014M389_9MOLU//ATP synthase beta chain {ECO:0000313|EMBL:EXU61423.1} OS=Mycoplasma ovipneumoniae 14811 ORFNames=MOVI_0430 {ECO:0000313|EMBL:EXU61423.1} PE=3	GO:1902600//proton transmembrane transport`biological_process;GO:0006754//ATP biosynthetic process`biological_process;GO:0045259//proton-transporting ATP synthase complex`cellular_component;GO:0005524//ATP binding`molecular_function	COG0055`FoF1-type ATP synthase, beta subunit`Energy production and conversion	PF00006.28//ATP-synt_ab`ATP synthase alpha/beta family, nucleotide-binding domain	WP_044286152.1//F0F1 ATP synthase subunit beta	TIGR03305.1//alt_F1F0_F1_bet`JCVI: alternate F1F0 ATPase, F1 subunit beta (Provisional);TIGR01039.1//atpD`JCVI: F0F1 ATP synthase subunit beta;TIGR00962.1//atpA`JCVI: F0F1 ATP synthase subunit alpha;TIGR03324.1//alt_F1F0_F1_al`JCVI: alternate F1F0 ATPase, F1 subunit alpha;TIGR03498.1//FliI_clade3`JCVI: flagellar protein export ATPase FliI;TIGR03496.1//FliI_clade1`JCVI: flagellar protein export AT…
ctg_00982	K02111//ATPF1A, atpA`F-type H+/Na+-transporting ATPase subunit alpha [EC:7.1.2.2 7.2.2.1]	ko00190//Oxidative phosphorylation`Metabolism`Energy metabolism;ko00195//Photosynthesis`Metabolism`Energy metabolism;ko01100//Metabolic pathways`Metabolism`Global and overview maps	WP_044283904.1//ATP F0F1 synthase subunit alpha	tr|A0A014L7K7|A0A014L7K7_9MOLU//ATP synthase alpha chain {ECO:0000313|EMBL:EXU61424.1} OS=Mycoplasma ovipneumoniae 14811 ORFNames=MOVI_0440 {ECO:0000313|EMBL:EXU61424.1} PE=4	GO:0015986//ATP synthesis coupled proton transport`biological_process;GO:0005524//ATP binding`molecular_function	COG0056`FoF1-type ATP synthase, alpha subunit`Energy production and conversion	PF00006.28//ATP-synt_ab`ATP synthase alpha/beta family, nucleotide-binding domain;PF00306.30//ATP-synt_ab_C`ATP synthase alpha/beta chain, C terminal domain	WP_240534047.1//ATP F0F1 synthase subunit alpha	TIGR03496.1//FliI_clade1`JCVI: flagellar protein export ATPase FliI;TIGR03498.1//FliI_clade3`JCVI: flagellar protein export ATPase FliI;TIGR02546.1//III_secr_ATP`JCVI: type III secretion system ATPase SctN;TIGR03497.1//FliI_clade2`JCVI: flagellar protein export ATPase FliI;TIGR01026.1//fliI_yscN`JCVI: FliI/YscN family ATPase;TIGR01040.1//V-ATPase_V1_B`JCVI: V-type ATPase subunit B;TIGR01041.1//AT…
ctg_00502	K03784//deoD`purine-nucleoside phosphorylase [EC:2.4.2.1]	ko00230//Purine metabolism`Metabolism`Nucleotide metabolism;ko00760//Nicotinate and nicotinamide metabolism`Metabolism`Metabolism of cofactors and vitamins;ko01100//Metabolic pathways`Metabolism`Global and overview maps;ko01110//Biosynthesis of secondary metabolites`Metabolism`Global and overview maps	VEU71253.1//Purine-nucleoside phosphorylase	tr|A0A014L5S5|A0A014L5S5_9MOLU//Purine nucleoside phosphorylase {ECO:0000313|EMBL:EXU60809.1} OS=Mycoplasma ovipneumoniae 14811 ORFNames=MOVI_7120 {ECO:0000313|EMBL:EXU60809.1} PE=4	GO:0004731//purine-nucleoside phosphorylase activity`molecular_function;GO:0009116//nucleoside metabolic process`biological_process	COG0813`Purine-nucleoside phosphorylase`Nucleotide transport and metabolism	PF01048.23//PNP_UDP_1`Phosphorylase superfamily	WP_044284526.1//purine-nucleoside phosphorylase	TIGR01718.1//Uridine-psphlse`JCVI: uridine phosphorylase;TIGR00107.1//deoD`JCVI: purine-nucleoside phosphorylase
ctg_01122	K01890//FARSB, pheT`phenylalanyl-tRNA synthetase beta chain [EC:6.1.1.20]	ko00970//Aminoacyl-tRNA biosynthesis`Genetic Information Processing`Translation	WP_044286205.1//phenylalanine--tRNA ligase subunit beta	tr|A0A014NR39|A0A014NR39_9MOLU//Phenylalanine--tRNA ligase beta subunit {ECO:0000256|ARBA:ARBA00017032} EC=6.1.1.20 {ECO:0000256|ARBA:ARBA00012814} Phenylalanyl-tRNA synthetase beta subunit {ECO:0000256|ARBA:ARBA00015239} OS=Mycoplasma ovipneumoniae 14811 ORFNames=MOVI_1080 {ECO:0000313|EMBL:EXU61342.1} PE=4	GO:0000049//tRNA binding`molecular_function;GO:0004826//phenylalanine-tRNA ligase activity`molecular_function;GO:0000287//magnesium ion binding`molecular_function;GO:0005524//ATP binding`molecular_function;GO:0006432//phenylalanyl-tRNA aminoacylation`biological_process	COG0072`Phenylalanyl-tRNA synthetase beta subunit`Translation, ribosomal structure and biogenesis;COG0073`tRNA-binding EMAP/Myf domain`Translation, ribosomal structure and biogenesis	None	WP_044286205.1//phenylalanine--tRNA ligase subunit beta	None
ctg_00354	K10823//oppF`oligopeptide transport system ATP-binding protein	ko01501//beta-Lactam resistance`Human Diseases`Drug resistance: antimicrobial;ko02010//ABC transporters`Environmental Information Processing`Membrane transport;ko02024//Quorum sensing`Cellular Processes`Cellular community - prokaryotes	WP_044285864.1//ABC transporter ATP-binding protein	tr|A0A014M1L4|A0A014M1L4_9MOLU//Oligopeptide ABC transporter, ATP-binding component {ECO:0000313|EMBL:EXU60863.1} OS=Mycoplasma ovipneumoniae 14811 ORFNames=MOVI_6380 {ECO:0000313|EMBL:EXU60863.1} PE=4	GO:0015833//peptide transport`biological_process;GO:0005524//ATP binding`molecular_function	COG0444`ABC-type dipeptide/oligopeptide/nickel transport system, ATPase component`Amino acid transport and metabolism;COG0444`ABC-type dipeptide/oligopeptide/nickel transport system, ATPase component`Inorganic ion transport and metabolism	PF00005.30//ABC_tran`ABC transporter;PF08352.15//oligo_HPY`Oligopeptide/dipeptide transporter, C-terminal region	WP_044285864.1//ABC transporter ATP-binding protein	TIGR02673.1//FtsE`JCVI: cell division ATP-binding protein FtsE;TIGR02211.1//LolD_lipo_ex`JCVI: lipoprotein-releasing ABC transporter ATP-binding protein LolD;TIGR02982.1//heterocyst_DevA`JCVI: ABC exporter ATP-binding subunit, DevA family (Provisional);TIGR04521.1//ECF_ATPase_2`JCVI: energy-coupling factor transporter ATPase;TIGR02315.1//ABC_phnC`JCVI: phosphonate ABC transporter ATP-binding prot…
ctg_00350	K15582//oppC`oligopeptide transport system permease protein	ko01501//beta-Lactam resistance`Human Diseases`Drug resistance: antimicrobial;ko02010//ABC transporters`Environmental Information Processing`Membrane transport;ko02024//Quorum sensing`Cellular Processes`Cellular community - prokaryotes	WP_044284458.1//ABC transporter permease	tr|A0A014KV63|A0A014KV63_9MOLU//Oligopeptide ABC transporter, permease protein (OppC) {ECO:0000313|EMBL:EXU60861.1} OS=Mycoplasma ovipneumoniae 14811 ORFNames=MOVI_6360 {ECO:0000313|EMBL:EXU60861.1} PE=4	GO:0016021//integral component of membrane`cellular_component;GO:0055085//transmembrane transport`biological_process	COG1173`ABC-type dipeptide/oligopeptide/nickel transport system, permease component`Amino acid transport and metabolism;COG1173`ABC-type dipeptide/oligopeptide/nickel transport system, permease component`Inorganic ion transport and metabolism	None	WP_044284458.1//ABC transporter permease	None
ctg_00351	K15583//oppD`oligopeptide transport system ATP-binding protein	ko01501//beta-Lactam resistance`Human Diseases`Drug resistance: antimicrobial;ko02010//ABC transporters`Environmental Information Processing`Membrane transport;ko02024//Quorum sensing`Cellular Processes`Cellular community - prokaryotes	WP_069099225.1//ABC transporter ATP-binding protein	tr|A0A014NPP7|A0A014NPP7_9MOLU//Oligopeptide ABC transporter, ATP-binding component {ECO:0000313|EMBL:EXU60862.1} OS=Mycoplasma ovipneumoniae 14811 ORFNames=MOVI_6370 {ECO:0000313|EMBL:EXU60862.1} PE=4	GO:0015833//peptide transport`biological_process;GO:0005524//ATP binding`molecular_function	COG0444`ABC-type dipeptide/oligopeptide/nickel transport system, ATPase component`Amino acid transport and metabolism;COG0444`ABC-type dipeptide/oligopeptide/nickel transport system, ATPase component`Inorganic ion transport and metabolism	PF00005.30//ABC_tran`ABC transporter	WP_044285863.1//ABC transporter ATP-binding protein	None
ctg_00352	K15583//oppD`oligopeptide transport system ATP-binding protein	ko01501//beta-Lactam resistance`Human Diseases`Drug resistance: antimicrobial;ko02010//ABC transporters`Environmental Information Processing`Membrane transport;ko02024//Quorum sensing`Cellular Processes`Cellular community - prokaryotes	VEU71028.1//ABC transporter ATP-binding protein	tr|A0A014NPP7|A0A014NPP7_9MOLU//Oligopeptide ABC transporter, ATP-binding component {ECO:0000313|EMBL:EXU60862.1} OS=Mycoplasma ovipneumoniae 14811 ORFNames=MOVI_6370 {ECO:0000313|EMBL:EXU60862.1} PE=4	GO:0015833//peptide transport`biological_process;GO:0005524//ATP binding`molecular_function	COG0444`ABC-type dipeptide/oligopeptide/nickel transport system, ATPase component`Amino acid transport and metabolism;COG0444`ABC-type dipeptide/oligopeptide/nickel transport system, ATPase component`Inorganic ion transport and metabolism	PF00005.30//ABC_tran`ABC transporter	WP_044284459.1//ABC transporter ATP-binding protein	TIGR02770.1//nickel_nikD`JCVI: nickel import ATP-binding protein NikD;TIGR02769.1//nickel_nikE`JCVI: nickel import ATP-binding protein NikE;TIGR01186.1//proV`JCVI: betaine/proline/choline family ABC transporter ATP-binding protein;TIGR03005.1//ectoine_ehuA`JCVI: ectoine/hydroxyectoine ABC transporter ATP-binding protein EhuA;TIGR00972.1//3a0107s01c2`JCVI: phosphate ABC transporter ATP-binding pro…
ctg_00353	K15583//oppD`oligopeptide transport system ATP-binding protein	ko01501//beta-Lactam resistance`Human Diseases`Drug resistance: antimicrobial;ko02010//ABC transporters`Environmental Information Processing`Membrane transport;ko02024//Quorum sensing`Cellular Processes`Cellular community - prokaryotes	VEU71028.1//ABC transporter ATP-binding protein	tr|A0A014NPP7|A0A014NPP7_9MOLU//Oligopeptide ABC transporter, ATP-binding component {ECO:0000313|EMBL:EXU60862.1} OS=Mycoplasma ovipneumoniae 14811 ORFNames=MOVI_6370 {ECO:0000313|EMBL:EXU60862.1} PE=4	GO:0015833//peptide transport`biological_process;GO:0005524//ATP binding`molecular_function	COG0444`ABC-type dipeptide/oligopeptide/nickel transport system, ATPase component`Amino acid transport and metabolism;COG0444`ABC-type dipeptide/oligopeptide/nickel transport system, ATPase component`Inorganic ion transport and metabolism	None	WP_044284459.1//ABC transporter ATP-binding protein	None
ctg_00211	K01876//DARS2, aspS`aspartyl-tRNA synthetase [EC:6.1.1.12]	ko00970//Aminoacyl-tRNA biosynthesis`Genetic Information Processing`Translation	WP_069099316.1//aspartate--tRNA ligase	tr|A0A014MH97|A0A014MH97_9MOLU//Aspartate--tRNA ligase {ECO:0000256|HAMAP-Rule:MF_00044} EC=6.1.1.12 {ECO:0000256|HAMAP-Rule:MF_00044} Aspartyl-tRNA synthetase {ECO:0000256|HAMAP-Rule:MF_00044} Short=AspRS {ECO:0000256|HAMAP-Rule:MF_00044} OS=Mycoplasma ovipneumoniae 14811 ORFNames=MOVI_5620 {ECO:0000313|EMBL:EXU60940.1} PE=3	GO:0005737//cytoplasm`cellular_component;GO:0006422//aspartyl-tRNA aminoacylation`biological_process;GO:0004815//aspartate-tRNA ligase activity`molecular_function;GO:0003676//nucleic acid binding`molecular_function;GO:0005524//ATP binding`molecular_function	COG0173`Aspartyl-tRNA synthetase`Translation, ribosomal structure and biogenesis	None	WP_069099316.1//aspartate--tRNA ligase	None
ctg_00210	K01876//DARS2, aspS`aspartyl-tRNA synthetase [EC:6.1.1.12]	ko00970//Aminoacyl-tRNA biosynthesis`Genetic Information Processing`Translation	WP_044284374.1//aspartate--tRNA ligase	tr|A0A014MH97|A0A014MH97_9MOLU//Aspartate--tRNA ligase {ECO:0000256|HAMAP-Rule:MF_00044} EC=6.1.1.12 {ECO:0000256|HAMAP-Rule:MF_00044} Aspartyl-tRNA synthetase {ECO:0000256|HAMAP-Rule:MF_00044} Short=AspRS {ECO:0000256|HAMAP-Rule:MF_00044} OS=Mycoplasma ovipneumoniae 14811 ORFNames=MOVI_5620 {ECO:0000313|EMBL:EXU60940.1} PE=3	GO:0005737//cytoplasm`cellular_component;GO:0006422//aspartyl-tRNA aminoacylation`biological_process;GO:0004815//aspartate-tRNA ligase activity`molecular_function;GO:0003676//nucleic acid binding`molecular_function;GO:0005524//ATP binding`molecular_function	COG0173`Aspartyl-tRNA synthetase`Translation, ribosomal structure and biogenesis	PF00152.23//tRNA-synt_2`tRNA synthetases class II (D, K and N)	WP_044284374.1//aspartate--tRNA ligase	TIGR00459.1//aspS_bact`JCVI: aspartate--tRNA ligase;TIGR00499.1//lysS_bact`JCVI: lysine--tRNA ligase;TIGR00458.1//aspS_nondisc`JCVI: aspartate--tRNA(Asn) ligase;TIGR00457.1//asnS`JCVI: asparagine--tRNA ligase;TIGR00462.1//genX`JCVI: EF-P lysine aminoacylase GenX
ctg_00212	K01876//DARS2, aspS`aspartyl-tRNA synthetase [EC:6.1.1.12]	ko00970//Aminoacyl-tRNA biosynthesis`Genetic Information Processing`Translation	WP_044285817.1//aspartate--tRNA ligase	tr|A0A014MH97|A0A014MH97_9MOLU//Aspartate--tRNA ligase {ECO:0000256|HAMAP-Rule:MF_00044} EC=6.1.1.12 {ECO:0000256|HAMAP-Rule:MF_00044} Aspartyl-tRNA synthetase {ECO:0000256|HAMAP-Rule:MF_00044} Short=AspRS {ECO:0000256|HAMAP-Rule:MF_00044} OS=Mycoplasma ovipneumoniae 14811 ORFNames=MOVI_5620 {ECO:0000313|EMBL:EXU60940.1} PE=3	GO:0005737//cytoplasm`cellular_component;GO:0006422//aspartyl-tRNA aminoacylation`biological_process;GO:0004815//aspartate-tRNA ligase activity`molecular_function;GO:0003676//nucleic acid binding`molecular_function;GO:0005524//ATP binding`molecular_function	COG0173`Aspartyl-tRNA synthetase`Translation, ribosomal structure and biogenesis	None	WP_044284374.1//aspartate--tRNA ligase	None
ctg_00185	K01839//deoB`phosphopentomutase [EC:5.4.2.7]	ko00030//Pentose phosphate pathway`Metabolism`Carbohydrate metabolism;ko00230//Purine metabolism`Metabolism`Nucleotide metabolism;ko01100//Metabolic pathways`Metabolism`Global and overview maps	WP_044284364.1//phosphopentomutase	tr|A0A014MH86|A0A014MH86_9MOLU//Phosphopentomutase {ECO:0000256|HAMAP-Rule:MF_00740} EC=5.4.2.7 {ECO:0000256|HAMAP-Rule:MF_00740} Phosphodeoxyribomutase {ECO:0000256|HAMAP-Rule:MF_00740} OS=Mycoplasma ovipneumoniae 14811 ORFNames=MOVI_5500 {ECO:0000313|EMBL:EXU60930.1} PE=3	GO:0005737//cytoplasm`cellular_component;GO:0043094//cellular metabolic compound salvage`biological_process;GO:0008973//phosphopentomutase activity`molecular_function;GO:0000287//magnesium ion binding`molecular_function;GO:0030145//manganese ion binding`molecular_function;GO:0009264//deoxyribonucleotide catabolic process`biological_process;GO:0006015//5-phosphoribose 1-diphosphate biosynthetic pr…	COG1015`Phosphopentomutase`Carbohydrate transport and metabolism	None	WP_044284364.1//phosphopentomutase	None
ctg_00184	K01839//deoB`phosphopentomutase [EC:5.4.2.7]	ko00030//Pentose phosphate pathway`Metabolism`Carbohydrate metabolism;ko00230//Purine metabolism`Metabolism`Nucleotide metabolism;ko01100//Metabolic pathways`Metabolism`Global and overview maps	WP_069097999.1//phosphopentomutase	tr|A0A014MH86|A0A014MH86_9MOLU//Phosphopentomutase {ECO:0000256|HAMAP-Rule:MF_00740} EC=5.4.2.7 {ECO:0000256|HAMAP-Rule:MF_00740} Phosphodeoxyribomutase {ECO:0000256|HAMAP-Rule:MF_00740} OS=Mycoplasma ovipneumoniae 14811 ORFNames=MOVI_5500 {ECO:0000313|EMBL:EXU60930.1} PE=3	GO:0005737//cytoplasm`cellular_component;GO:0043094//cellular metabolic compound salvage`biological_process;GO:0008973//phosphopentomutase activity`molecular_function;GO:0000287//magnesium ion binding`molecular_function;GO:0030145//manganese ion binding`molecular_function;GO:0009264//deoxyribonucleotide catabolic process`biological_process;GO:0006015//5-phosphoribose 1-diphosphate biosynthetic pr…	COG1015`Phosphopentomutase`Carbohydrate transport and metabolism	PF01676.21//Metalloenzyme`Metalloenzyme superfamily	WP_069097999.1//phosphopentomutase	None
ctg_00187	K01839//deoB`phosphopentomutase [EC:5.4.2.7]	ko00030//Pentose phosphate pathway`Metabolism`Carbohydrate metabolism;ko00230//Purine metabolism`Metabolism`Nucleotide metabolism;ko01100//Metabolic pathways`Metabolism`Global and overview maps	WP_069099551.1//phosphopentomutase	tr|A0A014MH86|A0A014MH86_9MOLU//Phosphopentomutase {ECO:0000256|HAMAP-Rule:MF_00740} EC=5.4.2.7 {ECO:0000256|HAMAP-Rule:MF_00740} Phosphodeoxyribomutase {ECO:0000256|HAMAP-Rule:MF_00740} OS=Mycoplasma ovipneumoniae 14811 ORFNames=MOVI_5500 {ECO:0000313|EMBL:EXU60930.1} PE=3	GO:0005737//cytoplasm`cellular_component;GO:0043094//cellular metabolic compound salvage`biological_process;GO:0008973//phosphopentomutase activity`molecular_function;GO:0000287//magnesium ion binding`molecular_function;GO:0030145//manganese ion binding`molecular_function;GO:0009264//deoxyribonucleotide catabolic process`biological_process;GO:0006015//5-phosphoribose 1-diphosphate biosynthetic pr…	COG1015`Phosphopentomutase`Carbohydrate transport and metabolism	None	WP_044285806.1//phosphopentomutase	None
ctg_00186	K01839//deoB`phosphopentomutase [EC:5.4.2.7]	ko00030//Pentose phosphate pathway`Metabolism`Carbohydrate metabolism;ko00230//Purine metabolism`Metabolism`Nucleotide metabolism;ko01100//Metabolic pathways`Metabolism`Global and overview maps	WP_069099551.1//phosphopentomutase	tr|A0A014MH86|A0A014MH86_9MOLU//Phosphopentomutase {ECO:0000256|HAMAP-Rule:MF_00740} EC=5.4.2.7 {ECO:0000256|HAMAP-Rule:MF_00740} Phosphodeoxyribomutase {ECO:0000256|HAMAP-Rule:MF_00740} OS=Mycoplasma ovipneumoniae 14811 ORFNames=MOVI_5500 {ECO:0000313|EMBL:EXU60930.1} PE=3	GO:0005737//cytoplasm`cellular_component;GO:0043094//cellular metabolic compound salvage`biological_process;GO:0008973//phosphopentomutase activity`molecular_function;GO:0000287//magnesium ion binding`molecular_function;GO:0030145//manganese ion binding`molecular_function;GO:0009264//deoxyribonucleotide catabolic process`biological_process;GO:0006015//5-phosphoribose 1-diphosphate biosynthetic pr…	COG1015`Phosphopentomutase`Carbohydrate transport and metabolism	None	WP_044284364.1//phosphopentomutase	None
ctg_00109	K11071//potB`spermidine/putrescine transport system permease protein	ko02010//ABC transporters`Environmental Information Processing`Membrane transport	WP_124983465.1//ABC transporter permease subunit	tr|A0A014L698|A0A014L698_9MOLU//Spermidine/putrescine ABC transporter permease protein PotB {ECO:0000313|EMBL:EXU60994.1} OS=Mycoplasma ovipneumoniae 14811 ORFNames=MOVI_4960 {ECO:0000313|EMBL:EXU60994.1} PE=3	GO:0016021//integral component of membrane`cellular_component;GO:0055085//transmembrane transport`biological_process;GO:0005886//plasma membrane`cellular_component	COG1176`ABC-type spermidine/putrescine transport system, permease component I`Amino acid transport and metabolism	None	WP_124983465.1//ABC transporter permease subunit	None
ctg_00748	K01867//WARS, trpS`tryptophanyl-tRNA synthetase [EC:6.1.1.2]	ko00970//Aminoacyl-tRNA biosynthesis`Genetic Information Processing`Translation	VEU71484.1//tryptophanyl-tRNA synthetase	tr|A0A014NQB8|A0A014NQB8_9MOLU//Tryptophan--tRNA ligase {ECO:0000256|HAMAP-Rule:MF_00140} EC=6.1.1.2 {ECO:0000256|HAMAP-Rule:MF_00140} Tryptophanyl-tRNA synthetase {ECO:0000256|HAMAP-Rule:MF_00140} Short=TrpRS {ECO:0000256|HAMAP-Rule:MF_00140} OS=Mycoplasma ovipneumoniae 14811 ORFNames=MOVI_3900 {ECO:0000313|EMBL:EXU61087.1} PE=3	GO:0005737//cytoplasm`cellular_component;GO:0004830//tryptophan-tRNA ligase activity`molecular_function;GO:0006436//tryptophanyl-tRNA aminoacylation`biological_process;GO:0005524//ATP binding`molecular_function	COG0180`Tryptophanyl-tRNA synthetase`Translation, ribosomal structure and biogenesis	None	WP_044284229.1//tryptophan--tRNA ligase	None
ctg_00138	K03648//UNG, UDG`uracil-DNA glycosylase [EC:3.2.2.27]	ko03410//Base excision repair`Genetic Information Processing`Replication and repair	WP_010321255.1//uracil-DNA glycosylase	tr|A0A014L676|A0A014L676_9MOLU//Uracil-DNA glycosylase {ECO:0000256|ARBA:ARBA00012030, ECO:0000256|HAMAP-Rule:MF_00148} Short=UDG {ECO:0000256|HAMAP-Rule:MF_00148} EC=3.2.2.27 {ECO:0000256|ARBA:ARBA00012030, ECO:0000256|HAMAP-Rule:MF_00148} OS=Mycoplasma ovipneumoniae 14811 ORFNames=MOVI_5160 {ECO:0000313|EMBL:EXU60974.1} PE=3	GO:0005737//cytoplasm`cellular_component;GO:0004844//uracil DNA N-glycosylase activity`molecular_function;GO:0006284//base-excision repair`biological_process	COG0692`Uracil-DNA glycosylase`Replication, recombination and repair	None	WP_010321255.1//uracil-DNA glycosylase	TIGR00628.1//ung`JCVI: uracil-DNA glycosylase
ctg_01172	K02341//holB`DNA polymerase III subunit delta' [EC:2.7.7.7]	ko03030//DNA replication`Genetic Information Processing`Replication and repair;ko03430//Mismatch repair`Genetic Information Processing`Replication and repair;ko03440//Homologous recombination`Genetic Information Processing`Replication and repair	WP_069097221.1//DNA polymerase III subunit delta'	tr|A0A014M2Z4|A0A014M2Z4_9MOLU//DNA polymerase III subunit {ECO:0000313|EMBL:EXU61318.1} OS=Mycoplasma ovipneumoniae 14811 ORFNames=MOVI_1430 {ECO:0000313|EMBL:EXU61318.1} PE=4	None	COG2812`DNA polymerase III, gamma/tau subunits`Replication, recombination and repair	PF13177.9//DNA_pol3_delta2`DNA polymerase III, delta subunit	WP_069097221.1//DNA polymerase III subunit delta'	TIGR00678.1//holB`JCVI: DNA polymerase III subunit delta'
ctg_00328	K01788//nanE`N-acylglucosamine-6-phosphate 2-epimerase [EC:5.1.3.9]	ko00520//Amino sugar and nucleotide sugar metabolism`Metabolism`Carbohydrate metabolism;ko01100//Metabolic pathways`Metabolism`Global and overview maps	WP_069097736.1//N-acetylmannosamine-6-phosphate 2-epimerase	tr|A0A014L5W4|A0A014L5W4_9MOLU//Putative N-acetylmannosamine-6-phosphate 2-epimerase {ECO:0000256|HAMAP-Rule:MF_01235} EC=5.1.3.9 {ECO:0000256|HAMAP-Rule:MF_01235} ManNAc-6-P epimerase {ECO:0000256|HAMAP-Rule:MF_01235} OS=Mycoplasma ovipneumoniae 14811 ORFNames=MOVI_6280 {ECO:0000313|EMBL:EXU60854.1} PE=3	GO:0047465//N-acylglucosamine-6-phosphate 2-epimerase activity`molecular_function;GO:0019262//N-acetylneuraminate catabolic process`biological_process;GO:0009385//N-acylmannosamine-6-phosphate 2-epimerase activity`molecular_function;GO:0005975//carbohydrate metabolic process`biological_process;GO:0006051//N-acetylmannosamine metabolic process`biological_process	COG3010`Putative N-acetylmannosamine-6-phosphate epimerase`Carbohydrate transport and metabolism	PF04131.17//NanE`Putative N-acetylmannosamine-6-phosphate epimerase	WP_069097736.1//N-acetylmannosamine-6-phosphate 2-epimerase	None
ctg_00322	K04567//KARS, lysS`lysyl-tRNA synthetase, class II [EC:6.1.1.6]	ko00970//Aminoacyl-tRNA biosynthesis`Genetic Information Processing`Translation	WP_044285854.1//lysine--tRNA ligase	tr|A0A014KV91|A0A014KV91_9MOLU//Lysine--tRNA ligase {ECO:0000256|HAMAP-Rule:MF_00252} EC=6.1.1.6 {ECO:0000256|HAMAP-Rule:MF_00252} Lysyl-tRNA synthetase {ECO:0000256|HAMAP-Rule:MF_00252} Short=LysRS {ECO:0000256|HAMAP-Rule:MF_00252} OS=Mycoplasma ovipneumoniae 14811 ORFNames=MOVI_6260 {ECO:0000313|EMBL:EXU60896.1} PE=3	GO:0005737//cytoplasm`cellular_component;GO:0004824//lysine-tRNA ligase activity`molecular_function;GO:0006430//lysyl-tRNA aminoacylation`biological_process;GO:0000287//magnesium ion binding`molecular_function;GO:0003676//nucleic acid binding`molecular_function;GO:0005524//ATP binding`molecular_function	COG1190`Lysyl-tRNA synthetase (class II)`Translation, ribosomal structure and biogenesis	PF01336.28//tRNA_anti-codon`OB-fold nucleic acid binding domain;PF00152.23//tRNA-synt_2`tRNA synthetases class II (D, K and N)	WP_044285854.1//lysine--tRNA ligase	TIGR00499.1//lysS_bact`JCVI: lysine--tRNA ligase;TIGR00458.1//aspS_nondisc`JCVI: aspartate--tRNA(Asn) ligase;TIGR00457.1//asnS`JCVI: asparagine--tRNA ligase;TIGR00459.1//aspS_bact`JCVI: aspartate--tRNA ligase;TIGR02367.1//PylS_Cterm`JCVI: pyrrolysine--tRNA ligase, C-terminal region (Provisional);TIGR00462.1//genX`JCVI: EF-P lysine aminoacylase GenX
ctg_00327	K01788//nanE`N-acylglucosamine-6-phosphate 2-epimerase [EC:5.1.3.9]	ko00520//Amino sugar and nucleotide sugar metabolism`Metabolism`Carbohydrate metabolism;ko01100//Metabolic pathways`Metabolism`Global and overview maps	WP_069098243.1//N-acetylmannosamine-6-phosphate 2-epimerase	tr|A0A014L5W4|A0A014L5W4_9MOLU//Putative N-acetylmannosamine-6-phosphate 2-epimerase {ECO:0000256|HAMAP-Rule:MF_01235} EC=5.1.3.9 {ECO:0000256|HAMAP-Rule:MF_01235} ManNAc-6-P epimerase {ECO:0000256|HAMAP-Rule:MF_01235} OS=Mycoplasma ovipneumoniae 14811 ORFNames=MOVI_6280 {ECO:0000313|EMBL:EXU60854.1} PE=3	GO:0047465//N-acylglucosamine-6-phosphate 2-epimerase activity`molecular_function;GO:0019262//N-acetylneuraminate catabolic process`biological_process;GO:0009385//N-acylmannosamine-6-phosphate 2-epimerase activity`molecular_function;GO:0005975//carbohydrate metabolic process`biological_process;GO:0006051//N-acetylmannosamine metabolic process`biological_process	COG3010`Putative N-acetylmannosamine-6-phosphate epimerase`Carbohydrate transport and metabolism	None	WP_069098968.1//N-acetylmannosamine-6-phosphate 2-epimerase	None
ctg_00699	K10112//msmX, msmK, malK, sugC, ggtA, msiK`multiple sugar transport system ATP-binding protein [EC:7.5.2.-]	ko02010//ABC transporters`Environmental Information Processing`Membrane transport	WP_069098217.1//ATP-binding cassette domain-containing protein	tr|A0A014KVU8|A0A014KVU8_9MOLU//ABC transporter ATP-binding protein {ECO:0000313|EMBL:EXU61126.1} OS=Mycoplasma ovipneumoniae 14811 ORFNames=MOVI_3700 {ECO:0000313|EMBL:EXU61126.1} PE=4	GO:0043190//ATP-binding cassette (ABC) transporter complex`cellular_component;GO:0022857//transmembrane transporter activity`molecular_function;GO:0005524//ATP binding`molecular_function	COG3842`ABC-type Fe3+/spermidine/putrescine transport systems, ATPase component`Amino acid transport and metabolism	None	WP_069099793.1//ATP-binding cassette domain-containing protein	None
ctg_00698	K10112//msmX, msmK, malK, sugC, ggtA, msiK`multiple sugar transport system ATP-binding protein [EC:7.5.2.-]	ko02010//ABC transporters`Environmental Information Processing`Membrane transport	WP_069098217.1//ATP-binding cassette domain-containing protein	tr|A0A014KVU8|A0A014KVU8_9MOLU//ABC transporter ATP-binding protein {ECO:0000313|EMBL:EXU61126.1} OS=Mycoplasma ovipneumoniae 14811 ORFNames=MOVI_3700 {ECO:0000313|EMBL:EXU61126.1} PE=4	GO:0043190//ATP-binding cassette (ABC) transporter complex`cellular_component;GO:0022857//transmembrane transporter activity`molecular_function;GO:0005524//ATP binding`molecular_function	COG3842`ABC-type Fe3+/spermidine/putrescine transport systems, ATPase component`Amino acid transport and metabolism	PF00005.30//ABC_tran`ABC transporter	WP_069096661.1//ATP-binding cassette domain-containing protein	TIGR02315.1//ABC_phnC`JCVI: phosphonate ABC transporter ATP-binding protein;TIGR02770.1//nickel_nikD`JCVI: nickel import ATP-binding protein NikD;TIGR03608.1//L_ocin_972_ABC`JCVI: putative bacteriocin export ABC transporter;TIGR02982.1//heterocyst_DevA`JCVI: ABC exporter ATP-binding subunit, DevA family (Provisional);TIGR01166.1//cbiO`JCVI: cobalt ABC transporter, ATP-binding protein (Provisional)
ctg_00754	K03470//rnhB`ribonuclease HII [EC:3.1.26.4]	ko03030//DNA replication`Genetic Information Processing`Replication and repair	WP_157356172.1//ribonuclease HIII	tr|A0A014MHR2|A0A014MHR2_9MOLU//Ribonuclease {ECO:0000256|RuleBase:RU003515} EC=3.1.26.4 {ECO:0000256|RuleBase:RU003515} OS=Mycoplasma ovipneumoniae 14811 ORFNames=MOVI_3930 {ECO:0000313|EMBL:EXU61090.1} PE=3	GO:0046872//metal ion binding`molecular_function;GO:0003723//RNA binding`molecular_function;GO:0004523//RNA-DNA hybrid ribonuclease activity`molecular_function	COG1039`Ribonuclease HIII`Replication, recombination and repair	PF01351.21//RNase_HII`Ribonuclease HII	WP_157356172.1//ribonuclease HIII	TIGR00729.1//TIGR00729`JCVI: ribonuclease HII;TIGR00716.1//rnhC`JCVI: ribonuclease HIII
ctg_00757	K15633//gpmI`2,3-bisphosphoglycerate-independent phosphoglycerate mutase [EC:5.4.2.12]	ko00010//Glycolysis / Gluconeogenesis`Metabolism`Carbohydrate metabolism;ko00260//Glycine, serine and threonine metabolism`Metabolism`Amino acid metabolism;ko00680//Methane metabolism`Metabolism`Energy metabolism;ko01100//Metabolic pathways`Metabolism`Global and overview maps;ko01110//Biosynthesis of secondary metabolites`Metabolism`Global and overview maps;ko01120//Microbial metabolism in divers…	WP_069099400.1//2,3-bisphosphoglycerate-independent phosphoglycerate mutase	tr|A0A014NQC4|A0A014NQC4_9MOLU//2,3-bisphosphoglycerate-independent phosphoglycerate mutase {ECO:0000256|HAMAP-Rule:MF_01038} Short=BPG-independent PGAM {ECO:0000256|HAMAP-Rule:MF_01038} Short=Phosphoglyceromutase {ECO:0000256|HAMAP-Rule:MF_01038} Short=iPGM {ECO:0000256|HAMAP-Rule:MF_01038} EC=5.4.2.12 {ECO:0000256|HAMAP-Rule:MF_01038} OS=Mycoplasma ovipneumoniae 14811 ORFNames=MOVI_3950 {ECO:00…	GO:0005737//cytoplasm`cellular_component;GO:0006096//glycolytic process`biological_process;GO:0006007//glucose catabolic process`biological_process;GO:0030145//manganese ion binding`molecular_function;GO:0046537//2,3-bisphosphoglycerate-independent phosphoglycerate mutase activity`molecular_function	COG0696`Phosphoglycerate mutase (BPG-independent), AlkP superfamily`Carbohydrate transport and metabolism	PF01676.21//Metalloenzyme`Metalloenzyme superfamily;PF06415.16//iPGM_N`BPG-independent PGAM N-terminus (iPGM_N)	WP_069099400.1//2,3-bisphosphoglycerate-independent phosphoglycerate mutase	TIGR01307.1//pgm_bpd_ind`JCVI: 2,3-bisphosphoglycerate-independent phosphoglycerate mutase
ctg_01174	K00943//tmk, DTYMK`dTMP kinase [EC:2.7.4.9]	ko00240//Pyrimidine metabolism`Metabolism`Nucleotide metabolism;ko01100//Metabolic pathways`Metabolism`Global and overview maps	WP_044284002.1//dTMP kinase	tr|A0A014L7B0|A0A014L7B0_9MOLU//Thymidylate kinase {ECO:0000256|HAMAP-Rule:MF_00165} EC=2.7.4.9 {ECO:0000256|HAMAP-Rule:MF_00165} dTMP kinase {ECO:0000256|HAMAP-Rule:MF_00165} OS=Mycoplasma ovipneumoniae 14811 ORFNames=MOVI_1440 {ECO:0000313|EMBL:EXU61319.1} PE=3	GO:0006235//dTTP biosynthetic process`biological_process;GO:0006233//dTDP biosynthetic process`biological_process;GO:0004798//thymidylate kinase activity`molecular_function;GO:0005524//ATP binding`molecular_function	COG0125`Thymidylate kinase`Nucleotide transport and metabolism	PF02223.20//Thymidylate_kin`Thymidylate kinase	WP_044284002.1//dTMP kinase	TIGR00041.1//DTMP_kinase`JCVI: dTMP kinase
ctg_00697	K10112//msmX, msmK, malK, sugC, ggtA, msiK`multiple sugar transport system ATP-binding protein [EC:7.5.2.-]	ko02010//ABC transporters`Environmental Information Processing`Membrane transport	WP_069099081.1//ATP-binding cassette domain-containing protein	tr|A0A014KVU8|A0A014KVU8_9MOLU//ABC transporter ATP-binding protein {ECO:0000313|EMBL:EXU61126.1} OS=Mycoplasma ovipneumoniae 14811 ORFNames=MOVI_3700 {ECO:0000313|EMBL:EXU61126.1} PE=4	GO:0043190//ATP-binding cassette (ABC) transporter complex`cellular_component;GO:0022857//transmembrane transporter activity`molecular_function;GO:0005524//ATP binding`molecular_function	COG3842`ABC-type Fe3+/spermidine/putrescine transport systems, ATPase component`Amino acid transport and metabolism	None	WP_069096661.1//ATP-binding cassette domain-containing protein	TIGR01187.1//potA`JCVI: polyamine ABC transporter ATP-binding protein;TIGR03258.1//PhnT`JCVI: 2-aminoethylphosphonate ABC transport system ATP-binding subunit PhnT
ctg_01433	K03046//rpoC`DNA-directed RNA polymerase subunit beta' [EC:2.7.7.6]	ko03020//RNA polymerase`Genetic Information Processing`Transcription	WP_010320969.1//DNA-directed RNA polymerase subunit beta'	tr|A0A014L6W4|A0A014L6W4_9MOLU//DNA-directed RNA polymerase subunit beta' {ECO:0000256|HAMAP-Rule:MF_01322} Short=RNAP subunit beta' {ECO:0000256|HAMAP-Rule:MF_01322} EC=2.7.7.6 {ECO:0000256|HAMAP-Rule:MF_01322} RNA polymerase subunit beta' {ECO:0000256|HAMAP-Rule:MF_01322} Transcriptase subunit beta' {ECO:0000256|HAMAP-Rule:MF_01322} OS=Mycoplasma ovipneumoniae 14811 ORFNames=MOVI_2850 {ECO:0000…	GO:0003899//DNA-directed 5'-3' RNA polymerase activity`molecular_function;GO:0000287//magnesium ion binding`molecular_function;GO:0008270//zinc ion binding`molecular_function;GO:0006351//transcription, DNA-templated`biological_process;GO:0003677//DNA binding`molecular_function	COG0086`DNA-directed RNA polymerase, beta' subunit/160 kD subunit`Transcription	PF05000.20//RNA_pol_Rpb1_4`RNA polymerase Rpb1, domain 4;PF04998.20//RNA_pol_Rpb1_5`RNA polymerase Rpb1, domain 5	WP_044284129.1//DNA-directed RNA polymerase subunit beta'	None
ctg_00483	K02990//RP-S6, MRPS6, rpsF`small subunit ribosomal protein S6	ko03010//Ribosome`Genetic Information Processing`Translation	WP_069099614.1//30S ribosomal protein S6	tr|A0A014KV34|A0A014KV34_9MOLU//30S ribosomal protein S6 {ECO:0000256|HAMAP-Rule:MF_00360} OS=Mycoplasma ovipneumoniae 14811 ORFNames=MOVI_7010 {ECO:0000313|EMBL:EXU60826.1} PE=3	GO:0005737//cytoplasm`cellular_component;GO:0003735//structural constituent of ribosome`molecular_function;GO:0006412//translation`biological_process;GO:0005840//ribosome`cellular_component;GO:0019843//rRNA binding`molecular_function	COG0360`Ribosomal protein S6`Translation, ribosomal structure and biogenesis	PF01250.20//Ribosomal_S6`Ribosomal protein S6	WP_053240177.1//30S ribosomal protein S6	TIGR00166.1//S6`JCVI: 30S ribosomal protein S6
ctg_01060	K03701//uvrA`excinuclease ABC subunit A	ko03420//Nucleotide excision repair`Genetic Information Processing`Replication and repair	WP_069097350.1//excinuclease ABC subunit UvrA	tr|A0A014MIJ1|A0A014MIJ1_9MOLU//UvrABC system protein A {ECO:0000313|EMBL:EXU61370.1} OS=Mycoplasma ovipneumoniae 14811 ORFNames=MOVI_0760 {ECO:0000313|EMBL:EXU61370.1} PE=4	GO:0005737//cytoplasm`cellular_component;GO:0009380//excinuclease repair complex`cellular_component;GO:0004518//nuclease activity`molecular_function;GO:0006289//nucleotide-excision repair`biological_process;GO:0016887//ATP hydrolysis activity`molecular_function;GO:0003677//DNA binding`molecular_function;GO:0046872//metal ion binding`molecular_function;GO:0005524//ATP binding`molecular_function	COG0178`Excinuclease UvrABC ATPase subunit`Replication, recombination and repair	PF00005.30//ABC_tran`ABC transporter	WP_069097350.1//excinuclease ABC subunit UvrA	TIGR00630.1//uvra`JCVI: excinuclease ABC subunit UvrA;TIGR02315.1//ABC_phnC`JCVI: phosphonate ABC transporter ATP-binding protein;TIGR01187.1//potA`JCVI: polyamine ABC transporter ATP-binding protein;TIGR04520.1//ECF_ATPase_1`JCVI: energy-coupling factor transporter ATPase;TIGR03608.1//L_ocin_972_ABC`JCVI: putative bacteriocin export ABC transporter;TIGR03269.1//met_CoM_red_A2`JCVI: methyl coenzy…
ctg_01409	K01870//IARS, ileS`isoleucyl-tRNA synthetase [EC:6.1.1.5]	ko00970//Aminoacyl-tRNA biosynthesis`Genetic Information Processing`Translation	VEU72207.1//Isoleucine--tRNA ligase	tr|A0A014MI88|A0A014MI88_9MOLU//Isoleucine--tRNA ligase {ECO:0000256|HAMAP-Rule:MF_02002} EC=6.1.1.5 {ECO:0000256|HAMAP-Rule:MF_02002} Isoleucyl-tRNA synthetase {ECO:0000256|HAMAP-Rule:MF_02002} Short=IleRS {ECO:0000256|HAMAP-Rule:MF_02002} OS=Mycoplasma ovipneumoniae 14811 ORFNames=MOVI_2730 {ECO:0000313|EMBL:EXU61230.1} PE=3	GO:0005737//cytoplasm`cellular_component;GO:0000049//tRNA binding`molecular_function;GO:0004822//isoleucine-tRNA ligase activity`molecular_function;GO:0006428//isoleucyl-tRNA aminoacylation`biological_process;GO:0008270//zinc ion binding`molecular_function;GO:0002161//aminoacyl-tRNA editing activity`molecular_function;GO:0005524//ATP binding`molecular_function	COG0060`Isoleucyl-tRNA synthetase`Translation, ribosomal structure and biogenesis	None	WP_044284116.1//isoleucine--tRNA ligase	None
ctg_01408	K01870//IARS, ileS`isoleucyl-tRNA synthetase [EC:6.1.1.5]	ko00970//Aminoacyl-tRNA biosynthesis`Genetic Information Processing`Translation	WP_044285703.1//isoleucine--tRNA ligase	tr|A0A014MI88|A0A014MI88_9MOLU//Isoleucine--tRNA ligase {ECO:0000256|HAMAP-Rule:MF_02002} EC=6.1.1.5 {ECO:0000256|HAMAP-Rule:MF_02002} Isoleucyl-tRNA synthetase {ECO:0000256|HAMAP-Rule:MF_02002} Short=IleRS {ECO:0000256|HAMAP-Rule:MF_02002} OS=Mycoplasma ovipneumoniae 14811 ORFNames=MOVI_2730 {ECO:0000313|EMBL:EXU61230.1} PE=3	GO:0005737//cytoplasm`cellular_component;GO:0000049//tRNA binding`molecular_function;GO:0004822//isoleucine-tRNA ligase activity`molecular_function;GO:0006428//isoleucyl-tRNA aminoacylation`biological_process;GO:0008270//zinc ion binding`molecular_function;GO:0002161//aminoacyl-tRNA editing activity`molecular_function;GO:0005524//ATP binding`molecular_function	COG0060`Isoleucyl-tRNA synthetase`Translation, ribosomal structure and biogenesis	None	WP_044285703.1//isoleucine--tRNA ligase	None
ctg_01407	K01870//IARS, ileS`isoleucyl-tRNA synthetase [EC:6.1.1.5]	ko00970//Aminoacyl-tRNA biosynthesis`Genetic Information Processing`Translation	WP_044285703.1//isoleucine--tRNA ligase	tr|A0A014MI88|A0A014MI88_9MOLU//Isoleucine--tRNA ligase {ECO:0000256|HAMAP-Rule:MF_02002} EC=6.1.1.5 {ECO:0000256|HAMAP-Rule:MF_02002} Isoleucyl-tRNA synthetase {ECO:0000256|HAMAP-Rule:MF_02002} Short=IleRS {ECO:0000256|HAMAP-Rule:MF_02002} OS=Mycoplasma ovipneumoniae 14811 ORFNames=MOVI_2730 {ECO:0000313|EMBL:EXU61230.1} PE=3	GO:0005737//cytoplasm`cellular_component;GO:0000049//tRNA binding`molecular_function;GO:0004822//isoleucine-tRNA ligase activity`molecular_function;GO:0006428//isoleucyl-tRNA aminoacylation`biological_process;GO:0008270//zinc ion binding`molecular_function;GO:0002161//aminoacyl-tRNA editing activity`molecular_function;GO:0005524//ATP binding`molecular_function	COG0060`Isoleucyl-tRNA synthetase`Translation, ribosomal structure and biogenesis	None	WP_044285703.1//isoleucine--tRNA ligase	None
ctg_01406	K01870//IARS, ileS`isoleucyl-tRNA synthetase [EC:6.1.1.5]	ko00970//Aminoacyl-tRNA biosynthesis`Genetic Information Processing`Translation	WP_044285703.1//isoleucine--tRNA ligase	tr|A0A014MI88|A0A014MI88_9MOLU//Isoleucine--tRNA ligase {ECO:0000256|HAMAP-Rule:MF_02002} EC=6.1.1.5 {ECO:0000256|HAMAP-Rule:MF_02002} Isoleucyl-tRNA synthetase {ECO:0000256|HAMAP-Rule:MF_02002} Short=IleRS {ECO:0000256|HAMAP-Rule:MF_02002} OS=Mycoplasma ovipneumoniae 14811 ORFNames=MOVI_2730 {ECO:0000313|EMBL:EXU61230.1} PE=3	GO:0005737//cytoplasm`cellular_component;GO:0000049//tRNA binding`molecular_function;GO:0004822//isoleucine-tRNA ligase activity`molecular_function;GO:0006428//isoleucyl-tRNA aminoacylation`biological_process;GO:0008270//zinc ion binding`molecular_function;GO:0002161//aminoacyl-tRNA editing activity`molecular_function;GO:0005524//ATP binding`molecular_function	COG0060`Isoleucyl-tRNA synthetase`Translation, ribosomal structure and biogenesis	PF08264.16//Anticodon_1`Anticodon-binding domain of tRNA ligase	WP_044285703.1//isoleucine--tRNA ligase	None
ctg_01405	K03101//lspA`signal peptidase II [EC:3.4.23.36]	ko03060//Protein export`Genetic Information Processing`Folding, sorting and degradation	WP_157356087.1//signal peptidase II	tr|A0A014L743|A0A014L743_9MOLU//Lipoprotein signal peptidase {ECO:0000256|ARBA:ARBA00018481} EC=3.4.23.36 {ECO:0000256|ARBA:ARBA00013238} Prolipoprotein signal peptidase {ECO:0000256|ARBA:ARBA00015276} Signal peptidase II {ECO:0000256|ARBA:ARBA00021876} OS=Mycoplasma ovipneumoniae 14811 ORFNames=MOVI_2720 {ECO:0000313|EMBL:EXU61229.1} PE=3	GO:0016021//integral component of membrane`cellular_component;GO:0004190//aspartic-type endopeptidase activity`molecular_function;GO:0005886//plasma membrane`cellular_component	None	None	WP_157356087.1//signal peptidase II	None
ctg_01404	K12573//rnr, vacB`ribonuclease R [EC:3.1.13.1]	ko03018//RNA degradation`Genetic Information Processing`Folding, sorting and degradation	WP_044285701.1//ribonuclease R	tr|A0A014M2S4|A0A014M2S4_9MOLU//Ribonuclease R {ECO:0000256|HAMAP-Rule:MF_01895} Short=RNase R {ECO:0000256|HAMAP-Rule:MF_01895} EC=3.1.13.1 {ECO:0000256|HAMAP-Rule:MF_01895} OS=Mycoplasma ovipneumoniae 14811 ORFNames=MOVI_2710 {ECO:0000313|EMBL:EXU61228.1} PE=3	GO:0005737//cytoplasm`cellular_component;GO:0008859//exoribonuclease II activity`molecular_function;GO:0003723//RNA binding`molecular_function	COG0557`Exoribonuclease R`Transcription	PF00773.22//RNB`RNB domain	WP_044285701.1//ribonuclease R	TIGR00358.1//3_prime_RNase`JCVI: VacB/RNase II family 3'-5' exoribonuclease;TIGR02063.1//RNase_R`JCVI: ribonuclease R;TIGR02062.1//RNase_B`JCVI: exoribonuclease II
ctg_01402	K06131//clsA_B`cardiolipin synthase A/B [EC:2.7.8.-]	ko00564//Glycerophospholipid metabolism`Metabolism`Lipid metabolism;ko01100//Metabolic pathways`Metabolism`Global and overview maps	WP_044285700.1//phospholipase D-like domain-containing protein	tr|A0A014KW58|A0A014KW58_9MOLU//Cardiolipin synthetase {ECO:0000313|EMBL:EXU61226.1} OS=Mycoplasma ovipneumoniae 14811 ORFNames=MOVI_2690 {ECO:0000313|EMBL:EXU61226.1} PE=4	GO:0003824//catalytic activity`molecular_function;GO:0016021//integral component of membrane`cellular_component;GO:0005886//plasma membrane`cellular_component	COG1502`Phosphatidylserine/phosphatidylglycerophosphate/cardiolipin synthase`Lipid transport and metabolism	PF13091.9//PLDc_2`PLD-like domain	WP_044285700.1//phospholipase D-like domain-containing protein	None
ctg_01401	K06131//clsA_B`cardiolipin synthase A/B [EC:2.7.8.-]	ko00564//Glycerophospholipid metabolism`Metabolism`Lipid metabolism;ko01100//Metabolic pathways`Metabolism`Global and overview maps	WP_044285700.1//phospholipase D-like domain-containing protein	tr|A0A014KW58|A0A014KW58_9MOLU//Cardiolipin synthetase {ECO:0000313|EMBL:EXU61226.1} OS=Mycoplasma ovipneumoniae 14811 ORFNames=MOVI_2690 {ECO:0000313|EMBL:EXU61226.1} PE=4	GO:0003824//catalytic activity`molecular_function;GO:0016021//integral component of membrane`cellular_component;GO:0005886//plasma membrane`cellular_component	COG1502`Phosphatidylserine/phosphatidylglycerophosphate/cardiolipin synthase`Lipid transport and metabolism	PF13091.9//PLDc_2`PLD-like domain;PF00614.25//PLDc`Phospholipase D Active site motif	WP_044285700.1//phospholipase D-like domain-containing protein	None
ctg_01528	K02914//RP-L34, MRPL34, rpmH`large subunit ribosomal protein L34	ko03010//Ribosome`Genetic Information Processing`Translation	VEU72377.1//50S ribosomal protein L34	tr|A0A014KVK7|A0A014KVK7_9MOLU//50S ribosomal protein L34 {ECO:0000256|ARBA:ARBA00021229, ECO:0000256|HAMAP-Rule:MF_00391} OS=Mycoplasma ovipneumoniae 14811 ORFNames=MOVI_4470 {ECO:0000313|EMBL:EXU61036.1} PE=3	GO:0003735//structural constituent of ribosome`molecular_function;GO:0005840//ribosome`cellular_component;GO:0006412//translation`biological_process	COG0230`Ribosomal protein L34`Translation, ribosomal structure and biogenesis	PF00468.20//Ribosomal_L34`Ribosomal protein L34	WP_044284298.1//50S ribosomal protein L34	TIGR01030.1//rpmH_bact`JCVI: 50S ribosomal protein L34
ctg_00179	K11717//sufS`cysteine desulfurase / selenocysteine lyase [EC:2.8.1.7 4.4.1.16]	ko00450//Selenocompound metabolism`Metabolism`Metabolism of other amino acids;ko01100//Metabolic pathways`Metabolism`Global and overview maps	WP_069098982.1//aminotransferase class V-fold PLP-dependent enzyme	tr|A0A014KVB5|A0A014KVB5_9MOLU//Nitrogen fixation protein NifS {ECO:0000313|EMBL:EXU60926.1} OS=Mycoplasma ovipneumoniae 14811 ORFNames=MOVI_5460 {ECO:0000313|EMBL:EXU60926.1} PE=4	GO:0003824//catalytic activity`molecular_function	COG0520`Selenocysteine lyase/Cysteine desulfurase`Amino acid transport and metabolism	None	WP_069098982.1//aminotransferase class V-fold PLP-dependent enzyme	None
ctg_00495	K01338//lon`ATP-dependent Lon protease [EC:3.4.21.53]	ko04112//Cell cycle - Caulobacter`Cellular Processes`Cell growth and death	WP_044285911.1//endopeptidase La	tr|A0A014L5T0|A0A014L5T0_9MOLU//Lon protease {ECO:0000256|PIRNR:PIRNR001174} EC=3.4.21.53 {ECO:0000256|PIRNR:PIRNR001174} OS=Mycoplasma ovipneumoniae 14811 ORFNames=MOVI_7090 {ECO:0000313|EMBL:EXU60814.1} PE=3	GO:0005737//cytoplasm`cellular_component;GO:0004176//ATP-dependent peptidase activity`molecular_function;GO:0004252//serine-type endopeptidase activity`molecular_function;GO:0030163//protein catabolic process`biological_process;GO:0016887//ATP hydrolysis activity`molecular_function;GO:0005524//ATP binding`molecular_function	COG0466`ATP-dependent Lon protease, bacterial type`Posttranslational modification, protein turnover, chaperones	None	WP_044285911.1//endopeptidase La	None
ctg_00134	K01810//GPI, pgi`glucose-6-phosphate isomerase [EC:5.3.1.9]	ko00010//Glycolysis / Gluconeogenesis`Metabolism`Carbohydrate metabolism;ko00030//Pentose phosphate pathway`Metabolism`Carbohydrate metabolism;ko00500//Starch and sucrose metabolism`Metabolism`Carbohydrate metabolism;ko00520//Amino sugar and nucleotide sugar metabolism`Metabolism`Carbohydrate metabolism;ko01100//Metabolic pathways`Metabolism`Global and overview maps;ko01110//Biosynthesis of secon…	WP_069099856.1//glucose-6-phosphate isomerase	tr|A0A014KVI1|A0A014KVI1_9MOLU//Glucose-6-phosphate isomerase {ECO:0000256|HAMAP-Rule:MF_00473} Short=GPI {ECO:0000256|HAMAP-Rule:MF_00473} EC=5.3.1.9 {ECO:0000256|HAMAP-Rule:MF_00473} Phosphoglucose isomerase {ECO:0000256|HAMAP-Rule:MF_00473} Short=PGI {ECO:0000256|HAMAP-Rule:MF_00473} Phosphohexose isomerase {ECO:0000256|HAMAP-Rule:MF_00473} Short=PHI {ECO:0000256|HAMAP-Rule:MF_00473} OS=Mycopl…	GO:0005737//cytoplasm`cellular_component;GO:0004347//glucose-6-phosphate isomerase activity`molecular_function;GO:0006096//glycolytic process`biological_process;GO:0006094//gluconeogenesis`biological_process	COG0166`Glucose-6-phosphate isomerase`Carbohydrate transport and metabolism	None	WP_069098504.1//glucose-6-phosphate isomerase	None
ctg_00136	K02899//RP-L27, MRPL27, rpmA`large subunit ribosomal protein L27	ko03010//Ribosome`Genetic Information Processing`Translation	WP_010321253.1//50S ribosomal protein L27	tr|A0A014KVF1|A0A014KVF1_9MOLU//50S ribosomal protein L27 {ECO:0000256|HAMAP-Rule:MF_00539} OS=Mycoplasma ovipneumoniae 14811 ORFNames=MOVI_5130 {ECO:0000313|EMBL:EXU60971.1} PE=3	GO:0005737//cytoplasm`cellular_component;GO:0003735//structural constituent of ribosome`molecular_function;GO:0005840//ribosome`cellular_component;GO:0006412//translation`biological_process	COG0211`Ribosomal protein L27`Translation, ribosomal structure and biogenesis	PF01016.22//Ribosomal_L27`Ribosomal L27 protein	WP_010321253.1//50S ribosomal protein L27	TIGR00062.1//L27`JCVI: 50S ribosomal protein L27
ctg_00137	K02888//RP-L21, MRPL21, rplU`large subunit ribosomal protein L21	ko03010//Ribosome`Genetic Information Processing`Translation	WP_044284344.1//50S ribosomal protein L21	tr|A0A014NQ02|A0A014NQ02_9MOLU//50S ribosomal protein L21 {ECO:0000256|HAMAP-Rule:MF_01363, ECO:0000256|RuleBase:RU000562} OS=Mycoplasma ovipneumoniae 14811 ORFNames=MOVI_5140 {ECO:0000313|EMBL:EXU60972.1} PE=3	GO:0005737//cytoplasm`cellular_component;GO:0003735//structural constituent of ribosome`molecular_function;GO:0006412//translation`biological_process;GO:0005840//ribosome`cellular_component;GO:0019843//rRNA binding`molecular_function	COG0261`Ribosomal protein L21`Translation, ribosomal structure and biogenesis	PF00829.24//Ribosomal_L21p`Ribosomal prokaryotic L21 protein	WP_044284344.1//50S ribosomal protein L21	TIGR00061.1//L21`JCVI: 50S ribosomal protein L21
ctg_00132	K01810//GPI, pgi`glucose-6-phosphate isomerase [EC:5.3.1.9]	ko00010//Glycolysis / Gluconeogenesis`Metabolism`Carbohydrate metabolism;ko00030//Pentose phosphate pathway`Metabolism`Carbohydrate metabolism;ko00500//Starch and sucrose metabolism`Metabolism`Carbohydrate metabolism;ko00520//Amino sugar and nucleotide sugar metabolism`Metabolism`Carbohydrate metabolism;ko01100//Metabolic pathways`Metabolism`Global and overview maps;ko01110//Biosynthesis of secon…	WP_157356293.1//glucose-6-phosphate isomerase	tr|A0A014KVI1|A0A014KVI1_9MOLU//Glucose-6-phosphate isomerase {ECO:0000256|HAMAP-Rule:MF_00473} Short=GPI {ECO:0000256|HAMAP-Rule:MF_00473} EC=5.3.1.9 {ECO:0000256|HAMAP-Rule:MF_00473} Phosphoglucose isomerase {ECO:0000256|HAMAP-Rule:MF_00473} Short=PGI {ECO:0000256|HAMAP-Rule:MF_00473} Phosphohexose isomerase {ECO:0000256|HAMAP-Rule:MF_00473} Short=PHI {ECO:0000256|HAMAP-Rule:MF_00473} OS=Mycopl…	GO:0005737//cytoplasm`cellular_component;GO:0004347//glucose-6-phosphate isomerase activity`molecular_function;GO:0006096//glycolytic process`biological_process;GO:0006094//gluconeogenesis`biological_process	COG0166`Glucose-6-phosphate isomerase`Carbohydrate transport and metabolism	None	WP_069098504.1//glucose-6-phosphate isomerase	None
ctg_00133	K01810//GPI, pgi`glucose-6-phosphate isomerase [EC:5.3.1.9]	ko00010//Glycolysis / Gluconeogenesis`Metabolism`Carbohydrate metabolism;ko00030//Pentose phosphate pathway`Metabolism`Carbohydrate metabolism;ko00500//Starch and sucrose metabolism`Metabolism`Carbohydrate metabolism;ko00520//Amino sugar and nucleotide sugar metabolism`Metabolism`Carbohydrate metabolism;ko01100//Metabolic pathways`Metabolism`Global and overview maps;ko01110//Biosynthesis of secon…	WP_157356293.1//glucose-6-phosphate isomerase	tr|A0A014KVI1|A0A014KVI1_9MOLU//Glucose-6-phosphate isomerase {ECO:0000256|HAMAP-Rule:MF_00473} Short=GPI {ECO:0000256|HAMAP-Rule:MF_00473} EC=5.3.1.9 {ECO:0000256|HAMAP-Rule:MF_00473} Phosphoglucose isomerase {ECO:0000256|HAMAP-Rule:MF_00473} Short=PGI {ECO:0000256|HAMAP-Rule:MF_00473} Phosphohexose isomerase {ECO:0000256|HAMAP-Rule:MF_00473} Short=PHI {ECO:0000256|HAMAP-Rule:MF_00473} OS=Mycopl…	GO:0005737//cytoplasm`cellular_component;GO:0004347//glucose-6-phosphate isomerase activity`molecular_function;GO:0006096//glycolytic process`biological_process;GO:0006094//gluconeogenesis`biological_process	COG0166`Glucose-6-phosphate isomerase`Carbohydrate transport and metabolism	PF00342.22//PGI`Phosphoglucose isomerase	WP_069098504.1//glucose-6-phosphate isomerase	None
ctg_00031	K02434//gatB, PET112`aspartyl-tRNA(Asn)/glutamyl-tRNA(Gln) amidotransferase subunit B [EC:6.3.5.6 6.3.5.7]	ko00970//Aminoacyl-tRNA biosynthesis`Genetic Information Processing`Translation;ko01100//Metabolic pathways`Metabolism`Global and overview maps	WP_053240163.1//Asp-tRNA(Asn)/Glu-tRNA(Gln) amidotransferase subunit GatB	tr|A0A014M219|A0A014M219_9MOLU//Aspartyl/glutamyl-tRNA(Asn/Gln) amidotransferase subunit B {ECO:0000256|HAMAP-Rule:MF_00121} Short=Asp/Glu-ADT subunit B {ECO:0000256|HAMAP-Rule:MF_00121} EC=6.3.5.- {ECO:0000256|HAMAP-Rule:MF_00121} OS=Mycoplasma ovipneumoniae 14811 ORFNames=MOVI_4640 {ECO:0000313|EMBL:EXU61008.1} PE=3	GO:0005737//cytoplasm`cellular_component;GO:0050566//asparaginyl-tRNA synthase (glutamine-hydrolyzing) activity`molecular_function;GO:0050567//glutaminyl-tRNA synthase (glutamine-hydrolyzing) activity`molecular_function;GO:0043231//intracellular membrane-bounded organelle`cellular_component;GO:0016740//transferase activity`molecular_function;GO:0006412//translation`biological_process;GO:0005524//…	COG0064`Asp-tRNAAsn/Glu-tRNAGln amidotransferase B subunit`Translation, ribosomal structure and biogenesis	PF02934.18//GatB_N`GatB/GatE catalytic domain	WP_053240163.1//Asp-tRNA(Asn)/Glu-tRNA(Gln) amidotransferase subunit GatB	TIGR00133.1//gatB`JCVI: Asp-tRNA(Asn)/Glu-tRNA(Gln) amidotransferase subunit GatB
ctg_00030	K02433//gatA, QRSL1`aspartyl-tRNA(Asn)/glutamyl-tRNA(Gln) amidotransferase subunit A [EC:6.3.5.6 6.3.5.7]	ko00970//Aminoacyl-tRNA biosynthesis`Genetic Information Processing`Translation;ko01100//Metabolic pathways`Metabolism`Global and overview maps	WP_157356022.1//amidase family protein	tr|A0A014NQ37|A0A014NQ37_9MOLU//Glutamyl-tRNA(Gln)amidotransferase subunit A {ECO:0000313|EMBL:EXU61007.1} OS=Mycoplasma ovipneumoniae 14811 ORFNames=MOVI_4630 {ECO:0000313|EMBL:EXU61007.1} PE=4	GO:0016740//transferase activity`molecular_function	COG0154`Asp-tRNAAsn/Glu-tRNAGln amidotransferase A subunit or related amidase`Translation, ribosomal structure and biogenesis	None	WP_044284299.1//amidase family protein	None
ctg_00032	K02434//gatB, PET112`aspartyl-tRNA(Asn)/glutamyl-tRNA(Gln) amidotransferase subunit B [EC:6.3.5.6 6.3.5.7]	ko00970//Aminoacyl-tRNA biosynthesis`Genetic Information Processing`Translation;ko01100//Metabolic pathways`Metabolism`Global and overview maps	WP_053240163.1//Asp-tRNA(Asn)/Glu-tRNA(Gln) amidotransferase subunit GatB	tr|A0A014M219|A0A014M219_9MOLU//Aspartyl/glutamyl-tRNA(Asn/Gln) amidotransferase subunit B {ECO:0000256|HAMAP-Rule:MF_00121} Short=Asp/Glu-ADT subunit B {ECO:0000256|HAMAP-Rule:MF_00121} EC=6.3.5.- {ECO:0000256|HAMAP-Rule:MF_00121} OS=Mycoplasma ovipneumoniae 14811 ORFNames=MOVI_4640 {ECO:0000313|EMBL:EXU61008.1} PE=3	GO:0005737//cytoplasm`cellular_component;GO:0050566//asparaginyl-tRNA synthase (glutamine-hydrolyzing) activity`molecular_function;GO:0050567//glutaminyl-tRNA synthase (glutamine-hydrolyzing) activity`molecular_function;GO:0043231//intracellular membrane-bounded organelle`cellular_component;GO:0016740//transferase activity`molecular_function;GO:0006412//translation`biological_process;GO:0005524//…	COG0064`Asp-tRNAAsn/Glu-tRNAGln amidotransferase B subunit`Translation, ribosomal structure and biogenesis	PF02637.21//GatB_Yqey`GatB domain	WP_053240163.1//Asp-tRNA(Asn)/Glu-tRNA(Gln) amidotransferase subunit GatB	None
ctg_00735	K00864//glpK, GK`glycerol kinase [EC:2.7.1.30]	ko00561//Glycerolipid metabolism`Metabolism`Lipid metabolism;ko01100//Metabolic pathways`Metabolism`Global and overview maps;ko04626//Plant-pathogen interaction`Organismal Systems`Environmental adaptation	WP_157356165.1//glycerol kinase GlpK	tr|A0A014NQC9|A0A014NQC9_9MOLU//Glycerol kinase {ECO:0000256|HAMAP-Rule:MF_00186} EC=2.7.1.30 {ECO:0000256|HAMAP-Rule:MF_00186} ATP:glycerol 3-phosphotransferase {ECO:0000256|HAMAP-Rule:MF_00186} Glycerokinase {ECO:0000256|HAMAP-Rule:MF_00186} Short=GK {ECO:0000256|HAMAP-Rule:MF_00186} OS=Mycoplasma ovipneumoniae 14811 ORFNames=MOVI_3830 {ECO:0000313|EMBL:EXU61097.1} PE=3	GO:0005737//cytoplasm`cellular_component;GO:0004370//glycerol kinase activity`molecular_function;GO:0019563//glycerol catabolic process`biological_process;GO:0005524//ATP binding`molecular_function;GO:0006072//glycerol-3-phosphate metabolic process`biological_process	COG0554`Glycerol kinase`Energy production and conversion	None	WP_044284221.1//glycerol kinase GlpK	None
ctg_01245	K01869//LARS, leuS`leucyl-tRNA synthetase [EC:6.1.1.4]	ko00970//Aminoacyl-tRNA biosynthesis`Genetic Information Processing`Translation	VEU72007.1//Leucine--tRNA ligase	tr|A0A014M2Y7|A0A014M2Y7_9MOLU//Leucine--tRNA ligase {ECO:0000256|HAMAP-Rule:MF_00049} EC=6.1.1.4 {ECO:0000256|HAMAP-Rule:MF_00049} Leucyl-tRNA synthetase {ECO:0000256|HAMAP-Rule:MF_00049} Short=LeuRS {ECO:0000256|HAMAP-Rule:MF_00049} OS=Mycoplasma ovipneumoniae 14811 ORFNames=MOVI_1800 {ECO:0000313|EMBL:EXU61308.1} PE=3	GO:0005737//cytoplasm`cellular_component;GO:0006429//leucyl-tRNA aminoacylation`biological_process;GO:0005524//ATP binding`molecular_function;GO:0002161//aminoacyl-tRNA editing activity`molecular_function;GO:0004823//leucine-tRNA ligase activity`molecular_function	COG0495`Leucyl-tRNA synthetase`Translation, ribosomal structure and biogenesis	PF08264.16//Anticodon_1`Anticodon-binding domain of tRNA ligase	WP_044285636.1//leucine--tRNA ligase	None
ctg_01246	K01869//LARS, leuS`leucyl-tRNA synthetase [EC:6.1.1.4]	ko00970//Aminoacyl-tRNA biosynthesis`Genetic Information Processing`Translation	WP_069097531.1//leucine--tRNA ligase	tr|A0A014M2Y7|A0A014M2Y7_9MOLU//Leucine--tRNA ligase {ECO:0000256|HAMAP-Rule:MF_00049} EC=6.1.1.4 {ECO:0000256|HAMAP-Rule:MF_00049} Leucyl-tRNA synthetase {ECO:0000256|HAMAP-Rule:MF_00049} Short=LeuRS {ECO:0000256|HAMAP-Rule:MF_00049} OS=Mycoplasma ovipneumoniae 14811 ORFNames=MOVI_1800 {ECO:0000313|EMBL:EXU61308.1} PE=3	GO:0005737//cytoplasm`cellular_component;GO:0006429//leucyl-tRNA aminoacylation`biological_process;GO:0005524//ATP binding`molecular_function;GO:0002161//aminoacyl-tRNA editing activity`molecular_function;GO:0004823//leucine-tRNA ligase activity`molecular_function	COG0495`Leucyl-tRNA synthetase`Translation, ribosomal structure and biogenesis	None	WP_010320921.1//leucine--tRNA ligase	None
ctg_01241	K02939//RP-L9, MRPL9, rplI`large subunit ribosomal protein L9	ko03010//Ribosome`Genetic Information Processing`Translation	WP_010320919.1//50S ribosomal protein L9	tr|A0A014KWC7|A0A014KWC7_9MOLU//50S ribosomal protein L9 {ECO:0000256|HAMAP-Rule:MF_00503} OS=Mycoplasma ovipneumoniae 14811 ORFNames=MOVI_1780 {ECO:0000313|EMBL:EXU61306.1} PE=3	GO:0003735//structural constituent of ribosome`molecular_function;GO:0006412//translation`biological_process;GO:0005840//ribosome`cellular_component;GO:0019843//rRNA binding`molecular_function	COG0359`Ribosomal protein L9`Translation, ribosomal structure and biogenesis	PF01281.22//Ribosomal_L9_N`Ribosomal protein L9, N-terminal domain	WP_010320919.1//50S ribosomal protein L9	TIGR00158.1//L9`JCVI: 50S ribosomal protein L9
ctg_01240	K02314//dnaB`replicative DNA helicase [EC:3.6.4.12]	ko03030//DNA replication`Genetic Information Processing`Replication and repair;ko04112//Cell cycle - Caulobacter`Cellular Processes`Cell growth and death	WP_069097775.1//replicative DNA helicase	tr|A0A014MIE5|A0A014MIE5_9MOLU//Replicative DNA helicase {ECO:0000256|ARBA:ARBA00021957, ECO:0000256|RuleBase:RU362085} EC=3.6.4.12 {ECO:0000256|ARBA:ARBA00012551, ECO:0000256|RuleBase:RU362085} OS=Mycoplasma ovipneumoniae 14811 ORFNames=MOVI_1770 {ECO:0000313|EMBL:EXU61305.1} PE=3	GO:1990077//primosome complex`cellular_component;GO:0016887//ATP hydrolysis activity`molecular_function;GO:0003677//DNA binding`molecular_function;GO:0003678//DNA helicase activity`molecular_function;GO:0006269//DNA replication, synthesis of RNA primer`biological_process;GO:0005524//ATP binding`molecular_function	COG0305`Replicative DNA helicase`Replication, recombination and repair	PF00772.24//DnaB`DnaB-like helicase N terminal domain	WP_010320918.1//replicative DNA helicase	None
ctg_01321	K02800//mtlA, cmtA`mannitol PTS system EIICBA or EIICB component [EC:2.7.1.197]	ko00051//Fructose and mannose metabolism`Metabolism`Carbohydrate metabolism;ko01100//Metabolic pathways`Metabolism`Global and overview maps;ko02060//Phosphotransferase system (PTS)`Environmental Information Processing`Membrane transport	WP_069099571.1//PTS mannitol transporter subunit IICB	tr|A0A2D1UD35|A0A2D1UD35_9MOLU//Protein-N(pi)-phosphohistidine--D-mannitol phosphotransferase {ECO:0000256|ARBA:ARBA00011909} EC=2.7.1.197 {ECO:0000256|ARBA:ARBA00011909} OS=Mycoplasma dispar ORFNames=CSW10_00805 {ECO:0000313|EMBL:ATP59499.1} PE=4	GO:0009401//phosphoenolpyruvate-dependent sugar phosphotransferase system`biological_process;GO:0016021//integral component of membrane`cellular_component;GO:0022872//protein-N(PI)-phosphohistidine-mannitol phosphotransferase system transmembrane transporter activity`molecular_function;GO:0005886//plasma membrane`cellular_component	None	None	WP_069099571.1//PTS mannitol transporter subunit IICB	None
ctg_01249	K01869//LARS, leuS`leucyl-tRNA synthetase [EC:6.1.1.4]	ko00970//Aminoacyl-tRNA biosynthesis`Genetic Information Processing`Translation	CNR89233.1//leucyl-tRNA synthetase	tr|A0A014M2Y7|A0A014M2Y7_9MOLU//Leucine--tRNA ligase {ECO:0000256|HAMAP-Rule:MF_00049} EC=6.1.1.4 {ECO:0000256|HAMAP-Rule:MF_00049} Leucyl-tRNA synthetase {ECO:0000256|HAMAP-Rule:MF_00049} Short=LeuRS {ECO:0000256|HAMAP-Rule:MF_00049} OS=Mycoplasma ovipneumoniae 14811 ORFNames=MOVI_1800 {ECO:0000313|EMBL:EXU61308.1} PE=3	GO:0005737//cytoplasm`cellular_component;GO:0006429//leucyl-tRNA aminoacylation`biological_process;GO:0005524//ATP binding`molecular_function;GO:0002161//aminoacyl-tRNA editing activity`molecular_function;GO:0004823//leucine-tRNA ligase activity`molecular_function	COG0495`Leucyl-tRNA synthetase`Translation, ribosomal structure and biogenesis	None	WP_010320921.1//leucine--tRNA ligase	None
ctg_01248	K01869//LARS, leuS`leucyl-tRNA synthetase [EC:6.1.1.4]	ko00970//Aminoacyl-tRNA biosynthesis`Genetic Information Processing`Translation	WP_044285636.1//leucine--tRNA ligase	tr|A0A014M2Y7|A0A014M2Y7_9MOLU//Leucine--tRNA ligase {ECO:0000256|HAMAP-Rule:MF_00049} EC=6.1.1.4 {ECO:0000256|HAMAP-Rule:MF_00049} Leucyl-tRNA synthetase {ECO:0000256|HAMAP-Rule:MF_00049} Short=LeuRS {ECO:0000256|HAMAP-Rule:MF_00049} OS=Mycoplasma ovipneumoniae 14811 ORFNames=MOVI_1800 {ECO:0000313|EMBL:EXU61308.1} PE=3	GO:0005737//cytoplasm`cellular_component;GO:0006429//leucyl-tRNA aminoacylation`biological_process;GO:0005524//ATP binding`molecular_function;GO:0002161//aminoacyl-tRNA editing activity`molecular_function;GO:0004823//leucine-tRNA ligase activity`molecular_function	COG0495`Leucyl-tRNA synthetase`Translation, ribosomal structure and biogenesis	PF13603.9//tRNA-synt_1_2`Leucyl-tRNA synthetase, Domain 2	WP_044285636.1//leucine--tRNA ligase	None
ctg_01437	K03046//rpoC`DNA-directed RNA polymerase subunit beta' [EC:2.7.7.6]	ko03020//RNA polymerase`Genetic Information Processing`Transcription	WP_044635161.1//DNA-directed RNA polymerase subunit beta'	tr|A0A0C5WWX1|A0A0C5WWX1_9MOLU//DNA-directed RNA polymerase subunit beta' {ECO:0000256|HAMAP-Rule:MF_01322} Short=RNAP subunit beta' {ECO:0000256|HAMAP-Rule:MF_01322} EC=2.7.7.6 {ECO:0000256|HAMAP-Rule:MF_01322} RNA polymerase subunit beta' {ECO:0000256|HAMAP-Rule:MF_01322} Transcriptase subunit beta' {ECO:0000256|HAMAP-Rule:MF_01322} OS=Mycoplasma dispar ORFNames=MDIS_00390 {ECO:0000313|EMBL:AJR…	GO:0003899//DNA-directed 5'-3' RNA polymerase activity`molecular_function;GO:0000287//magnesium ion binding`molecular_function;GO:0008270//zinc ion binding`molecular_function;GO:0006351//transcription, DNA-templated`biological_process;GO:0003677//DNA binding`molecular_function	None	None	WP_044635161.1//DNA-directed RNA polymerase subunit beta'	None
ctg_00379	K03551//ruvB`holliday junction DNA helicase RuvB [EC:3.6.4.12]	ko03440//Homologous recombination`Genetic Information Processing`Replication and repair	WP_044285871.1//Holliday junction branch migration DNA helicase RuvB	tr|A0A014KV71|A0A014KV71_9MOLU//Holliday junction ATP-dependent DNA helicase RuvB {ECO:0000256|HAMAP-Rule:MF_00016} EC=3.6.4.12 {ECO:0000256|HAMAP-Rule:MF_00016} OS=Mycoplasma ovipneumoniae 14811 ORFNames=MOVI_6460 {ECO:0000313|EMBL:EXU60871.1} PE=3	GO:0006310//DNA recombination`biological_process;GO:0009378//four-way junction helicase activity`molecular_function;GO:0009432//SOS response`biological_process;GO:0006281//DNA repair`biological_process;GO:0016887//ATP hydrolysis activity`molecular_function;GO:0003677//DNA binding`molecular_function;GO:0005524//ATP binding`molecular_function	COG2255`Holliday junction resolvasome RuvABC, ATP-dependent DNA helicase subunit RuvB`Replication, recombination and repair	PF05496.15//RuvB_N`Holliday junction DNA helicase RuvB P-loop domain;PF07728.17//AAA_5`AAA domain (dynein-related subfamily);PF00004.32//AAA`ATPase family associated with various cellular activities (AAA);PF17864.4//AAA_lid_4`RuvB AAA lid domain;PF05491.16//RuvB_C`RuvB C-terminal winged helix domain	WP_044285871.1//Holliday junction branch migration DNA helicase RuvB	TIGR03420.1//DnaA_homol_Hda`JCVI: DnaA regulatory inactivator Hda;TIGR00635.1//ruvB`JCVI: Holliday junction branch migration DNA helicase RuvB;TIGR02881.1//spore_V_K`JCVI: stage V sporulation protein K
ctg_00780	K03685//rnc, DROSHA, RNT1`ribonuclease III [EC:3.1.26.3]	None	WP_044286012.1//putative dsRNA-binding protein	tr|A0A014L6K8|A0A014L6K8_9MOLU//Ribonuclease 3 {ECO:0000256|HAMAP-Rule:MF_00104} EC=3.1.26.3 {ECO:0000256|HAMAP-Rule:MF_00104} Ribonuclease III {ECO:0000256|HAMAP-Rule:MF_00104} Short=RNase III {ECO:0000256|HAMAP-Rule:MF_00104} OS=Mycoplasma ovipneumoniae 14811 ORFNames=MOVI_4100 {ECO:0000313|EMBL:EXU61074.1} PE=3	GO:0005737//cytoplasm`cellular_component;GO:0008033//tRNA processing`biological_process;GO:0016075//rRNA catabolic process`biological_process;GO:0004525//ribonuclease III activity`molecular_function;GO:0019843//rRNA binding`molecular_function;GO:0006364//rRNA processing`biological_process;GO:0046872//metal ion binding`molecular_function;GO:0006397//mRNA processing`biological_process	COG0571`dsRNA-specific ribonuclease`Transcription	PF14622.9//Ribonucleas_3_3`Ribonuclease-III-like;PF00636.29//Ribonuclease_3`Ribonuclease III domain	WP_044286012.1//putative dsRNA-binding protein	TIGR02191.1//RNaseIII`JCVI: ribonuclease III
ctg_01376	K02967//RP-S2, MRPS2, rpsB`small subunit ribosomal protein S2	ko03010//Ribosome`Genetic Information Processing`Translation	WP_044284121.1//30S ribosomal protein S2	tr|A0A014M2R0|A0A014M2R0_9MOLU//30S ribosomal protein S2 {ECO:0000256|HAMAP-Rule:MF_00291} OS=Mycoplasma ovipneumoniae 14811 ORFNames=MOVI_2510 {ECO:0000313|EMBL:EXU61208.1} PE=3	GO:0003735//structural constituent of ribosome`molecular_function;GO:0015935//small ribosomal subunit`cellular_component;GO:0006412//translation`biological_process	COG0052`Ribosomal protein S2`Translation, ribosomal structure and biogenesis	None	WP_069099131.1//30S ribosomal protein S2	None
ctg_00145	K00873//PK, pyk`pyruvate kinase [EC:2.7.1.40]	ko00010//Glycolysis / Gluconeogenesis`Metabolism`Carbohydrate metabolism;ko00620//Pyruvate metabolism`Metabolism`Carbohydrate metabolism;ko01100//Metabolic pathways`Metabolism`Global and overview maps;ko01110//Biosynthesis of secondary metabolites`Metabolism`Global and overview maps;ko01120//Microbial metabolism in diverse environments`Metabolism`Global and overview maps;ko01200//Carbon metabolis…	WP_080684857.1//pyruvate kinase	tr|A0A014M1Y8|A0A014M1Y8_9MOLU//Pyruvate kinase {ECO:0000256|ARBA:ARBA00012142, ECO:0000256|RuleBase:RU000504} EC=2.7.1.40 {ECO:0000256|ARBA:ARBA00012142, ECO:0000256|RuleBase:RU000504} OS=Mycoplasma ovipneumoniae 14811 ORFNames=MOVI_5200 {ECO:0000313|EMBL:EXU60978.1} PE=3	GO:0000287//magnesium ion binding`molecular_function;GO:0030955//potassium ion binding`molecular_function;GO:0016301//kinase activity`molecular_function;GO:0004743//pyruvate kinase activity`molecular_function;GO:0005524//ATP binding`molecular_function	COG0469`Pyruvate kinase`Carbohydrate transport and metabolism	PF00224.24//PK`Pyruvate kinase, barrel domain	WP_080684857.1//pyruvate kinase	TIGR01064.1//pyruv_kin`JCVI: pyruvate kinase
ctg_00146	K00873//PK, pyk`pyruvate kinase [EC:2.7.1.40]	ko00010//Glycolysis / Gluconeogenesis`Metabolism`Carbohydrate metabolism;ko00620//Pyruvate metabolism`Metabolism`Carbohydrate metabolism;ko01100//Metabolic pathways`Metabolism`Global and overview maps;ko01110//Biosynthesis of secondary metabolites`Metabolism`Global and overview maps;ko01120//Microbial metabolism in diverse environments`Metabolism`Global and overview maps;ko01200//Carbon metabolis…	VEU70709.1//pyruvate kinase	tr|A0A014M1Y8|A0A014M1Y8_9MOLU//Pyruvate kinase {ECO:0000256|ARBA:ARBA00012142, ECO:0000256|RuleBase:RU000504} EC=2.7.1.40 {ECO:0000256|ARBA:ARBA00012142, ECO:0000256|RuleBase:RU000504} OS=Mycoplasma ovipneumoniae 14811 ORFNames=MOVI_5200 {ECO:0000313|EMBL:EXU60978.1} PE=3	GO:0000287//magnesium ion binding`molecular_function;GO:0030955//potassium ion binding`molecular_function;GO:0016301//kinase activity`molecular_function;GO:0004743//pyruvate kinase activity`molecular_function;GO:0005524//ATP binding`molecular_function	COG0469`Pyruvate kinase`Carbohydrate transport and metabolism	PF02887.19//PK_C`Pyruvate kinase, alpha/beta domain	WP_080684857.1//pyruvate kinase	None
ctg_00149	K02887//RP-L20, MRPL20, rplT`large subunit ribosomal protein L20	ko03010//Ribosome`Genetic Information Processing`Translation	WP_044284349.1//50S ribosomal protein L20	tr|A0A014KVG1|A0A014KVG1_9MOLU//50S ribosomal protein L20 {ECO:0000256|HAMAP-Rule:MF_00382, ECO:0000256|RuleBase:RU000560} OS=Mycoplasma ovipneumoniae 14811 ORFNames=MOVI_5230 {ECO:0000313|EMBL:EXU60981.1} PE=3	GO:0005737//cytoplasm`cellular_component;GO:0005840//ribosome`cellular_component;GO:0019843//rRNA binding`molecular_function;GO:0003735//structural constituent of ribosome`molecular_function;GO:0006412//translation`biological_process;GO:0000027//ribosomal large subunit assembly`biological_process	COG0292`Ribosomal protein L20`Translation, ribosomal structure and biogenesis	None	WP_044284349.1//50S ribosomal protein L20	None
ctg_00148	K02916//RP-L35, MRPL35, rpmI`large subunit ribosomal protein L35	ko03010//Ribosome`Genetic Information Processing`Translation	WP_044284348.1//50S ribosomal protein L35	tr|A0A014MHD9|A0A014MHD9_9MOLU//50S ribosomal protein L35 {ECO:0000256|HAMAP-Rule:MF_00514, ECO:0000256|RuleBase:RU000568} OS=Mycoplasma ovipneumoniae 14811 ORFNames=MOVI_5220 {ECO:0000313|EMBL:EXU60980.1} PE=3	GO:0003735//structural constituent of ribosome`molecular_function;GO:0005840//ribosome`cellular_component;GO:0006412//translation`biological_process	COG0291`Ribosomal protein L35`Translation, ribosomal structure and biogenesis	PF01632.22//Ribosomal_L35p`Ribosomal protein L35	WP_044284348.1//50S ribosomal protein L35	TIGR00001.1//rpmI_bact`JCVI: 50S ribosomal protein L35
ctg_01370	K01880//GARS, glyS1`glycyl-tRNA synthetase [EC:6.1.1.14]	ko00970//Aminoacyl-tRNA biosynthesis`Genetic Information Processing`Translation	WP_157356069.1//glycine--tRNA ligase	tr|A0A014MI68|A0A014MI68_9MOLU//Glycine--tRNA ligase {ECO:0000256|ARBA:ARBA00012829} EC=6.1.1.14 {ECO:0000256|ARBA:ARBA00012829} OS=Mycoplasma ovipneumoniae 14811 ORFNames=MOVI_2480 {ECO:0000313|EMBL:EXU61205.1} PE=4	GO:0005737//cytoplasm`cellular_component;GO:0006426//glycyl-tRNA aminoacylation`biological_process;GO:0004820//glycine-tRNA ligase activity`molecular_function;GO:0005524//ATP binding`molecular_function	COG0423`Glycyl-tRNA synthetase, class II`Translation, ribosomal structure and biogenesis	PF00587.28//tRNA-synt_2b`tRNA synthetase class II core domain (G, H, P, S and T)	WP_069097200.1//glycine--tRNA ligase	None
ctg_00206	K12257//secDF`SecD/SecF fusion protein	ko02024//Quorum sensing`Cellular Processes`Cellular community - prokaryotes;ko03060//Protein export`Genetic Information Processing`Folding, sorting and degradation;ko03070//Bacterial secretion system`Environmental Information Processing`Membrane transport	WP_044285815.1//protein translocase subunit SecDF	tr|A0A014M1U2|A0A014M1U2_9MOLU//Protein-export membrane protein {ECO:0000313|EMBL:EXU60938.1} OS=Mycoplasma ovipneumoniae 14811 ORFNames=MOVI_5600 {ECO:0000313|EMBL:EXU60938.1} PE=4	GO:0015031//protein transport`biological_process;GO:0016021//integral component of membrane`cellular_component;GO:0005886//plasma membrane`cellular_component	COG0341`Preprotein translocase subunit SecF`Intracellular trafficking, secretion, and vesicular transport;COG0342`Preprotein translocase subunit SecD`Intracellular trafficking, secretion, and vesicular transport	PF02355.19//SecD_SecF`Protein export membrane protein	WP_044285815.1//protein translocase subunit SecDF	TIGR00966.2//transloc_SecF`JCVI: protein translocase subunit SecF;TIGR00916.1//2A0604s01`JCVI: SecD/SecF family protein translocase subunit
ctg_00207	K01892//HARS, hisS`histidyl-tRNA synthetase [EC:6.1.1.21]	ko00970//Aminoacyl-tRNA biosynthesis`Genetic Information Processing`Translation	WP_157356305.1//histidine--tRNA ligase	tr|A0A014L642|A0A014L642_9MOLU//Histidine--tRNA ligase {ECO:0000256|HAMAP-Rule:MF_00127} EC=6.1.1.21 {ECO:0000256|HAMAP-Rule:MF_00127} Histidyl-tRNA synthetase {ECO:0000256|HAMAP-Rule:MF_00127} Short=HisRS {ECO:0000256|HAMAP-Rule:MF_00127} OS=Mycoplasma ovipneumoniae 14811 ORFNames=MOVI_5610 {ECO:0000313|EMBL:EXU60939.1} PE=3	GO:0005737//cytoplasm`cellular_component;GO:0006427//histidyl-tRNA aminoacylation`biological_process;GO:0004821//histidine-tRNA ligase activity`molecular_function;GO:0005524//ATP binding`molecular_function	COG0124`Histidyl-tRNA synthetase`Translation, ribosomal structure and biogenesis	None	WP_157356305.1//histidine--tRNA ligase	None
ctg_01435	K03046//rpoC`DNA-directed RNA polymerase subunit beta' [EC:2.7.7.6]	ko03020//RNA polymerase`Genetic Information Processing`Transcription	WP_010320969.1//DNA-directed RNA polymerase subunit beta'	tr|A0A014L6W4|A0A014L6W4_9MOLU//DNA-directed RNA polymerase subunit beta' {ECO:0000256|HAMAP-Rule:MF_01322} Short=RNAP subunit beta' {ECO:0000256|HAMAP-Rule:MF_01322} EC=2.7.7.6 {ECO:0000256|HAMAP-Rule:MF_01322} RNA polymerase subunit beta' {ECO:0000256|HAMAP-Rule:MF_01322} Transcriptase subunit beta' {ECO:0000256|HAMAP-Rule:MF_01322} OS=Mycoplasma ovipneumoniae 14811 ORFNames=MOVI_2850 {ECO:0000…	GO:0003899//DNA-directed 5'-3' RNA polymerase activity`molecular_function;GO:0000287//magnesium ion binding`molecular_function;GO:0008270//zinc ion binding`molecular_function;GO:0006351//transcription, DNA-templated`biological_process;GO:0003677//DNA binding`molecular_function	COG0086`DNA-directed RNA polymerase, beta' subunit/160 kD subunit`Transcription	None	WP_044285715.1//DNA-directed RNA polymerase subunit beta'	None
ctg_00204	K12257//secDF`SecD/SecF fusion protein	ko02024//Quorum sensing`Cellular Processes`Cellular community - prokaryotes;ko03060//Protein export`Genetic Information Processing`Folding, sorting and degradation;ko03070//Bacterial secretion system`Environmental Information Processing`Membrane transport	WP_044285815.1//protein translocase subunit SecDF	tr|A0A014M1U2|A0A014M1U2_9MOLU//Protein-export membrane protein {ECO:0000313|EMBL:EXU60938.1} OS=Mycoplasma ovipneumoniae 14811 ORFNames=MOVI_5600 {ECO:0000313|EMBL:EXU60938.1} PE=4	GO:0015031//protein transport`biological_process;GO:0016021//integral component of membrane`cellular_component;GO:0005886//plasma membrane`cellular_component	COG0341`Preprotein translocase subunit SecF`Intracellular trafficking, secretion, and vesicular transport;COG0342`Preprotein translocase subunit SecD`Intracellular trafficking, secretion, and vesicular transport	PF02355.19//SecD_SecF`Protein export membrane protein	WP_044285815.1//protein translocase subunit SecDF	TIGR00916.1//2A0604s01`JCVI: SecD/SecF family protein translocase subunit
ctg_00818	K01200//pulA`pullulanase [EC:3.2.1.41]	ko00500//Starch and sucrose metabolism`Metabolism`Carbohydrate metabolism;ko01100//Metabolic pathways`Metabolism`Global and overview maps;ko01110//Biosynthesis of secondary metabolites`Metabolism`Global and overview maps	WP_069099604.1//alpha-amylase family glycosyl hydrolase	tr|A0A014NQ93|A0A014NQ93_9MOLU//Pullulanase {ECO:0000313|EMBL:EXU61062.1} OS=Mycoplasma ovipneumoniae 14811 ORFNames=MOVI_4280 {ECO:0000313|EMBL:EXU61062.1} PE=3	GO:0005975//carbohydrate metabolic process`biological_process;GO:0051060//pullulanase activity`molecular_function	COG1523`Pullulanase/glycogen debranching enzyme`Carbohydrate transport and metabolism	None	WP_069099604.1//alpha-amylase family glycosyl hydrolase	TIGR02102.1//pullulan_Gpos`JCVI: pullulanase;TIGR02104.1//pulA_typeI`JCVI: type I pullulanase
ctg_00812	K01838//pgmB`beta-phosphoglucomutase [EC:5.4.2.6]	ko00500//Starch and sucrose metabolism`Metabolism`Carbohydrate metabolism	WP_044284258.1//beta-phosphoglucomutase	tr|A0A014L6I7|A0A014L6I7_9MOLU//Beta-phosphoglucomutase {ECO:0000313|EMBL:EXU61059.1} OS=Mycoplasma ovipneumoniae 14811 ORFNames=MOVI_4250 {ECO:0000313|EMBL:EXU61059.1} PE=4	GO:0000287//magnesium ion binding`molecular_function;GO:0005975//carbohydrate metabolic process`biological_process;GO:0008801//beta-phosphoglucomutase activity`molecular_function	COG0637`Beta-phosphoglucomutase, HAD superfamily`Carbohydrate transport and metabolism	PF13419.9//HAD_2`Haloacid dehalogenase-like hydrolase	WP_044284258.1//beta-phosphoglucomutase	TIGR01509.1//HAD-SF-IA-v3`JCVI: HAD-IA family hydrolase;TIGR02009.1//PGMB-YQAB-SF`JCVI: beta-phosphoglucomutase family hydrolase;TIGR01990.1//bPGM`JCVI: beta-phosphoglucomutase;TIGR02252.1//DREG-2`JCVI: HAD hydrolase, REG-2-like, family IA (Provisional);TIGR02253.1//CTE7`JCVI: TIGR02253 family HAD-type hydrolase;TIGR01454.1//AHBA_synth_RP`JCVI: AHBA synthesis associated protein (Provisional);TIGR…
ctg_00816	K01182//IMA, malL`oligo-1,6-glucosidase [EC:3.2.1.10]	ko00052//Galactose metabolism`Metabolism`Carbohydrate metabolism;ko00500//Starch and sucrose metabolism`Metabolism`Carbohydrate metabolism;ko01100//Metabolic pathways`Metabolism`Global and overview maps	WP_069099603.1//alpha-amylase family glycosyl hydrolase	tr|A0A014KVM4|A0A014KVM4_9MOLU//Alpha-amylase {ECO:0000256|RuleBase:RU361134} EC=3.2.1.1 {ECO:0000256|RuleBase:RU361134} OS=Mycoplasma ovipneumoniae 14811 ORFNames=MOVI_4270 {ECO:0000313|EMBL:EXU61061.1} PE=3	GO:0043169//cation binding`molecular_function;GO:0004556//alpha-amylase activity`molecular_function;GO:0103025//alpha-amylase activity`molecular_function;GO:0005975//carbohydrate metabolic process`biological_process	COG0366`Glycosidase/amylase (phosphorylase)`Carbohydrate transport and metabolism	None	WP_010321467.1//alpha-amylase family glycosyl hydrolase	None
ctg_00815	K01187//malZ`alpha-glucosidase [EC:3.2.1.20]	ko00052//Galactose metabolism`Metabolism`Carbohydrate metabolism;ko00500//Starch and sucrose metabolism`Metabolism`Carbohydrate metabolism;ko01100//Metabolic pathways`Metabolism`Global and overview maps;ko01110//Biosynthesis of secondary metabolites`Metabolism`Global and overview maps	VEU71571.1//Oligo-1,6-glucosidase	tr|A0A014KVM4|A0A014KVM4_9MOLU//Alpha-amylase {ECO:0000256|RuleBase:RU361134} EC=3.2.1.1 {ECO:0000256|RuleBase:RU361134} OS=Mycoplasma ovipneumoniae 14811 ORFNames=MOVI_4270 {ECO:0000313|EMBL:EXU61061.1} PE=3	GO:0043169//cation binding`molecular_function;GO:0004556//alpha-amylase activity`molecular_function;GO:0103025//alpha-amylase activity`molecular_function;GO:0005975//carbohydrate metabolic process`biological_process	COG0366`Glycosidase/amylase (phosphorylase)`Carbohydrate transport and metabolism	None	WP_010321467.1//alpha-amylase family glycosyl hydrolase	None
ctg_00497	K00761//upp, UPRT`uracil phosphoribosyltransferase [EC:2.4.2.9]	ko00240//Pyrimidine metabolism`Metabolism`Nucleotide metabolism;ko01100//Metabolic pathways`Metabolism`Global and overview maps	WP_069099205.1//uracil phosphoribosyltransferase	tr|A0A0C5WHL3|A0A0C5WHL3_9MOLU//Uracil phosphoribosyltransferase {ECO:0000313|EMBL:AJR12234.1} OS=Mycoplasma dispar {ECO:0000313|EMBL:AJR12234.1} PE=4	GO:0009116//nucleoside metabolic process`biological_process;GO:0016757//glycosyltransferase activity`molecular_function	None	PF14681.9//UPRTase`Uracil phosphoribosyltransferase;PF00156.30//Pribosyltran`Phosphoribosyl transferase domain	WP_069099205.1//uracil phosphoribosyltransferase	TIGR01091.1//upp`JCVI: uracil phosphoribosyltransferase
ctg_00200	K00600//glyA, SHMT`glycine hydroxymethyltransferase [EC:2.1.2.1]	ko00260//Glycine, serine and threonine metabolism`Metabolism`Amino acid metabolism;ko00460//Cyanoamino acid metabolism`Metabolism`Metabolism of other amino acids;ko00630//Glyoxylate and dicarboxylate metabolism`Metabolism`Carbohydrate metabolism;ko00670//One carbon pool by folate`Metabolism`Metabolism of cofactors and vitamins;ko00680//Methane metabolism`Metabolism`Energy metabolism;ko01100//Meta…	VEU70800.1//serine hydroxymethyltransferase	tr|A0A014NPW8|A0A014NPW8_9MOLU//Serine hydroxymethyltransferase {ECO:0000256|HAMAP-Rule:MF_00051} Short=SHMT {ECO:0000256|HAMAP-Rule:MF_00051} Short=Serine methylase {ECO:0000256|HAMAP-Rule:MF_00051} EC=2.1.2.1 {ECO:0000256|HAMAP-Rule:MF_00051} OS=Mycoplasma ovipneumoniae 14811 ORFNames=MOVI_5590 {ECO:0000313|EMBL:EXU60937.1} PE=3	GO:0005737//cytoplasm`cellular_component;GO:0004372//glycine hydroxymethyltransferase activity`molecular_function;GO:0035999//tetrahydrofolate interconversion`biological_process;GO:0019264//glycine biosynthetic process from serine`biological_process;GO:0030170//pyridoxal phosphate binding`molecular_function;GO:0008168//methyltransferase activity`molecular_function;GO:0032259//methylation`biologic…	COG0112`Glycine/serine hydroxymethyltransferase`Amino acid transport and metabolism	None	WP_069097495.1//serine hydroxymethyltransferase	None
ctg_01148	K00995//pgsA, PGS1`CDP-diacylglycerol---glycerol-3-phosphate 3-phosphatidyltransferase [EC:2.7.8.5]	ko00564//Glycerophospholipid metabolism`Metabolism`Lipid metabolism;ko01100//Metabolic pathways`Metabolism`Global and overview maps	WP_044283994.1//CDP-diacylglycerol--glycerol-3-phosphate 3-phosphatidyltransferase	tr|A0A014MIH9|A0A014MIH9_9MOLU//CDP diacylglycerol-glycerol-3-phosphate3-phosphatidyltransferase {ECO:0000313|EMBL:EXU61355.1} OS=Mycoplasma ovipneumoniae 14811 ORFNames=MOVI_1270 {ECO:0000313|EMBL:EXU61355.1} PE=3	GO:0016021//integral component of membrane`cellular_component;GO:0008444//CDP-diacylglycerol-glycerol-3-phosphate 3-phosphatidyltransferase activity`molecular_function;GO:0008654//phospholipid biosynthetic process`biological_process	COG0558`Phosphatidylglycerophosphate synthase`Lipid transport and metabolism	None	WP_044286049.1//CDP-diacylglycerol--glycerol-3-phosphate 3-phosphatidyltransferase	TIGR00560.1//pgsA`JCVI: CDP-diacylglycerol--glycerol-3-phosphate 3-phosphatidyltransferase
ctg_01149	K00995//pgsA, PGS1`CDP-diacylglycerol---glycerol-3-phosphate 3-phosphatidyltransferase [EC:2.7.8.5]	ko00564//Glycerophospholipid metabolism`Metabolism`Lipid metabolism;ko01100//Metabolic pathways`Metabolism`Global and overview maps	WP_157356122.1//CDP-diacylglycerol--glycerol-3-phosphate 3-phosphatidyltransferase	tr|A0A014MIH9|A0A014MIH9_9MOLU//CDP diacylglycerol-glycerol-3-phosphate3-phosphatidyltransferase {ECO:0000313|EMBL:EXU61355.1} OS=Mycoplasma ovipneumoniae 14811 ORFNames=MOVI_1270 {ECO:0000313|EMBL:EXU61355.1} PE=3	GO:0016021//integral component of membrane`cellular_component;GO:0008444//CDP-diacylglycerol-glycerol-3-phosphate 3-phosphatidyltransferase activity`molecular_function;GO:0008654//phospholipid biosynthetic process`biological_process	COG0558`Phosphatidylglycerophosphate synthase`Lipid transport and metabolism	PF01066.24//CDP-OH_P_transf`CDP-alcohol phosphatidyltransferase	WP_157356122.1//CDP-diacylglycerol--glycerol-3-phosphate 3-phosphatidyltransferase	TIGR00560.1//pgsA`JCVI: CDP-diacylglycerol--glycerol-3-phosphate 3-phosphatidyltransferase
ctg_01146	K01937//pyrG, CTPS`CTP synthase [EC:6.3.4.2]	ko00240//Pyrimidine metabolism`Metabolism`Nucleotide metabolism;ko01100//Metabolic pathways`Metabolism`Global and overview maps;ko01240//Biosynthesis of cofactors`Metabolism`Global and overview maps	VEU71899.1//CTP synthetase	tr|A0A014L7E0|A0A014L7E0_9MOLU//CTP synthase (glutamine hydrolyzing) {ECO:0000256|ARBA:ARBA00012291} EC=6.3.4.2 {ECO:0000256|ARBA:ARBA00012291} OS=Mycoplasma ovipneumoniae 14811 ORFNames=MOVI_1260 {ECO:0000313|EMBL:EXU61354.1} PE=3	GO:0006541//glutamine metabolic process`biological_process;GO:0044210//'de novo' CTP biosynthetic process`biological_process;GO:0003883//CTP synthase activity`molecular_function;GO:0005524//ATP binding`molecular_function	COG0504`CTP synthase (UTP-ammonia lyase)`Nucleotide transport and metabolism	PF06418.17//CTP_synth_N`CTP synthase N-terminus	WP_010320869.1//CTP synthase	TIGR00337.1//PyrG`JCVI: CTP synthase (glutamine hydrolyzing)
ctg_01147	K01937//pyrG, CTPS`CTP synthase [EC:6.3.4.2]	ko00240//Pyrimidine metabolism`Metabolism`Nucleotide metabolism;ko01100//Metabolic pathways`Metabolism`Global and overview maps;ko01240//Biosynthesis of cofactors`Metabolism`Global and overview maps	WP_044283984.1//CTP synthase	tr|A0A014L7E0|A0A014L7E0_9MOLU//CTP synthase (glutamine hydrolyzing) {ECO:0000256|ARBA:ARBA00012291} EC=6.3.4.2 {ECO:0000256|ARBA:ARBA00012291} OS=Mycoplasma ovipneumoniae 14811 ORFNames=MOVI_1260 {ECO:0000313|EMBL:EXU61354.1} PE=3	GO:0006541//glutamine metabolic process`biological_process;GO:0044210//'de novo' CTP biosynthetic process`biological_process;GO:0003883//CTP synthase activity`molecular_function;GO:0005524//ATP binding`molecular_function	COG0504`CTP synthase (UTP-ammonia lyase)`Nucleotide transport and metabolism	PF00117.31//GATase`Glutamine amidotransferase class-I	WP_010320869.1//CTP synthase	None
ctg_00201	K00600//glyA, SHMT`glycine hydroxymethyltransferase [EC:2.1.2.1]	ko00260//Glycine, serine and threonine metabolism`Metabolism`Amino acid metabolism;ko00460//Cyanoamino acid metabolism`Metabolism`Metabolism of other amino acids;ko00630//Glyoxylate and dicarboxylate metabolism`Metabolism`Carbohydrate metabolism;ko00670//One carbon pool by folate`Metabolism`Metabolism of cofactors and vitamins;ko00680//Methane metabolism`Metabolism`Energy metabolism;ko01100//Meta…	WP_069099313.1//serine hydroxymethyltransferase	tr|A0A014NPW8|A0A014NPW8_9MOLU//Serine hydroxymethyltransferase {ECO:0000256|HAMAP-Rule:MF_00051} Short=SHMT {ECO:0000256|HAMAP-Rule:MF_00051} Short=Serine methylase {ECO:0000256|HAMAP-Rule:MF_00051} EC=2.1.2.1 {ECO:0000256|HAMAP-Rule:MF_00051} OS=Mycoplasma ovipneumoniae 14811 ORFNames=MOVI_5590 {ECO:0000313|EMBL:EXU60937.1} PE=3	GO:0005737//cytoplasm`cellular_component;GO:0004372//glycine hydroxymethyltransferase activity`molecular_function;GO:0035999//tetrahydrofolate interconversion`biological_process;GO:0019264//glycine biosynthetic process from serine`biological_process;GO:0030170//pyridoxal phosphate binding`molecular_function;GO:0008168//methyltransferase activity`molecular_function;GO:0032259//methylation`biologic…	COG0112`Glycine/serine hydroxymethyltransferase`Amino acid transport and metabolism	PF00464.22//SHMT`Serine hydroxymethyltransferase	WP_044285814.1//serine hydroxymethyltransferase	TIGR04506.1//F_threo_transal`JCVI: fluorothreonine transaldolase
ctg_00365	K15580//oppA, mppA`oligopeptide transport system substrate-binding protein	ko01501//beta-Lactam resistance`Human Diseases`Drug resistance: antimicrobial;ko02010//ABC transporters`Environmental Information Processing`Membrane transport;ko02024//Quorum sensing`Cellular Processes`Cellular community - prokaryotes	WP_044285866.1//ABC transporter substrate-binding protein	tr|A0A014MH18|A0A014MH18_9MOLU//Oligopeptide ABC transporter, substrate-binding protein (OppA), predicted lipoprotein {ECO:0000313|EMBL:EXU60865.1} OS=Mycoplasma ovipneumoniae 14811 ORFNames=MOVI_6400 {ECO:0000313|EMBL:EXU60865.1} PE=4	None	COG4166`ABC-type oligopeptide transport system, periplasmic component`Amino acid transport and metabolism	None	WP_044285866.1//ABC transporter substrate-binding protein	None
ctg_00364	K15580//oppA, mppA`oligopeptide transport system substrate-binding protein	ko01501//beta-Lactam resistance`Human Diseases`Drug resistance: antimicrobial;ko02010//ABC transporters`Environmental Information Processing`Membrane transport;ko02024//Quorum sensing`Cellular Processes`Cellular community - prokaryotes	WP_044284462.1//ABC transporter substrate-binding protein	tr|A0A014MH18|A0A014MH18_9MOLU//Oligopeptide ABC transporter, substrate-binding protein (OppA), predicted lipoprotein {ECO:0000313|EMBL:EXU60865.1} OS=Mycoplasma ovipneumoniae 14811 ORFNames=MOVI_6400 {ECO:0000313|EMBL:EXU60865.1} PE=4	None	COG4166`ABC-type oligopeptide transport system, periplasmic component`Amino acid transport and metabolism	None	WP_044284462.1//ABC transporter substrate-binding protein	None
ctg_00367	K15580//oppA, mppA`oligopeptide transport system substrate-binding protein	ko01501//beta-Lactam resistance`Human Diseases`Drug resistance: antimicrobial;ko02010//ABC transporters`Environmental Information Processing`Membrane transport;ko02024//Quorum sensing`Cellular Processes`Cellular community - prokaryotes	WP_069096468.1//hypothetical protein	tr|A0A014MH18|A0A014MH18_9MOLU//Oligopeptide ABC transporter, substrate-binding protein (OppA), predicted lipoprotein {ECO:0000313|EMBL:EXU60865.1} OS=Mycoplasma ovipneumoniae 14811 ORFNames=MOVI_6400 {ECO:0000313|EMBL:EXU60865.1} PE=4	None	COG4166`ABC-type oligopeptide transport system, periplasmic component`Amino acid transport and metabolism	None	WP_044284462.1//ABC transporter substrate-binding protein	None
ctg_00366	K15580//oppA, mppA`oligopeptide transport system substrate-binding protein	ko01501//beta-Lactam resistance`Human Diseases`Drug resistance: antimicrobial;ko02010//ABC transporters`Environmental Information Processing`Membrane transport;ko02024//Quorum sensing`Cellular Processes`Cellular community - prokaryotes	VEU71037.1//ABC-type oligopeptide transport system, periplasmic component	tr|A0A014MH18|A0A014MH18_9MOLU//Oligopeptide ABC transporter, substrate-binding protein (OppA), predicted lipoprotein {ECO:0000313|EMBL:EXU60865.1} OS=Mycoplasma ovipneumoniae 14811 ORFNames=MOVI_6400 {ECO:0000313|EMBL:EXU60865.1} PE=4	None	COG4166`ABC-type oligopeptide transport system, periplasmic component`Amino acid transport and metabolism	None	WP_044284462.1//ABC transporter substrate-binding protein	None
ctg_00493	K01338//lon`ATP-dependent Lon protease [EC:3.4.21.53]	ko04112//Cell cycle - Caulobacter`Cellular Processes`Cell growth and death	WP_157356389.1//endopeptidase La	tr|A0A014L5T0|A0A014L5T0_9MOLU//Lon protease {ECO:0000256|PIRNR:PIRNR001174} EC=3.4.21.53 {ECO:0000256|PIRNR:PIRNR001174} OS=Mycoplasma ovipneumoniae 14811 ORFNames=MOVI_7090 {ECO:0000313|EMBL:EXU60814.1} PE=3	GO:0005737//cytoplasm`cellular_component;GO:0004176//ATP-dependent peptidase activity`molecular_function;GO:0004252//serine-type endopeptidase activity`molecular_function;GO:0030163//protein catabolic process`biological_process;GO:0016887//ATP hydrolysis activity`molecular_function;GO:0005524//ATP binding`molecular_function	COG0466`ATP-dependent Lon protease, bacterial type`Posttranslational modification, protein turnover, chaperones	PF00004.32//AAA`ATPase family associated with various cellular activities (AAA);PF05362.16//Lon_C`Lon protease (S16) C-terminal proteolytic domain;PF13541.9//ChlI`Subunit ChlI of Mg-chelatase	WP_044285911.1//endopeptidase La	TIGR00763.1//lon`JCVI: endopeptidase La;TIGR02903.1//spore_lon_C`JCVI: Lon family ATP-dependent protease;TIGR02902.1//spore_lonB`JCVI: ATP-dependent protease LonB
ctg_00240	K00525//E1.17.4.1A, nrdA, nrdE`ribonucleoside-diphosphate reductase alpha chain [EC:1.17.4.1]	ko00230//Purine metabolism`Metabolism`Nucleotide metabolism;ko00240//Pyrimidine metabolism`Metabolism`Nucleotide metabolism;ko01100//Metabolic pathways`Metabolism`Global and overview maps	WP_069099324.1//class 1b ribonucleoside-diphosphate reductase subunit alpha	tr|A0A014M1Y0|A0A014M1Y0_9MOLU//Ribonucleoside-diphosphate reductase {ECO:0000256|ARBA:ARBA00012274, ECO:0000256|RuleBase:RU003410} EC=1.17.4.1 {ECO:0000256|ARBA:ARBA00012274, ECO:0000256|RuleBase:RU003410} OS=Mycoplasma ovipneumoniae 14811 ORFNames=MOVI_5900 {ECO:0000313|EMBL:EXU60968.1} PE=3	GO:0004748//ribonucleoside-diphosphate reductase activity, thioredoxin disulfide as acceptor`molecular_function;GO:0006260//DNA replication`biological_process;GO:0005524//ATP binding`molecular_function	COG0209`Ribonucleotide reductase alpha subunit`Nucleotide transport and metabolism	PF08343.13//RNR_N`Ribonucleotide reductase N-terminal	WP_069099324.1//class 1b ribonucleoside-diphosphate reductase subunit alpha	None
ctg_00717	K02340//holA`DNA polymerase III subunit delta [EC:2.7.7.7]	ko03030//DNA replication`Genetic Information Processing`Replication and repair;ko03430//Mismatch repair`Genetic Information Processing`Replication and repair;ko03440//Homologous recombination`Genetic Information Processing`Replication and repair	WP_069096666.1//hypothetical protein	tr|A0A014KVV4|A0A014KVV4_9MOLU//DNA polymerase III, delta subunit {ECO:0000313|EMBL:EXU61131.1} OS=Mycoplasma ovipneumoniae 14811 ORFNames=MOVI_3750 {ECO:0000313|EMBL:EXU61131.1} PE=4	GO:0003887//DNA-directed DNA polymerase activity`molecular_function;GO:0006260//DNA replication`biological_process;GO:0009360//DNA polymerase III complex`cellular_component;GO:0003677//DNA binding`molecular_function	COG1466`DNA polymerase III, delta subunit`Replication, recombination and repair	None	WP_069096666.1//hypothetical protein	None
ctg_00369	K01893//NARS, asnS`asparaginyl-tRNA synthetase [EC:6.1.1.22]	ko00970//Aminoacyl-tRNA biosynthesis`Genetic Information Processing`Translation	VEU71040.1//lysyl-tRNA synthetase	tr|A0A014KV66|A0A014KV66_9MOLU//Asparagine--tRNA ligase {ECO:0000256|HAMAP-Rule:MF_00534} EC=6.1.1.22 {ECO:0000256|HAMAP-Rule:MF_00534} Asparaginyl-tRNA synthetase {ECO:0000256|HAMAP-Rule:MF_00534} Short=AsnRS {ECO:0000256|HAMAP-Rule:MF_00534} OS=Mycoplasma ovipneumoniae 14811 ORFNames=MOVI_6410 {ECO:0000313|EMBL:EXU60866.1} PE=3	GO:0005737//cytoplasm`cellular_component;GO:0006421//asparaginyl-tRNA aminoacylation`biological_process;GO:0003676//nucleic acid binding`molecular_function;GO:0005524//ATP binding`molecular_function;GO:0004816//asparagine-tRNA ligase activity`molecular_function	COG0017`Aspartyl/asparaginyl-tRNA synthetase`Translation, ribosomal structure and biogenesis	PF00152.23//tRNA-synt_2`tRNA synthetases class II (D, K and N)	WP_069099635.1//asparagine--tRNA ligase	TIGR00459.1//aspS_bact`JCVI: aspartate--tRNA ligase;TIGR00457.1//asnS`JCVI: asparagine--tRNA ligase;TIGR00458.1//aspS_nondisc`JCVI: aspartate--tRNA(Asn) ligase;TIGR00499.1//lysS_bact`JCVI: lysine--tRNA ligase;TIGR00462.1//genX`JCVI: EF-P lysine aminoacylase GenX
ctg_00368	K15580//oppA, mppA`oligopeptide transport system substrate-binding protein	ko01501//beta-Lactam resistance`Human Diseases`Drug resistance: antimicrobial;ko02010//ABC transporters`Environmental Information Processing`Membrane transport;ko02024//Quorum sensing`Cellular Processes`Cellular community - prokaryotes	WP_044284462.1//ABC transporter substrate-binding protein	tr|A0A014MH18|A0A014MH18_9MOLU//Oligopeptide ABC transporter, substrate-binding protein (OppA), predicted lipoprotein {ECO:0000313|EMBL:EXU60865.1} OS=Mycoplasma ovipneumoniae 14811 ORFNames=MOVI_6400 {ECO:0000313|EMBL:EXU60865.1} PE=4	None	COG4166`ABC-type oligopeptide transport system, periplasmic component`Amino acid transport and metabolism	None	WP_044284462.1//ABC transporter substrate-binding protein	None
ctg_00245	K03800//lplA, lplJ, lipL1`lipoate---protein ligase [EC:6.3.1.20]	ko00785//Lipoic acid metabolism`Metabolism`Metabolism of cofactors and vitamins;ko01100//Metabolic pathways`Metabolism`Global and overview maps;ko01240//Biosynthesis of cofactors`Metabolism`Global and overview maps	WP_044285827.1//lipoate--protein ligase	tr|S5FXH2|S5FXH2_MYCHY//Lipoate--protein ligase {ECO:0000256|ARBA:ARBA00012367} EC=6.3.1.20 {ECO:0000256|ARBA:ARBA00012367} OS=Mycoplasma hyopneumoniae 7422 ORFNames=MHL_3074 {ECO:0000313|EMBL:AGQ50938.1} PE=4	GO:0016979//lipoate-protein ligase activity`molecular_function;GO:0009249//protein lipoylation`biological_process;GO:0005524//ATP binding`molecular_function	None	PF03099.22//BPL_LplA_LipB`Biotin/lipoate A/B protein ligase family	WP_044285827.1//lipoate--protein ligase	TIGR00545.1//lipoyltrans`JCVI: lipoate--protein ligase
ctg_00678	K00969//nadD`nicotinate-nucleotide adenylyltransferase [EC:2.7.7.18]	ko00760//Nicotinate and nicotinamide metabolism`Metabolism`Metabolism of cofactors and vitamins;ko01100//Metabolic pathways`Metabolism`Global and overview maps;ko01240//Biosynthesis of cofactors`Metabolism`Global and overview maps	WP_044284202.1//nicotinate-nucleotide adenylyltransferase	tr|A0A014MHU6|A0A014MHU6_9MOLU//Probable nicotinate-nucleotide adenylyltransferase {ECO:0000256|HAMAP-Rule:MF_00244} EC=2.7.7.18 {ECO:0000256|HAMAP-Rule:MF_00244} Deamido-NAD(+) diphosphorylase {ECO:0000256|HAMAP-Rule:MF_00244} Deamido-NAD(+) pyrophosphorylase {ECO:0000256|HAMAP-Rule:MF_00244} Nicotinate mononucleotide adenylyltransferase {ECO:0000256|HAMAP-Rule:MF_00244} Short=NaMN adenylyltrans…	GO:0009435//NAD biosynthetic process`biological_process;GO:0004515//nicotinate-nucleotide adenylyltransferase activity`molecular_function;GO:0005524//ATP binding`molecular_function	COG1057`Nicotinate-nucleotide adenylyltransferase NadD`Coenzyme transport and metabolism;COG1713`Diadenosine tetraphosphatase YqeK or a related HD superfamily phosphohydrolase`General function prediction only;COG1713`Diadenosine tetraphosphatase YqeK or a related HD superfamily phosphohydrolase`Signal transduction mechanisms	PF01467.29//CTP_transf_like`Cytidylyltransferase-like	WP_044284202.1//nicotinate-nucleotide adenylyltransferase	TIGR00125.1//cyt_tran_rel`JCVI: adenylyltransferase/cytidyltransferase family protein;TIGR00482.1//TIGR00482`JCVI: nicotinate (nicotinamide) nucleotide adenylyltransferase
ctg_01436	K03046//rpoC`DNA-directed RNA polymerase subunit beta' [EC:2.7.7.6]	ko03020//RNA polymerase`Genetic Information Processing`Transcription	WP_157356097.1//DNA-directed RNA polymerase subunit beta'	tr|A0A014L6W4|A0A014L6W4_9MOLU//DNA-directed RNA polymerase subunit beta' {ECO:0000256|HAMAP-Rule:MF_01322} Short=RNAP subunit beta' {ECO:0000256|HAMAP-Rule:MF_01322} EC=2.7.7.6 {ECO:0000256|HAMAP-Rule:MF_01322} RNA polymerase subunit beta' {ECO:0000256|HAMAP-Rule:MF_01322} Transcriptase subunit beta' {ECO:0000256|HAMAP-Rule:MF_01322} OS=Mycoplasma ovipneumoniae 14811 ORFNames=MOVI_2850 {ECO:0000…	GO:0003899//DNA-directed 5'-3' RNA polymerase activity`molecular_function;GO:0000287//magnesium ion binding`molecular_function;GO:0008270//zinc ion binding`molecular_function;GO:0006351//transcription, DNA-templated`biological_process;GO:0003677//DNA binding`molecular_function	COG0086`DNA-directed RNA polymerase, beta' subunit/160 kD subunit`Transcription	None	WP_044284129.1//DNA-directed RNA polymerase subunit beta'	None
ctg_00741	K00111//glpA, glpD`glycerol-3-phosphate dehydrogenase [EC:1.1.5.3]	ko00564//Glycerophospholipid metabolism`Metabolism`Lipid metabolism;ko01110//Biosynthesis of secondary metabolites`Metabolism`Global and overview maps	WP_053240187.1//type 2 glycerol-3-phosphate oxidase, partial	tr|A0A014L6M1|A0A014L6M1_9MOLU//Glycerol-3-phosphate oxidase {ECO:0000313|EMBL:EXU61084.1} OS=Mycoplasma ovipneumoniae 14811 ORFNames=MOVI_3870 {ECO:0000313|EMBL:EXU61084.1} PE=4	GO:0016491//oxidoreductase activity`molecular_function	COG0579`L-2-hydroxyglutarate oxidase LhgO`Carbohydrate transport and metabolism	None	WP_053240187.1//type 2 glycerol-3-phosphate oxidase, partial	None
ctg_00398	K17686//copA, ctpA, ATP7`P-type Cu+ transporter [EC:7.2.2.8]	None	WP_069099657.1//cation-translocating P-type ATPase	tr|A0A2D1UDT6|A0A2D1UDT6_9MOLU//Heavy metal translocating P-type ATPase {ECO:0000313|EMBL:ATP59770.1} OS=Mycoplasma dispar ORFNames=CSW10_02390 {ECO:0000313|EMBL:ATP59770.1} PE=3	GO:0046872//metal ion binding`molecular_function;GO:0016021//integral component of membrane`cellular_component;GO:0019829//ATPase-coupled cation transmembrane transporter activity`molecular_function;GO:0005524//ATP binding`molecular_function;GO:0005886//plasma membrane`cellular_component	None	PF00122.23//E1-E2_ATPase`E1-E2 ATPase	WP_069099657.1//cation-translocating P-type ATPase	TIGR01511.1//ATPase-IB1_Cu`JCVI: copper-translocating P-type ATPase;TIGR01512.1//ATPase-IB2_Cd`JCVI: cadmium-translocating P-type ATPase
ctg_00399	K17686//copA, ctpA, ATP7`P-type Cu+ transporter [EC:7.2.2.8]	None	WP_230580398.1//cation-translocating P-type ATPase	tr|A0A0C5WVQ9|A0A0C5WVQ9_9MOLU//Metal ABC transporter ATPase {ECO:0000313|EMBL:AJR12281.1} OS=Mycoplasma dispar ORFNames=MDIS_02610 {ECO:0000313|EMBL:AJR12281.1} PE=3	GO:0046872//metal ion binding`molecular_function;GO:0016021//integral component of membrane`cellular_component;GO:0019829//ATPase-coupled cation transmembrane transporter activity`molecular_function;GO:0005524//ATP binding`molecular_function;GO:0005886//plasma membrane`cellular_component	None	None	WP_230580398.1//cation-translocating P-type ATPase	None
ctg_00390	K02871//RP-L13, MRPL13, rplM`large subunit ribosomal protein L13	ko03010//Ribosome`Genetic Information Processing`Translation	WP_044284471.1//50S ribosomal protein L13	tr|A0A014NPR1|A0A014NPR1_9MOLU//50S ribosomal protein L13 {ECO:0000256|HAMAP-Rule:MF_01366} OS=Mycoplasma ovipneumoniae 14811 ORFNames=MOVI_6530 {ECO:0000313|EMBL:EXU60877.1} PE=3	GO:0003735//structural constituent of ribosome`molecular_function;GO:0005840//ribosome`cellular_component;GO:0006412//translation`biological_process	COG0102`Ribosomal protein L13`Translation, ribosomal structure and biogenesis	PF00572.21//Ribosomal_L13`Ribosomal protein L13	WP_044284471.1//50S ribosomal protein L13	TIGR01066.1//rplM_bact`JCVI: 50S ribosomal protein L13;TIGR01077.1//L13_A_E`JCVI: 50S ribosomal protein L13
ctg_00394	K00948//PRPS, prsA`ribose-phosphate pyrophosphokinase [EC:2.7.6.1]	ko00030//Pentose phosphate pathway`Metabolism`Carbohydrate metabolism;ko00230//Purine metabolism`Metabolism`Nucleotide metabolism;ko01100//Metabolic pathways`Metabolism`Global and overview maps;ko01110//Biosynthesis of secondary metabolites`Metabolism`Global and overview maps;ko01120//Microbial metabolism in diverse environments`Metabolism`Global and overview maps;ko01200//Carbon metabolism`Metab…	WP_044284474.1//ribose-phosphate pyrophosphokinase	tr|A0A014MH33|A0A014MH33_9MOLU//Phosphoribosyl pyrophosphate synthase {ECO:0000256|ARBA:ARBA00021630} OS=Mycoplasma ovipneumoniae 14811 ORFNames=MOVI_6560 {ECO:0000313|EMBL:EXU60880.1} PE=3	GO:0004749//ribose phosphate diphosphokinase activity`molecular_function;GO:0000287//magnesium ion binding`molecular_function;GO:0009165//nucleotide biosynthetic process`biological_process;GO:0016301//kinase activity`molecular_function;GO:0009116//nucleoside metabolic process`biological_process	COG0462`Phosphoribosylpyrophosphate synthetase`Nucleotide transport and metabolism	PF13793.9//Pribosyltran_N`N-terminal domain of ribose phosphate pyrophosphokinase;PF00156.30//Pribosyltran`Phosphoribosyl transferase domain;PF14572.9//Pribosyl_synth`Phosphoribosyl synthetase-associated domain	WP_044284474.1//ribose-phosphate pyrophosphokinase	TIGR01251.1//ribP_PPkin`JCVI: ribose-phosphate diphosphokinase
ctg_00196	K00382//DLD, lpd, pdhD`dihydrolipoamide dehydrogenase [EC:1.8.1.4]	ko00010//Glycolysis / Gluconeogenesis`Metabolism`Carbohydrate metabolism;ko00020//Citrate cycle (TCA cycle)`Metabolism`Carbohydrate metabolism;ko00260//Glycine, serine and threonine metabolism`Metabolism`Amino acid metabolism;ko00280//Valine, leucine and isoleucine degradation`Metabolism`Amino acid metabolism;ko00310//Lysine degradation`Metabolism`Amino acid metabolism;ko00380//Tryptophan metabol…	WP_069099547.1//dihydrolipoyl dehydrogenase	tr|A0A014KVC3|A0A014KVC3_9MOLU//Dihydrolipoyl dehydrogenase (E3 component of pyruvate complex) {ECO:0000313|EMBL:EXU60936.1} OS=Mycoplasma ovipneumoniae 14811 ORFNames=MOVI_5560 {ECO:0000313|EMBL:EXU60936.1} PE=3	GO:0016668//oxidoreductase activity, acting on a sulfur group of donors, NAD(P) as acceptor`molecular_function;GO:0045454//cell redox homeostasis`biological_process;GO:0050660//flavin adenine dinucleotide binding`molecular_function	COG1249`Dihydrolipoamide dehydrogenase (E3) component of pyruvate/2-oxoglutarate dehydrogenase complex or glutathione oxidoreductase`Energy production and conversion	PF07992.17//Pyr_redox_2`Pyridine nucleotide-disulphide oxidoreductase;PF01134.25//GIDA`Glucose inhibited division protein A;PF13738.9//Pyr_redox_3`Pyridine nucleotide-disulphide oxidoreductase;PF00070.30//Pyr_redox`Pyridine nucleotide-disulphide oxidoreductase;PF02852.25//Pyr_redox_dim`Pyridine nucleotide-disulphide oxidoreductase, dimerisation domain	WP_069099547.1//dihydrolipoyl dehydrogenase	TIGR03140.1//AhpF`JCVI: alkyl hydroperoxide reductase subunit F;TIGR01421.1//gluta_reduc_1`JCVI: glutathione-disulfide reductase;TIGR01423.1//trypano_reduc`JCVI: trypanothione-disulfide reductase;TIGR03452.1//mycothione_red`JCVI: mycothione reductase;TIGR01438.1//TGR`JCVI: thioredoxin and glutathione reductase (Provisional);TIGR01350.1//lipoamide_DH`JCVI: dihydrolipoyl dehydrogenase;TIGR01424.1//…
ctg_01443	K03043//rpoB`DNA-directed RNA polymerase subunit beta [EC:2.7.7.6]	ko03020//RNA polymerase`Genetic Information Processing`Transcription	WP_157356098.1//DNA-directed RNA polymerase subunit beta	tr|A0A014MHY9|A0A014MHY9_9MOLU//DNA-directed RNA polymerase subunit beta {ECO:0000256|HAMAP-Rule:MF_01321, ECO:0000256|RuleBase:RU363031} Short=RNAP subunit beta {ECO:0000256|HAMAP-Rule:MF_01321} EC=2.7.7.6 {ECO:0000256|HAMAP-Rule:MF_01321, ECO:0000256|RuleBase:RU363031} RNA polymerase subunit beta {ECO:0000256|HAMAP-Rule:MF_01321} Transcriptase subunit beta {ECO:0000256|HAMAP-Rule:MF_01321} OS=M…	GO:0003899//DNA-directed 5'-3' RNA polymerase activity`molecular_function;GO:0032549//ribonucleoside binding`molecular_function;GO:0006351//transcription, DNA-templated`biological_process;GO:0003677//DNA binding`molecular_function	COG0085`DNA-directed RNA polymerase, beta subunit/140 kD subunit`Transcription	PF04561.17//RNA_pol_Rpb2_2`RNA polymerase Rpb2, domain 2	WP_157356098.1//DNA-directed RNA polymerase subunit beta	None
ctg_01442	K03043//rpoB`DNA-directed RNA polymerase subunit beta [EC:2.7.7.6]	ko03020//RNA polymerase`Genetic Information Processing`Transcription	WP_069099419.1//DNA-directed RNA polymerase subunit beta	tr|A0A014MHY9|A0A014MHY9_9MOLU//DNA-directed RNA polymerase subunit beta {ECO:0000256|HAMAP-Rule:MF_01321, ECO:0000256|RuleBase:RU363031} Short=RNAP subunit beta {ECO:0000256|HAMAP-Rule:MF_01321} EC=2.7.7.6 {ECO:0000256|HAMAP-Rule:MF_01321, ECO:0000256|RuleBase:RU363031} RNA polymerase subunit beta {ECO:0000256|HAMAP-Rule:MF_01321} Transcriptase subunit beta {ECO:0000256|HAMAP-Rule:MF_01321} OS=M…	GO:0003899//DNA-directed 5'-3' RNA polymerase activity`molecular_function;GO:0032549//ribonucleoside binding`molecular_function;GO:0006351//transcription, DNA-templated`biological_process;GO:0003677//DNA binding`molecular_function	COG0085`DNA-directed RNA polymerase, beta subunit/140 kD subunit`Transcription	PF04565.19//RNA_pol_Rpb2_3`RNA polymerase Rpb2, domain 3	WP_069099419.1//DNA-directed RNA polymerase subunit beta	None
ctg_01441	K03043//rpoB`DNA-directed RNA polymerase subunit beta [EC:2.7.7.6]	ko03020//RNA polymerase`Genetic Information Processing`Transcription	AAZ81456.1//RNA polymerase beta subunit, partial	tr|A2CHH8|A2CHH8_9MOLU//DNA-directed RNA polymerase {ECO:0000256|ARBA:ARBA00012418} EC=2.7.7.6 {ECO:0000256|ARBA:ARBA00012418} Fragment OS=Mycoplasma ovipneumoniae ATCC 29419 Name=rpoB {ECO:0000313|EMBL:AAZ81456.1} PE=3	GO:0003899//DNA-directed 5'-3' RNA polymerase activity`molecular_function;GO:0032549//ribonucleoside binding`molecular_function;GO:0006351//transcription, DNA-templated`biological_process;GO:0003677//DNA binding`molecular_function	None	None	WP_010320970.1//DNA-directed RNA polymerase subunit beta	None
ctg_01440	K03043//rpoB`DNA-directed RNA polymerase subunit beta [EC:2.7.7.6]	ko03020//RNA polymerase`Genetic Information Processing`Transcription	AAZ81456.1//RNA polymerase beta subunit, partial	tr|A2CHH8|A2CHH8_9MOLU//DNA-directed RNA polymerase {ECO:0000256|ARBA:ARBA00012418} EC=2.7.7.6 {ECO:0000256|ARBA:ARBA00012418} Fragment OS=Mycoplasma ovipneumoniae ATCC 29419 Name=rpoB {ECO:0000313|EMBL:AAZ81456.1} PE=3	GO:0003899//DNA-directed 5'-3' RNA polymerase activity`molecular_function;GO:0032549//ribonucleoside binding`molecular_function;GO:0006351//transcription, DNA-templated`biological_process;GO:0003677//DNA binding`molecular_function	None	None	WP_010320970.1//DNA-directed RNA polymerase subunit beta	None
ctg_01188	K01689//ENO, eno`enolase [EC:4.2.1.11]	ko00010//Glycolysis / Gluconeogenesis`Metabolism`Carbohydrate metabolism;ko00680//Methane metabolism`Metabolism`Energy metabolism;ko01100//Metabolic pathways`Metabolism`Global and overview maps;ko01110//Biosynthesis of secondary metabolites`Metabolism`Global and overview maps;ko01120//Microbial metabolism in diverse environments`Metabolism`Global and overview maps;ko01200//Carbon metabolism`Metab…	WP_044284011.1//phosphopyruvate hydratase	tr|A0A014M301|A0A014M301_9MOLU//Enolase {ECO:0000256|HAMAP-Rule:MF_00318} EC=4.2.1.11 {ECO:0000256|HAMAP-Rule:MF_00318} 2-phospho-D-glycerate hydro-lyase {ECO:0000256|HAMAP-Rule:MF_00318} 2-phosphoglycerate dehydratase {ECO:0000256|HAMAP-Rule:MF_00318} OS=Mycoplasma ovipneumoniae 14811 ORFNames=MOVI_1530 {ECO:0000313|EMBL:EXU61328.1} PE=3	GO:0000015//phosphopyruvate hydratase complex`cellular_component;GO:0009986//cell surface`cellular_component;GO:0000287//magnesium ion binding`molecular_function;GO:0006096//glycolytic process`biological_process;GO:0005576//extracellular region`cellular_component;GO:0004634//phosphopyruvate hydratase activity`molecular_function	COG0148`Enolase`Carbohydrate transport and metabolism	None	WP_010320895.1//phosphopyruvate hydratase	None
ctg_01445	K02935//RP-L7, MRPL12, rplL`large subunit ribosomal protein L7/L12	ko03010//Ribosome`Genetic Information Processing`Translation	WP_010320971.1//50S ribosomal protein L7/L12	tr|A0A014KVY2|A0A014KVY2_9MOLU//50S ribosomal protein L7/L12 {ECO:0000256|HAMAP-Rule:MF_00368} OS=Mycoplasma ovipneumoniae 14811 ORFNames=MOVI_2870 {ECO:0000313|EMBL:EXU61156.1} PE=3	GO:0003735//structural constituent of ribosome`molecular_function;GO:0005840//ribosome`cellular_component;GO:0006412//translation`biological_process	COG0222`Ribosomal protein L7/L12`Translation, ribosomal structure and biogenesis	PF16320.8//Ribosomal_L12_N`Ribosomal protein L7/L12 dimerisation domain;PF00542.22//Ribosomal_L12`Ribosomal protein L7/L12 C-terminal domain	WP_010320971.1//50S ribosomal protein L7/L12	TIGR00855.1//L12`JCVI: 50S ribosomal protein L7/L12
ctg_01444	K03043//rpoB`DNA-directed RNA polymerase subunit beta [EC:2.7.7.6]	ko03020//RNA polymerase`Genetic Information Processing`Transcription	WP_069099419.1//DNA-directed RNA polymerase subunit beta	tr|A0A014MHY9|A0A014MHY9_9MOLU//DNA-directed RNA polymerase subunit beta {ECO:0000256|HAMAP-Rule:MF_01321, ECO:0000256|RuleBase:RU363031} Short=RNAP subunit beta {ECO:0000256|HAMAP-Rule:MF_01321} EC=2.7.7.6 {ECO:0000256|HAMAP-Rule:MF_01321, ECO:0000256|RuleBase:RU363031} RNA polymerase subunit beta {ECO:0000256|HAMAP-Rule:MF_01321} Transcriptase subunit beta {ECO:0000256|HAMAP-Rule:MF_01321} OS=M…	GO:0003899//DNA-directed 5'-3' RNA polymerase activity`molecular_function;GO:0032549//ribonucleoside binding`molecular_function;GO:0006351//transcription, DNA-templated`biological_process;GO:0003677//DNA binding`molecular_function	COG0085`DNA-directed RNA polymerase, beta subunit/140 kD subunit`Transcription	PF04563.18//RNA_pol_Rpb2_1`RNA polymerase beta subunit	WP_069099419.1//DNA-directed RNA polymerase subunit beta	None
ctg_01387	K02109//ATPF0B, atpF`F-type H+-transporting ATPase subunit b	ko00190//Oxidative phosphorylation`Metabolism`Energy metabolism;ko00195//Photosynthesis`Metabolism`Energy metabolism;ko01100//Metabolic pathways`Metabolism`Global and overview maps	WP_080719427.1//ATP synthase F0 subunit B	tr|A0A014MI76|A0A014MI76_9MOLU//ATP synthase subunit b {ECO:0000256|HAMAP-Rule:MF_01398} ATP synthase F(0) sector subunit b {ECO:0000256|HAMAP-Rule:MF_01398} ATPase subunit I {ECO:0000256|HAMAP-Rule:MF_01398} F-type ATPase subunit b {ECO:0000256|HAMAP-Rule:MF_01398} Short=F-ATPase subunit b {ECO:0000256|HAMAP-Rule:MF_01398} OS=Mycoplasma ovipneumoniae 14811 ORFNames=MOVI_2580 {ECO:0000313|EMBL:EX…	GO:0016021//integral component of membrane`cellular_component;GO:0046933//proton-transporting ATP synthase activity, rotational mechanism`molecular_function;GO:0045263//proton-transporting ATP synthase complex, coupling factor F(o)`cellular_component;GO:0005886//plasma membrane`cellular_component	COG0711`FoF1-type ATP synthase, membrane subunit b or b'`Energy production and conversion	PF00430.21//ATP-synt_B`ATP synthase B/B' CF(0)	WP_080719427.1//ATP synthase F0 subunit B	TIGR03321.1//alt_F1F0_F0_B`JCVI: alternate F1F0 ATPase, F0 subunit B (Provisional);TIGR01144.1//ATP_synt_b`JCVI: F0F1 ATP synthase subunit B
ctg_00626	K00566//mnmA, trmU`tRNA-uridine 2-sulfurtransferase [EC:2.8.1.13]	ko04122//Sulfur relay system`Genetic Information Processing`Folding, sorting and degradation	WP_044285956.1//tRNA 2-thiouridine(34) synthase MnmA	tr|A0A014NQI8|A0A014NQI8_9MOLU//tRNA-specific 2-thiouridylase MnmA {ECO:0000256|HAMAP-Rule:MF_00144} EC=2.8.1.13 {ECO:0000256|HAMAP-Rule:MF_00144} OS=Mycoplasma ovipneumoniae 14811 ORFNames=MOVI_3440 {ECO:0000313|EMBL:EXU61152.1} PE=3	GO:0005737//cytoplasm`cellular_component;GO:0000049//tRNA binding`molecular_function;GO:0016783//sulfurtransferase activity`molecular_function;GO:0006400//tRNA modification`biological_process;GO:0008168//methyltransferase activity`molecular_function;GO:0032259//methylation`biological_process;GO:0005524//ATP binding`molecular_function	COG0482`tRNA U34 2-thiouridine synthase MnmA/TrmU, contains the PP-loop ATPase domain`Translation, ribosomal structure and biogenesis	PF03054.19//tRNA_Me_trans`tRNA methyl transferase HUP domain;PF20259.1//tRNA_Me_trans_M`tRNA methyl transferase PRC-barrel domain	WP_044285956.1//tRNA 2-thiouridine(34) synthase MnmA	TIGR00420.1//trmU`JCVI: tRNA 2-thiouridine(34) synthase MnmA
ctg_00178	K11717//sufS`cysteine desulfurase / selenocysteine lyase [EC:2.8.1.7 4.4.1.16]	ko00450//Selenocompound metabolism`Metabolism`Metabolism of other amino acids;ko01100//Metabolic pathways`Metabolism`Global and overview maps	WP_069098982.1//aminotransferase class V-fold PLP-dependent enzyme	tr|A0A014KVB5|A0A014KVB5_9MOLU//Nitrogen fixation protein NifS {ECO:0000313|EMBL:EXU60926.1} OS=Mycoplasma ovipneumoniae 14811 ORFNames=MOVI_5460 {ECO:0000313|EMBL:EXU60926.1} PE=4	GO:0003824//catalytic activity`molecular_function	COG0520`Selenocysteine lyase/Cysteine desulfurase`Amino acid transport and metabolism	None	WP_069098982.1//aminotransferase class V-fold PLP-dependent enzyme	None
ctg_00627	K00566//mnmA, trmU`tRNA-uridine 2-sulfurtransferase [EC:2.8.1.13]	ko04122//Sulfur relay system`Genetic Information Processing`Folding, sorting and degradation	WP_044285956.1//tRNA 2-thiouridine(34) synthase MnmA	tr|A0A014NQI8|A0A014NQI8_9MOLU//tRNA-specific 2-thiouridylase MnmA {ECO:0000256|HAMAP-Rule:MF_00144} EC=2.8.1.13 {ECO:0000256|HAMAP-Rule:MF_00144} OS=Mycoplasma ovipneumoniae 14811 ORFNames=MOVI_3440 {ECO:0000313|EMBL:EXU61152.1} PE=3	GO:0005737//cytoplasm`cellular_component;GO:0000049//tRNA binding`molecular_function;GO:0016783//sulfurtransferase activity`molecular_function;GO:0006400//tRNA modification`biological_process;GO:0008168//methyltransferase activity`molecular_function;GO:0032259//methylation`biological_process;GO:0005524//ATP binding`molecular_function	COG0482`tRNA U34 2-thiouridine synthase MnmA/TrmU, contains the PP-loop ATPase domain`Translation, ribosomal structure and biogenesis	PF20258.1//tRNA_Me_trans_C`Aminomethyltransferase beta-barrel domain	WP_044285956.1//tRNA 2-thiouridine(34) synthase MnmA	None
ctg_00400	K17686//copA, ctpA, ATP7`P-type Cu+ transporter [EC:7.2.2.8]	None	WP_230580398.1//cation-translocating P-type ATPase	tr|A0A0C5WVQ9|A0A0C5WVQ9_9MOLU//Metal ABC transporter ATPase {ECO:0000313|EMBL:AJR12281.1} OS=Mycoplasma dispar ORFNames=MDIS_02610 {ECO:0000313|EMBL:AJR12281.1} PE=3	GO:0046872//metal ion binding`molecular_function;GO:0016021//integral component of membrane`cellular_component;GO:0019829//ATPase-coupled cation transmembrane transporter activity`molecular_function;GO:0005524//ATP binding`molecular_function;GO:0005886//plasma membrane`cellular_component	None	PF00702.29//Hydrolase`haloacid dehalogenase-like hydrolase	WP_230580398.1//cation-translocating P-type ATPase	TIGR01670.1//KdsC-phosphatas`JCVI: 3-deoxy-D-manno-octulosonate 8-phosphate phosphatase, YrbI family (Provisional)
ctg_00403	K02913//RP-L33, MRPL33, rpmG`large subunit ribosomal protein L33	ko03010//Ribosome`Genetic Information Processing`Translation	WP_010321078.1//50S ribosomal protein L33	tr|A0A014NPM7|A0A014NPM7_9MOLU//50S ribosomal protein L33 {ECO:0000256|HAMAP-Rule:MF_00294} OS=Mycoplasma ovipneumoniae 14811 ORFNames=MOVI_6600 {ECO:0000313|EMBL:EXU60842.1} PE=3	GO:0005737//cytoplasm`cellular_component;GO:0003735//structural constituent of ribosome`molecular_function;GO:0005840//ribosome`cellular_component;GO:0006412//translation`biological_process	COG0267`Ribosomal protein L33`Translation, ribosomal structure and biogenesis	PF00471.23//Ribosomal_L33`Ribosomal protein L33	WP_010321078.1//50S ribosomal protein L33	TIGR01023.1//rpmG_bact`JCVI: 50S ribosomal protein L33
ctg_00408	K00162//PDHB, pdhB`pyruvate dehydrogenase E1 component beta subunit [EC:1.2.4.1]	ko00010//Glycolysis / Gluconeogenesis`Metabolism`Carbohydrate metabolism;ko00020//Citrate cycle (TCA cycle)`Metabolism`Carbohydrate metabolism;ko00620//Pyruvate metabolism`Metabolism`Carbohydrate metabolism;ko01100//Metabolic pathways`Metabolism`Global and overview maps;ko01110//Biosynthesis of secondary metabolites`Metabolism`Global and overview maps;ko01120//Microbial metabolism in diverse envi…	WP_044285882.1//alpha-ketoacid dehydrogenase subunit beta	tr|A0A014L5V4|A0A014L5V4_9MOLU//Pyruvate dehydrogenase E1 component, beta subunit {ECO:0000313|EMBL:EXU60844.1} OS=Mycoplasma ovipneumoniae 14811 ORFNames=MOVI_6630 {ECO:0000313|EMBL:EXU60844.1} PE=4	GO:0003824//catalytic activity`molecular_function	COG0022`Pyruvate/2-oxoglutarate/acetoin dehydrogenase complex, dehydrogenase (E1) component, beta subunit`Energy production and conversion	PF02779.27//Transket_pyr`Transketolase, pyrimidine binding domain;PF02780.23//Transketolase_C`Transketolase, C-terminal domain	WP_044285882.1//alpha-ketoacid dehydrogenase subunit beta	None
ctg_00760	K03671//trxA`thioredoxin 1	ko04621//NOD-like receptor signaling pathway`Organismal Systems`Immune system;ko05132//Salmonella infection`Human Diseases`Infectious disease: bacterial	WP_230580409.1//thioredoxin family protein	tr|A0A014M277|A0A014M277_9MOLU//Thioredoxin {ECO:0000313|EMBL:EXU61063.1} OS=Mycoplasma ovipneumoniae 14811 ORFNames=MOVI_3970 {ECO:0000313|EMBL:EXU61063.1} PE=4	None	COG3118`Chaperedoxin CnoX, contains thioredoxin-like and TPR-like domains, YbbN/TrxSC family`Posttranslational modification, protein turnover, chaperones	PF00085.23//Thioredoxin`Thioredoxin;PF13098.9//Thioredoxin_2`Thioredoxin-like domain	WP_230580409.1//thioredoxin family protein	TIGR01126.1//pdi_dom`JCVI: protein disulfide-isomerase domain (Provisional);TIGR01068.1//thioredoxin`JCVI: thioredoxin
ctg_00238	K00526//E1.17.4.1B, nrdB, nrdF`ribonucleoside-diphosphate reductase beta chain [EC:1.17.4.1]	ko00230//Purine metabolism`Metabolism`Nucleotide metabolism;ko00240//Pyrimidine metabolism`Metabolism`Nucleotide metabolism;ko01100//Metabolic pathways`Metabolism`Global and overview maps	WP_080719434.1//class 1b ribonucleoside-diphosphate reductase subunit beta	tr|A0A014KVE7|A0A014KVE7_9MOLU//Ribonucleoside-diphosphate reductase {ECO:0000256|ARBA:ARBA00012274} EC=1.17.4.1 {ECO:0000256|ARBA:ARBA00012274} OS=Mycoplasma ovipneumoniae 14811 ORFNames=MOVI_5880 {ECO:0000313|EMBL:EXU60966.1} PE=3	GO:0005971//ribonucleoside-diphosphate reductase complex`cellular_component;GO:0004748//ribonucleoside-diphosphate reductase activity, thioredoxin disulfide as acceptor`molecular_function;GO:0009263//deoxyribonucleotide biosynthetic process`biological_process;GO:0006260//DNA replication`biological_process	COG0208`Ribonucleotide reductase beta subunit, ferritin-like domain`Nucleotide transport and metabolism	PF00268.24//Ribonuc_red_sm`Ribonucleotide reductase, small chain	WP_129643641.1//class 1b ribonucleoside-diphosphate reductase subunit beta	TIGR04171.1//RNR_1b_NrdF`JCVI: class 1b ribonucleoside-diphosphate reductase subunit beta
ctg_00762	K01881//PARS, proS`prolyl-tRNA synthetase [EC:6.1.1.15]	ko00970//Aminoacyl-tRNA biosynthesis`Genetic Information Processing`Translation	VEU71500.1//Proline--tRNA ligase	tr|A0A014L6J4|A0A014L6J4_9MOLU//Proline--tRNA ligase {ECO:0000256|HAMAP-Rule:MF_01571} EC=6.1.1.15 {ECO:0000256|HAMAP-Rule:MF_01571} Prolyl-tRNA synthetase {ECO:0000256|HAMAP-Rule:MF_01571} Short=ProRS {ECO:0000256|HAMAP-Rule:MF_01571} OS=Mycoplasma ovipneumoniae 14811 ORFNames=MOVI_3980 {ECO:0000313|EMBL:EXU61064.1} PE=3	GO:0005737//cytoplasm`cellular_component;GO:0004827//proline-tRNA ligase activity`molecular_function;GO:0006433//prolyl-tRNA aminoacylation`biological_process;GO:0005524//ATP binding`molecular_function	COG0441`Threonyl-tRNA synthetase`Translation, ribosomal structure and biogenesis	None	WP_044284252.1//proline--tRNA ligase	None
ctg_00127	K03763//polC`DNA polymerase III subunit alpha, Gram-positive type [EC:2.7.7.7]	ko03030//DNA replication`Genetic Information Processing`Replication and repair;ko03430//Mismatch repair`Genetic Information Processing`Replication and repair;ko03440//Homologous recombination`Genetic Information Processing`Replication and repair	WP_044285786.1//PolC-type DNA polymerase III	tr|A0A014M213|A0A014M213_9MOLU//DNA polymerase III PolC-type {ECO:0000256|HAMAP-Rule:MF_00356} Short=PolIII {ECO:0000256|HAMAP-Rule:MF_00356} EC=2.7.7.7 {ECO:0000256|HAMAP-Rule:MF_00356} OS=Mycoplasma ovipneumoniae 14811 ORFNames=MOVI_5050 {ECO:0000313|EMBL:EXU61003.1} PE=3	GO:0005737//cytoplasm`cellular_component;GO:0003887//DNA-directed DNA polymerase activity`molecular_function;GO:0008408//3'-5' exonuclease activity`molecular_function;GO:0006261//DNA-dependent DNA replication`biological_process;GO:0003677//DNA binding`molecular_function	COG2176`DNA polymerase III, alpha subunit (gram-positive type)`Replication, recombination and repair	PF17657.4//DNA_pol3_finger`Bacterial DNA polymerase III alpha subunit finger domain	WP_044285786.1//PolC-type DNA polymerase III	None
ctg_01186	K01875//SARS, serS`seryl-tRNA synthetase [EC:6.1.1.11]	ko00970//Aminoacyl-tRNA biosynthesis`Genetic Information Processing`Translation	WP_069099361.1//serine--tRNA ligase	tr|A0A014NR25|A0A014NR25_9MOLU//Seryl-tRNA synthetase {ECO:0000256|ARBA:ARBA00016155} EC=6.1.1.11 {ECO:0000256|ARBA:ARBA00012840} OS=Mycoplasma ovipneumoniae 14811 ORFNames=MOVI_1520 {ECO:0000313|EMBL:EXU61327.1} PE=4	GO:0006434//seryl-tRNA aminoacylation`biological_process;GO:0004828//serine-tRNA ligase activity`molecular_function;GO:0005524//ATP binding`molecular_function	COG0172`Seryl-tRNA synthetase`Translation, ribosomal structure and biogenesis	None	WP_069099361.1//serine--tRNA ligase	None
ctg_01187	K01875//SARS, serS`seryl-tRNA synthetase [EC:6.1.1.11]	ko00970//Aminoacyl-tRNA biosynthesis`Genetic Information Processing`Translation	VEU71953.1//seryl-tRNA synthetase	tr|A0A014NR25|A0A014NR25_9MOLU//Seryl-tRNA synthetase {ECO:0000256|ARBA:ARBA00016155} EC=6.1.1.11 {ECO:0000256|ARBA:ARBA00012840} OS=Mycoplasma ovipneumoniae 14811 ORFNames=MOVI_1520 {ECO:0000313|EMBL:EXU61327.1} PE=4	GO:0006434//seryl-tRNA aminoacylation`biological_process;GO:0004828//serine-tRNA ligase activity`molecular_function;GO:0005524//ATP binding`molecular_function	COG0172`Seryl-tRNA synthetase`Translation, ribosomal structure and biogenesis	PF02403.25//Seryl_tRNA_N`Seryl-tRNA synthetase N-terminal domain	WP_069099361.1//serine--tRNA ligase	None
ctg_01281	K02876//RP-L15, MRPL15, rplO`large subunit ribosomal protein L15	ko03010//Ribosome`Genetic Information Processing`Translation	WP_069097546.1//50S ribosomal protein L15	tr|A0A014MIA0|A0A014MIA0_9MOLU//50S ribosomal protein L15 {ECO:0000256|HAMAP-Rule:MF_01341, ECO:0000256|RuleBase:RU003889} OS=Mycoplasma ovipneumoniae 14811 ORFNames=MOVI_1950 {ECO:0000313|EMBL:EXU61245.1} PE=3	GO:0003735//structural constituent of ribosome`molecular_function;GO:0015934//large ribosomal subunit`cellular_component;GO:0006412//translation`biological_process;GO:0019843//rRNA binding`molecular_function	COG0200`Ribosomal protein L15`Translation, ribosomal structure and biogenesis	None	WP_010321366.1//50S ribosomal protein L15	TIGR01071.1//rplO_bact`JCVI: 50S ribosomal protein L15
ctg_01280	K02876//RP-L15, MRPL15, rplO`large subunit ribosomal protein L15	ko03010//Ribosome`Genetic Information Processing`Translation	WP_044284048.1//50S ribosomal protein L15	tr|A0A014MIA0|A0A014MIA0_9MOLU//50S ribosomal protein L15 {ECO:0000256|HAMAP-Rule:MF_01341, ECO:0000256|RuleBase:RU003889} OS=Mycoplasma ovipneumoniae 14811 ORFNames=MOVI_1950 {ECO:0000313|EMBL:EXU61245.1} PE=3	GO:0003735//structural constituent of ribosome`molecular_function;GO:0015934//large ribosomal subunit`cellular_component;GO:0006412//translation`biological_process;GO:0019843//rRNA binding`molecular_function	COG0200`Ribosomal protein L15`Translation, ribosomal structure and biogenesis	PF00828.22//Ribosomal_L27A`Ribosomal proteins 50S-L15, 50S-L18e, 60S-L27A	WP_044284048.1//50S ribosomal protein L15	TIGR01071.1//rplO_bact`JCVI: 50S ribosomal protein L15
ctg_01283	K02881//RP-L18, MRPL18, rplR`large subunit ribosomal protein L18	ko03010//Ribosome`Genetic Information Processing`Translation	WP_044284050.1//50S ribosomal protein L18	tr|A0A014NQV2|A0A014NQV2_9MOLU//50S ribosomal protein L18 {ECO:0000256|HAMAP-Rule:MF_01337} OS=Mycoplasma ovipneumoniae 14811 ORFNames=MOVI_1970 {ECO:0000313|EMBL:EXU61247.1} PE=3	GO:0005737//cytoplasm`cellular_component;GO:0003735//structural constituent of ribosome`molecular_function;GO:0006412//translation`biological_process;GO:0005840//ribosome`cellular_component;GO:0019843//rRNA binding`molecular_function	COG0256`Ribosomal protein L18`Translation, ribosomal structure and biogenesis	PF00861.25//Ribosomal_L18p`Ribosomal L18 of archaea, bacteria, mitoch. and chloroplast	WP_044284050.1//50S ribosomal protein L18	TIGR00060.1//L18_bact`JCVI: 50S ribosomal protein L18
ctg_01282	K02988//RP-S5, MRPS5, rpsE`small subunit ribosomal protein S5	ko03010//Ribosome`Genetic Information Processing`Translation	WP_069099480.1//30S ribosomal protein S5	tr|A0A014KW72|A0A014KW72_9MOLU//30S ribosomal protein S5 {ECO:0000256|HAMAP-Rule:MF_01307} OS=Mycoplasma ovipneumoniae 14811 ORFNames=MOVI_1960 {ECO:0000313|EMBL:EXU61246.1} PE=3	GO:0005737//cytoplasm`cellular_component;GO:0003735//structural constituent of ribosome`molecular_function;GO:0006412//translation`biological_process;GO:0015935//small ribosomal subunit`cellular_component;GO:0019843//rRNA binding`molecular_function	COG0098`Ribosomal protein S5`Translation, ribosomal structure and biogenesis	PF00333.23//Ribosomal_S5`Ribosomal protein S5, N-terminal domain;PF03719.18//Ribosomal_S5_C`Ribosomal protein S5, C-terminal domain	WP_069099480.1//30S ribosomal protein S5	TIGR01020.1//uS5_euk_arch`JCVI: 30S ribosomal protein S5;TIGR01021.1//rpsE_bact`JCVI: 30S ribosomal protein S5
ctg_01285	K02994//RP-S8, rpsH`small subunit ribosomal protein S8	ko03010//Ribosome`Genetic Information Processing`Translation	WP_044285656.1//30S ribosomal protein S8	tr|A0A014L758|A0A014L758_9MOLU//30S ribosomal protein S8 {ECO:0000256|HAMAP-Rule:MF_01302} OS=Mycoplasma ovipneumoniae 14811 ORFNames=MOVI_1990 {ECO:0000313|EMBL:EXU61249.1} PE=3	GO:0003735//structural constituent of ribosome`molecular_function;GO:0006412//translation`biological_process;GO:0005840//ribosome`cellular_component;GO:0019843//rRNA binding`molecular_function	COG0096`Ribosomal protein S8`Translation, ribosomal structure and biogenesis	PF00410.22//Ribosomal_S8`Ribosomal protein S8	WP_044285656.1//30S ribosomal protein S8	None
ctg_01284	K02933//RP-L6, MRPL6, rplF`large subunit ribosomal protein L6	ko03010//Ribosome`Genetic Information Processing`Translation	WP_044284051.1//50S ribosomal protein L6	tr|A0A014M2T7|A0A014M2T7_9MOLU//50S ribosomal protein L6 {ECO:0000256|RuleBase:RU003870} OS=Mycoplasma ovipneumoniae 14811 ORFNames=MOVI_1980 {ECO:0000313|EMBL:EXU61248.1} PE=3	GO:0003735//structural constituent of ribosome`molecular_function;GO:0006412//translation`biological_process;GO:0005840//ribosome`cellular_component;GO:0019843//rRNA binding`molecular_function	COG0097`Ribosomal protein L6P/L9E`Translation, ribosomal structure and biogenesis	PF00347.26//Ribosomal_L6`Ribosomal protein L6;PF00347.26//Ribosomal_L6`Ribosomal protein L6	WP_044284051.1//50S ribosomal protein L6	TIGR03654.1//L6_bact`JCVI: 50S ribosomal protein L6;TIGR03653.1//uL6_arch`JCVI: 50S ribosomal protein L6
ctg_01287	K02931//RP-L5, MRPL5, rplE`large subunit ribosomal protein L5	ko03010//Ribosome`Genetic Information Processing`Translation	WP_044284053.1//50S ribosomal protein L5	tr|A0A014KW77|A0A014KW77_9MOLU//50S ribosomal protein L5 {ECO:0000256|HAMAP-Rule:MF_01333} OS=Mycoplasma ovipneumoniae 14811 ORFNames=MOVI_2010 {ECO:0000313|EMBL:EXU61251.1} PE=3	GO:0005737//cytoplasm`cellular_component;GO:0000049//tRNA binding`molecular_function;GO:0005840//ribosome`cellular_component;GO:0019843//rRNA binding`molecular_function;GO:0003735//structural constituent of ribosome`molecular_function;GO:0006412//translation`biological_process	COG0094`Ribosomal protein L5`Translation, ribosomal structure and biogenesis	PF00281.22//Ribosomal_L5`Ribosomal protein L5	WP_010321360.1//50S ribosomal protein L5	None
ctg_01286	K02931//RP-L5, MRPL5, rplE`large subunit ribosomal protein L5	ko03010//Ribosome`Genetic Information Processing`Translation	WP_010321360.1//50S ribosomal protein L5	tr|A0A014KW77|A0A014KW77_9MOLU//50S ribosomal protein L5 {ECO:0000256|HAMAP-Rule:MF_01333} OS=Mycoplasma ovipneumoniae 14811 ORFNames=MOVI_2010 {ECO:0000313|EMBL:EXU61251.1} PE=3	GO:0005737//cytoplasm`cellular_component;GO:0000049//tRNA binding`molecular_function;GO:0005840//ribosome`cellular_component;GO:0019843//rRNA binding`molecular_function;GO:0003735//structural constituent of ribosome`molecular_function;GO:0006412//translation`biological_process	COG0094`Ribosomal protein L5`Translation, ribosomal structure and biogenesis	PF00673.24//Ribosomal_L5_C`ribosomal L5P family C-terminus	WP_010321360.1//50S ribosomal protein L5	None
ctg_01289	K02874//RP-L14, MRPL14, rplN`large subunit ribosomal protein L14	ko03010//Ribosome`Genetic Information Processing`Translation	WP_010321358.1//50S ribosomal protein L14	tr|A0A014M2U2|A0A014M2U2_9MOLU//50S ribosomal protein L14 {ECO:0000256|HAMAP-Rule:MF_01367, ECO:0000256|RuleBase:RU003950} OS=Mycoplasma ovipneumoniae 14811 ORFNames=MOVI_2030 {ECO:0000313|EMBL:EXU61253.1} PE=3	GO:0005737//cytoplasm`cellular_component;GO:0003735//structural constituent of ribosome`molecular_function;GO:0015934//large ribosomal subunit`cellular_component;GO:0006412//translation`biological_process;GO:0019843//rRNA binding`molecular_function	COG0093`Ribosomal protein L14`Translation, ribosomal structure and biogenesis	PF00238.22//Ribosomal_L14`Ribosomal protein L14p/L23e	WP_010321358.1//50S ribosomal protein L14	TIGR01067.1//rplN_bact`JCVI: 50S ribosomal protein L14;TIGR03673.1//uL14_arch`JCVI: 50S ribosomal protein L14
ctg_01288	K02895//RP-L24, MRPL24, rplX`large subunit ribosomal protein L24	ko03010//Ribosome`Genetic Information Processing`Translation	WP_044284054.1//50S ribosomal protein L24	tr|A0A014NQV5|A0A014NQV5_9MOLU//50S ribosomal protein L24 {ECO:0000256|HAMAP-Rule:MF_01326} OS=Mycoplasma ovipneumoniae 14811 ORFNames=MOVI_2020 {ECO:0000313|EMBL:EXU61252.1} PE=3	GO:0003735//structural constituent of ribosome`molecular_function;GO:0006412//translation`biological_process;GO:0005840//ribosome`cellular_component;GO:0019843//rRNA binding`molecular_function	COG0198`Ribosomal protein L24`Translation, ribosomal structure and biogenesis	PF17136.7//ribosomal_L24`Ribosomal proteins 50S L24/mitochondrial 39S L24	WP_044284054.1//50S ribosomal protein L24	TIGR01079.1//rplX_bact`JCVI: 50S ribosomal protein L24
ctg_01366	K02316//dnaG`DNA primase [EC:2.7.7.101]	ko03030//DNA replication`Genetic Information Processing`Replication and repair	WP_044285684.1//DNA primase	tr|A0A014L730|A0A014L730_9MOLU//DNA primase {ECO:0000256|HAMAP-Rule:MF_00974} EC=2.7.7.101 {ECO:0000256|HAMAP-Rule:MF_00974} OS=Mycoplasma ovipneumoniae 14811 ORFNames=MOVI_2470 {ECO:0000313|EMBL:EXU61204.1} PE=3	GO:0003677//DNA binding`molecular_function;GO:0008270//zinc ion binding`molecular_function;GO:0003896//DNA primase activity`molecular_function;GO:1990077//primosome complex`cellular_component	COG0358`DNA primase (bacterial type)`Replication, recombination and repair	PF08275.14//Toprim_N`DNA primase catalytic core, N-terminal domain;PF13662.9//Toprim_4`Toprim domain;PF13362.9//Toprim_3`Toprim domain;PF13155.9//Toprim_2`Toprim-like	WP_044285684.1//DNA primase	TIGR01391.1//dnaG`JCVI: DNA primase;TIGR00646.1//MG010`JCVI: DNA primase-like protein
ctg_01367	K02316//dnaG`DNA primase [EC:2.7.7.101]	ko03030//DNA replication`Genetic Information Processing`Replication and repair	WP_157356068.1//DNA primase	tr|A0A014L730|A0A014L730_9MOLU//DNA primase {ECO:0000256|HAMAP-Rule:MF_00974} EC=2.7.7.101 {ECO:0000256|HAMAP-Rule:MF_00974} OS=Mycoplasma ovipneumoniae 14811 ORFNames=MOVI_2470 {ECO:0000313|EMBL:EXU61204.1} PE=3	GO:0003677//DNA binding`molecular_function;GO:0008270//zinc ion binding`molecular_function;GO:0003896//DNA primase activity`molecular_function;GO:1990077//primosome complex`cellular_component	COG0358`DNA primase (bacterial type)`Replication, recombination and repair	PF01807.23//zf-CHC2`CHC2 zinc finger	WP_157356068.1//DNA primase	None
ctg_01364	K03086//rpoD`RNA polymerase primary sigma factor	ko02040//Flagellar assembly`Cellular Processes`Cell motility	WP_010320931.1//RNA polymerase sigma factor	tr|A0A014M2Q2|A0A014M2Q2_9MOLU//RNA polymerase sigma factor rpoD {ECO:0000313|EMBL:EXU61203.1} OS=Mycoplasma ovipneumoniae 14811 ORFNames=MOVI_2460 {ECO:0000313|EMBL:EXU61203.1} PE=4	GO:0016987//sigma factor activity`molecular_function;GO:0006352//DNA-templated transcription, initiation`biological_process;GO:0003677//DNA binding`molecular_function	COG0568`DNA-directed RNA polymerase, sigma subunit (sigma70/sigma32)`Transcription	None	WP_155270894.1//RNA polymerase sigma factor	None
ctg_01365	K02316//dnaG`DNA primase [EC:2.7.7.101]	ko03030//DNA replication`Genetic Information Processing`Replication and repair	WP_010320932.1//DNA primase	tr|A0A014L730|A0A014L730_9MOLU//DNA primase {ECO:0000256|HAMAP-Rule:MF_00974} EC=2.7.7.101 {ECO:0000256|HAMAP-Rule:MF_00974} OS=Mycoplasma ovipneumoniae 14811 ORFNames=MOVI_2470 {ECO:0000313|EMBL:EXU61204.1} PE=3	GO:0003677//DNA binding`molecular_function;GO:0008270//zinc ion binding`molecular_function;GO:0003896//DNA primase activity`molecular_function;GO:1990077//primosome complex`cellular_component	COG0358`DNA primase (bacterial type)`Replication, recombination and repair	None	WP_010320932.1//DNA primase	None
ctg_01362	K03086//rpoD`RNA polymerase primary sigma factor	ko02040//Flagellar assembly`Cellular Processes`Cell motility	WP_143825133.1//RNA polymerase sigma factor	tr|A0A014M2Q2|A0A014M2Q2_9MOLU//RNA polymerase sigma factor rpoD {ECO:0000313|EMBL:EXU61203.1} OS=Mycoplasma ovipneumoniae 14811 ORFNames=MOVI_2460 {ECO:0000313|EMBL:EXU61203.1} PE=4	GO:0016987//sigma factor activity`molecular_function;GO:0006352//DNA-templated transcription, initiation`biological_process;GO:0003677//DNA binding`molecular_function	COG0568`DNA-directed RNA polymerase, sigma subunit (sigma70/sigma32)`Transcription	PF04539.19//Sigma70_r3`Sigma-70 region 3;PF04545.19//Sigma70_r4`Sigma-70, region 4	WP_240533383.1//RNA polymerase sigma factor	TIGR02393.1//RpoD_Cterm`JCVI: RNA polymerase sigma factor RpoD;TIGR02997.1//Sig70-cyanoRpoD`JCVI: RNA polymerase sigma factor, RpoD/SigA family;TIGR02394.1//rpoS_proteo`JCVI: RNA polymerase sigma factor RpoS;TIGR02980.1//SigBFG`JCVI: SigB/SigF/SigG family RNA polymerase sigma factor;TIGR02479.1//FliA_WhiG`JCVI: FliA/WhiG family RNA polymerase sigma factor;TIGR02937.1//sigma70-ECF`JCVI: sigma-70 f…
ctg_01399	K03553//recA`recombination protein RecA	ko03440//Homologous recombination`Genetic Information Processing`Replication and repair	WP_044284112.1//recombinase RecA	tr|A0A014MI84|A0A014MI84_9MOLU//Protein RecA {ECO:0000256|HAMAP-Rule:MF_00268, ECO:0000256|RuleBase:RU000526} Recombinase A {ECO:0000256|HAMAP-Rule:MF_00268, ECO:0000256|RuleBase:RU000526} OS=Mycoplasma ovipneumoniae 14811 ORFNames=MOVI_2680 {ECO:0000313|EMBL:EXU61225.1} PE=3	GO:0005737//cytoplasm`cellular_component;GO:0008094//ATP-dependent activity, acting on DNA`molecular_function;GO:0006281//DNA repair`biological_process;GO:0003697//single-stranded DNA binding`molecular_function;GO:0006310//DNA recombination`biological_process;GO:0009432//SOS response`biological_process;GO:0003684//damaged DNA binding`molecular_function;GO:0005524//ATP binding`molecular_function	COG0468`RecA/RadA recombinase`Replication, recombination and repair	None	WP_044284112.1//recombinase RecA	None
ctg_00491	K02358//tuf, TUFM`elongation factor Tu	ko04626//Plant-pathogen interaction`Organismal Systems`Environmental adaptation	WP_010321121.1//elongation factor Tu	tr|A0A014M1H3|A0A014M1H3_9MOLU//Elongation factor Tu {ECO:0000256|HAMAP-Rule:MF_00118, ECO:0000256|RuleBase:RU004061} Short=EF-Tu {ECO:0000256|HAMAP-Rule:MF_00118} OS=Mycoplasma ovipneumoniae 14811 ORFNames=MOVI_7080 {ECO:0000313|EMBL:EXU60813.1} PE=3	GO:0005737//cytoplasm`cellular_component;GO:0003746//translation elongation factor activity`molecular_function;GO:0003924//GTPase activity`molecular_function;GO:0005525//GTP binding`molecular_function	COG0050`Translation elongation factor EF-Tu, a GTPase`Translation, ribosomal structure and biogenesis	PF03144.28//GTP_EFTU_D2`Elongation factor Tu domain 2;PF03143.20//GTP_EFTU_D3`Elongation factor Tu C-terminal domain	WP_069096973.1//elongation factor Tu	TIGR00485.1//EF-Tu`JCVI: elongation factor Tu;TIGR00483.1//EF-1_alpha`JCVI: translation elongation factor EF-1 subunit alpha
ctg_01398	K03553//recA`recombination protein RecA	ko03440//Homologous recombination`Genetic Information Processing`Replication and repair	WP_069096710.1//recombinase RecA	tr|A0A014MI84|A0A014MI84_9MOLU//Protein RecA {ECO:0000256|HAMAP-Rule:MF_00268, ECO:0000256|RuleBase:RU000526} Recombinase A {ECO:0000256|HAMAP-Rule:MF_00268, ECO:0000256|RuleBase:RU000526} OS=Mycoplasma ovipneumoniae 14811 ORFNames=MOVI_2680 {ECO:0000313|EMBL:EXU61225.1} PE=3	GO:0005737//cytoplasm`cellular_component;GO:0008094//ATP-dependent activity, acting on DNA`molecular_function;GO:0006281//DNA repair`biological_process;GO:0003697//single-stranded DNA binding`molecular_function;GO:0006310//DNA recombination`biological_process;GO:0009432//SOS response`biological_process;GO:0003684//damaged DNA binding`molecular_function;GO:0005524//ATP binding`molecular_function	COG0468`RecA/RadA recombinase`Replication, recombination and repair	PF00154.24//RecA`recA bacterial DNA recombination protein;PF08423.14//Rad51`Rad51;PF06745.16//ATPase`KaiC;PF01637.21//ATPase_2`ATPase domain predominantly from Archaea;PF13479.9//AAA_24`AAA domain	WP_044284112.1//recombinase RecA	TIGR02012.1//tigrfam_recA`JCVI: recombinase RecA;TIGR02239.1//recomb_RAD51`JCVI: DNA repair protein RAD51;TIGR02236.1//recomb_radA`JCVI: DNA repair and recombination protein RadA;TIGR03881.1//KaiC_arch_4`JCVI: KaiC domain-containing protein;TIGR02237.1//recomb_radB`JCVI: DNA repair and recombination protein RadB
ctg_00679	K00969//nadD`nicotinate-nucleotide adenylyltransferase [EC:2.7.7.18]	ko00760//Nicotinate and nicotinamide metabolism`Metabolism`Metabolism of cofactors and vitamins;ko01100//Metabolic pathways`Metabolism`Global and overview maps;ko01240//Biosynthesis of cofactors`Metabolism`Global and overview maps	WP_129644095.1//nicotinate-nucleotide adenylyltransferase	tr|A0A014MHU6|A0A014MHU6_9MOLU//Probable nicotinate-nucleotide adenylyltransferase {ECO:0000256|HAMAP-Rule:MF_00244} EC=2.7.7.18 {ECO:0000256|HAMAP-Rule:MF_00244} Deamido-NAD(+) diphosphorylase {ECO:0000256|HAMAP-Rule:MF_00244} Deamido-NAD(+) pyrophosphorylase {ECO:0000256|HAMAP-Rule:MF_00244} Nicotinate mononucleotide adenylyltransferase {ECO:0000256|HAMAP-Rule:MF_00244} Short=NaMN adenylyltrans…	GO:0009435//NAD biosynthetic process`biological_process;GO:0004515//nicotinate-nucleotide adenylyltransferase activity`molecular_function;GO:0005524//ATP binding`molecular_function	COG1057`Nicotinate-nucleotide adenylyltransferase NadD`Coenzyme transport and metabolism;COG1713`Diadenosine tetraphosphatase YqeK or a related HD superfamily phosphohydrolase`General function prediction only;COG1713`Diadenosine tetraphosphatase YqeK or a related HD superfamily phosphohydrolase`Signal transduction mechanisms	None	WP_129644095.1//nicotinate-nucleotide adenylyltransferase	None
ctg_00107	K11072//potA`spermidine/putrescine transport system ATP-binding protein [EC:7.6.2.11]	ko02010//ABC transporters`Environmental Information Processing`Membrane transport	WP_044285779.1//ATP-binding cassette domain-containing protein	tr|A0A014M202|A0A014M202_9MOLU//Spermidine/putrescine ABC transporter ATP-binding protein PotA {ECO:0000313|EMBL:EXU60993.1} OS=Mycoplasma ovipneumoniae 14811 ORFNames=MOVI_4950 {ECO:0000313|EMBL:EXU60993.1} PE=4	GO:0015417//ABC-type polyamine transporter activity`molecular_function;GO:0043190//ATP-binding cassette (ABC) transporter complex`cellular_component;GO:0005524//ATP binding`molecular_function	COG3839`ABC-type sugar transport system, ATPase component MalK`Carbohydrate transport and metabolism	PF00005.30//ABC_tran`ABC transporter	WP_044285779.1//ATP-binding cassette domain-containing protein	TIGR00968.1//3a0106s01`JCVI: sulfate ABC transporter ATP-binding protein;TIGR01189.1//ccmA`JCVI: heme ABC exporter ATP-binding protein CcmA;TIGR03740.1//galliderm_ABC`JCVI: lantibiotic protection ABC transporter ATP-binding subunit;TIGR00972.1//3a0107s01c2`JCVI: phosphate ABC transporter ATP-binding protein PstB;TIGR01184.1//ntrCD`JCVI: nitrate ABC transporter ATP-binding protein;TIGR01166.1//cbi…
ctg_00106	K11072//potA`spermidine/putrescine transport system ATP-binding protein [EC:7.6.2.11]	ko02010//ABC transporters`Environmental Information Processing`Membrane transport	WP_157356137.1//ABC transporter ATP-binding protein	tr|A0A014M202|A0A014M202_9MOLU//Spermidine/putrescine ABC transporter ATP-binding protein PotA {ECO:0000313|EMBL:EXU60993.1} OS=Mycoplasma ovipneumoniae 14811 ORFNames=MOVI_4950 {ECO:0000313|EMBL:EXU60993.1} PE=4	GO:0015417//ABC-type polyamine transporter activity`molecular_function;GO:0043190//ATP-binding cassette (ABC) transporter complex`cellular_component;GO:0005524//ATP binding`molecular_function	COG3839`ABC-type sugar transport system, ATPase component MalK`Carbohydrate transport and metabolism	None	WP_044284325.1//ATP-binding cassette domain-containing protein	None
ctg_00060	K02777//crr`sugar PTS system EIIA component [EC:2.7.1.-]	ko00010//Glycolysis / Gluconeogenesis`Metabolism`Carbohydrate metabolism;ko00500//Starch and sucrose metabolism`Metabolism`Carbohydrate metabolism;ko00520//Amino sugar and nucleotide sugar metabolism`Metabolism`Carbohydrate metabolism;ko01100//Metabolic pathways`Metabolism`Global and overview maps;ko02026//Biofilm formation - Escherichia coli`Cellular Processes`Cellular community - prokaryotes;ko…	WP_069099135.1//PTS transporter subunit IIABC	tr|A0A014L6D0|A0A014L6D0_9MOLU//Phosphotransferase system PTS, glucose-specific IIBC component {ECO:0000313|EMBL:EXU61019.1} OS=Mycoplasma ovipneumoniae 14811 ORFNames=MOVI_4780 {ECO:0000313|EMBL:EXU61019.1} PE=4	GO:0009401//phosphoenolpyruvate-dependent sugar phosphotransferase system`biological_process;GO:0016021//integral component of membrane`cellular_component;GO:0016301//kinase activity`molecular_function;GO:0008982//protein-N(PI)-phosphohistidine-sugar phosphotransferase activity`molecular_function;GO:0005886//plasma membrane`cellular_component	COG1263`Phosphotransferase system IIC components, glucose/maltose/N-acetylglucosamine-specific`Carbohydrate transport and metabolism;COG2190`Phosphotransferase system IIA component`Carbohydrate transport and metabolism	PF00358.23//PTS_EIIA_1`phosphoenolpyruvate-dependent sugar phosphotransferase system, EIIA 1	WP_069099135.1//PTS transporter subunit IIABC	TIGR00830.1//PTBA`JCVI: glucose PTS transporter subunit IIA
ctg_01516	K01873//VARS, valS`valyl-tRNA synthetase [EC:6.1.1.9]	ko00970//Aminoacyl-tRNA biosynthesis`Genetic Information Processing`Translation	VEU72367.1//Valine--tRNA ligase	tr|A0A014KVK3|A0A014KVK3_9MOLU//Valine--tRNA ligase {ECO:0000256|HAMAP-Rule:MF_02004} EC=6.1.1.9 {ECO:0000256|HAMAP-Rule:MF_02004} Valyl-tRNA synthetase {ECO:0000256|HAMAP-Rule:MF_02004} Short=ValRS {ECO:0000256|HAMAP-Rule:MF_02004} OS=Mycoplasma ovipneumoniae 14811 ORFNames=MOVI_4420 {ECO:0000313|EMBL:EXU61031.1} PE=3	GO:0005737//cytoplasm`cellular_component;GO:0004832//valine-tRNA ligase activity`molecular_function;GO:0005524//ATP binding`molecular_function;GO:0002161//aminoacyl-tRNA editing activity`molecular_function;GO:0006438//valyl-tRNA aminoacylation`biological_process	COG0525`Valyl-tRNA synthetase`Translation, ribosomal structure and biogenesis	PF00133.25//tRNA-synt_1`tRNA synthetases class I (I, L, M and V)	WP_069099279.1//valine--tRNA ligase	None
ctg_00293	K02337//dnaE`DNA polymerase III subunit alpha [EC:2.7.7.7]	ko03030//DNA replication`Genetic Information Processing`Replication and repair;ko03430//Mismatch repair`Genetic Information Processing`Replication and repair;ko03440//Homologous recombination`Genetic Information Processing`Replication and repair	WP_044284429.1//DNA polymerase III subunit alpha	tr|A0A014KVA0|A0A014KVA0_9MOLU//DNA-directed DNA polymerase {ECO:0000256|ARBA:ARBA00012417} EC=2.7.7.7 {ECO:0000256|ARBA:ARBA00012417} OS=Mycoplasma ovipneumoniae 14811 ORFNames=MOVI_6110 {ECO:0000313|EMBL:EXU60906.1} PE=4	GO:0003887//DNA-directed DNA polymerase activity`molecular_function;GO:0008408//3'-5' exonuclease activity`molecular_function;GO:0006260//DNA replication`biological_process	COG0587`DNA polymerase III, alpha subunit`Replication, recombination and repair	PF07733.15//DNA_pol3_alpha`Bacterial DNA polymerase III alpha NTPase domain;PF17657.4//DNA_pol3_finger`Bacterial DNA polymerase III alpha subunit finger domain;PF14579.9//HHH_6`Helix-hairpin-helix motif	WP_044284429.1//DNA polymerase III subunit alpha	TIGR00594.1//polc`JCVI: DNA polymerase III subunit alpha
ctg_00292	K02337//dnaE`DNA polymerase III subunit alpha [EC:2.7.7.7]	ko03030//DNA replication`Genetic Information Processing`Replication and repair;ko03430//Mismatch repair`Genetic Information Processing`Replication and repair;ko03440//Homologous recombination`Genetic Information Processing`Replication and repair	WP_044284429.1//DNA polymerase III subunit alpha	tr|A0A014KVA0|A0A014KVA0_9MOLU//DNA-directed DNA polymerase {ECO:0000256|ARBA:ARBA00012417} EC=2.7.7.7 {ECO:0000256|ARBA:ARBA00012417} OS=Mycoplasma ovipneumoniae 14811 ORFNames=MOVI_6110 {ECO:0000313|EMBL:EXU60906.1} PE=4	GO:0003887//DNA-directed DNA polymerase activity`molecular_function;GO:0008408//3'-5' exonuclease activity`molecular_function;GO:0006260//DNA replication`biological_process	COG0587`DNA polymerase III, alpha subunit`Replication, recombination and repair	None	WP_044284429.1//DNA polymerase III subunit alpha	None
ctg_00048	K23535//nupB`general nucleoside transport system permease protein	ko02010//ABC transporters`Environmental Information Processing`Membrane transport	WP_044285763.1//ABC transporter permease	tr|A0A014MHH7|A0A014MHH7_9MOLU//Sugar ABC transporter permease protein {ECO:0000313|EMBL:EXU61015.1} OS=Mycoplasma ovipneumoniae 14811 ORFNames=MOVI_4730 {ECO:0000313|EMBL:EXU61015.1} PE=4	GO:0016021//integral component of membrane`cellular_component;GO:0022857//transmembrane transporter activity`molecular_function;GO:0005886//plasma membrane`cellular_component	COG4603`ABC-type guanosine uptake system NupNOPQ, permease component NupP`Nucleotide transport and metabolism	None	WP_044285763.1//ABC transporter permease	None
ctg_00615	K08483//ptsI`phosphoenolpyruvate-protein phosphotransferase (PTS system enzyme I) [EC:2.7.3.9]	ko02060//Phosphotransferase system (PTS)`Environmental Information Processing`Membrane transport	WP_157356255.1//phosphoenolpyruvate--protein phosphotransferase	tr|A0A014L6V0|A0A014L6V0_9MOLU//Phosphoenolpyruvate-protein phosphotransferase {ECO:0000256|ARBA:ARBA00016544, ECO:0000256|PIRNR:PIRNR000732} EC=2.7.3.9 {ECO:0000256|ARBA:ARBA00012232, ECO:0000256|PIRNR:PIRNR000732} Phosphotransferase system, enzyme I {ECO:0000256|ARBA:ARBA00020283, ECO:0000256|PIRNR:PIRNR000732} OS=Mycoplasma ovipneumoniae 14811 ORFNames=MOVI_3360 {ECO:0000313|EMBL:EXU61144.1} P…	GO:0005737//cytoplasm`cellular_component;GO:0046872//metal ion binding`molecular_function;GO:0016301//kinase activity`molecular_function;GO:0008965//phosphoenolpyruvate-protein phosphotransferase activity`molecular_function;GO:0009401//phosphoenolpyruvate-dependent sugar phosphotransferase system`biological_process	COG1080`Phosphoenolpyruvate-protein kinase (PTS system EI component in bacteria)`Carbohydrate transport and metabolism	PF05524.16//PEP-utilisers_N`PEP-utilising enzyme, N-terminal;PF00391.26//PEP-utilizers`PEP-utilising enzyme, mobile domain;PF02896.21//PEP-utilizers_C`PEP-utilising enzyme, PEP-binding domain	WP_069099188.1//phosphoenolpyruvate--protein phosphotransferase	TIGR01417.1//PTS_I_fam`JCVI: phosphoenolpyruvate--protein phosphotransferase
ctg_00614	K00016//LDH, ldh`L-lactate dehydrogenase [EC:1.1.1.27]	ko00010//Glycolysis / Gluconeogenesis`Metabolism`Carbohydrate metabolism;ko00270//Cysteine and methionine metabolism`Metabolism`Amino acid metabolism;ko00620//Pyruvate metabolism`Metabolism`Carbohydrate metabolism;ko00640//Propanoate metabolism`Metabolism`Carbohydrate metabolism;ko01100//Metabolic pathways`Metabolism`Global and overview maps;ko01110//Biosynthesis of secondary metabolites`Metaboli…	WP_044285949.1//lactate dehydrogenase	tr|A0A014M2F8|A0A014M2F8_9MOLU//L-lactate dehydrogenase {ECO:0000313|EMBL:EXU61143.1} OS=Mycoplasma ovipneumoniae 14811 ORFNames=MOVI_3350 {ECO:0000313|EMBL:EXU61143.1} PE=4	GO:0005975//carbohydrate metabolic process`biological_process;GO:0016616//oxidoreductase activity, acting on the CH-OH group of donors, NAD or NADP as acceptor`molecular_function	COG0039`Malate/lactate dehydrogenase`Energy production and conversion	None	WP_044285949.1//lactate dehydrogenase	TIGR01771.1//L-LDH-NAD`JCVI: L-lactate dehydrogenase
ctg_00616	K08483//ptsI`phosphoenolpyruvate-protein phosphotransferase (PTS system enzyme I) [EC:2.7.3.9]	ko02060//Phosphotransferase system (PTS)`Environmental Information Processing`Membrane transport	WP_157356255.1//phosphoenolpyruvate--protein phosphotransferase	tr|A0A014L6V0|A0A014L6V0_9MOLU//Phosphoenolpyruvate-protein phosphotransferase {ECO:0000256|ARBA:ARBA00016544, ECO:0000256|PIRNR:PIRNR000732} EC=2.7.3.9 {ECO:0000256|ARBA:ARBA00012232, ECO:0000256|PIRNR:PIRNR000732} Phosphotransferase system, enzyme I {ECO:0000256|ARBA:ARBA00020283, ECO:0000256|PIRNR:PIRNR000732} OS=Mycoplasma ovipneumoniae 14811 ORFNames=MOVI_3360 {ECO:0000313|EMBL:EXU61144.1} P…	GO:0005737//cytoplasm`cellular_component;GO:0046872//metal ion binding`molecular_function;GO:0016301//kinase activity`molecular_function;GO:0008965//phosphoenolpyruvate-protein phosphotransferase activity`molecular_function;GO:0009401//phosphoenolpyruvate-dependent sugar phosphotransferase system`biological_process	COG1080`Phosphoenolpyruvate-protein kinase (PTS system EI component in bacteria)`Carbohydrate transport and metabolism	None	WP_044285950.1//phosphoenolpyruvate--protein phosphotransferase	None
ctg_00618	K01916//nadE`NAD+ synthase [EC:6.3.1.5]	ko00760//Nicotinate and nicotinamide metabolism`Metabolism`Metabolism of cofactors and vitamins;ko01100//Metabolic pathways`Metabolism`Global and overview maps;ko01240//Biosynthesis of cofactors`Metabolism`Global and overview maps	VEU71359.1//NAD+ synthetase	tr|A0A014NQI3|A0A014NQI3_9MOLU//NH(3)-dependent NAD(+) synthetase {ECO:0000256|HAMAP-Rule:MF_00193, ECO:0000256|RuleBase:RU003812} EC=6.3.1.5 {ECO:0000256|HAMAP-Rule:MF_00193, ECO:0000256|RuleBase:RU003812} OS=Mycoplasma ovipneumoniae 14811 ORFNames=MOVI_3390 {ECO:0000313|EMBL:EXU61147.1} PE=3	GO:0005737//cytoplasm`cellular_component;GO:0003952//NAD+ synthase (glutamine-hydrolyzing) activity`molecular_function;GO:0004359//glutaminase activity`molecular_function;GO:0008795//NAD+ synthase activity`molecular_function;GO:0009435//NAD biosynthetic process`biological_process;GO:0046872//metal ion binding`molecular_function;GO:0005524//ATP binding`molecular_function	COG0171`NH3-dependent NAD+ synthetase`Coenzyme transport and metabolism	PF02540.20//NAD_synthase`NAD synthase	WP_157356257.1//NAD(+) synthase	TIGR00552.1//nadE`JCVI: NAD(+) synthase
ctg_01360	K01151//nfo`deoxyribonuclease IV [EC:3.1.21.2]	ko03410//Base excision repair`Genetic Information Processing`Replication and repair	WP_069099110.1//deoxyribonuclease IV	tr|A0A014KW41|A0A014KW41_9MOLU//Probable endonuclease 4 {ECO:0000256|HAMAP-Rule:MF_00152} EC=3.1.21.2 {ECO:0000256|HAMAP-Rule:MF_00152} Endodeoxyribonuclease IV {ECO:0000256|HAMAP-Rule:MF_00152} Endonuclease IV {ECO:0000256|HAMAP-Rule:MF_00152} OS=Mycoplasma ovipneumoniae 14811 ORFNames=MOVI_2440 {ECO:0000313|EMBL:EXU61201.1} PE=3	GO:0006281//DNA repair`biological_process;GO:0008833//deoxyribonuclease IV (phage-T4-induced) activity`molecular_function;GO:0008270//zinc ion binding`molecular_function;GO:0003677//DNA binding`molecular_function	COG0648`Endonuclease IV`Replication, recombination and repair	PF01261.27//AP_endonuc_2`Xylose isomerase-like TIM barrel	WP_069099110.1//deoxyribonuclease IV	TIGR00587.1//nfo`JCVI: deoxyribonuclease IV
ctg_00208	K01892//HARS, hisS`histidyl-tRNA synthetase [EC:6.1.1.21]	ko00970//Aminoacyl-tRNA biosynthesis`Genetic Information Processing`Translation	WP_232464182.1//histidine--tRNA ligase	tr|A0A014L642|A0A014L642_9MOLU//Histidine--tRNA ligase {ECO:0000256|HAMAP-Rule:MF_00127} EC=6.1.1.21 {ECO:0000256|HAMAP-Rule:MF_00127} Histidyl-tRNA synthetase {ECO:0000256|HAMAP-Rule:MF_00127} Short=HisRS {ECO:0000256|HAMAP-Rule:MF_00127} OS=Mycoplasma ovipneumoniae 14811 ORFNames=MOVI_5610 {ECO:0000313|EMBL:EXU60939.1} PE=3	GO:0005737//cytoplasm`cellular_component;GO:0006427//histidyl-tRNA aminoacylation`biological_process;GO:0004821//histidine-tRNA ligase activity`molecular_function;GO:0005524//ATP binding`molecular_function	COG0124`Histidyl-tRNA synthetase`Translation, ribosomal structure and biogenesis	PF00587.28//tRNA-synt_2b`tRNA synthetase class II core domain (G, H, P, S and T)	WP_232464182.1//histidine--tRNA ligase	None
ctg_00126	K03763//polC`DNA polymerase III subunit alpha, Gram-positive type [EC:2.7.7.7]	ko03030//DNA replication`Genetic Information Processing`Replication and repair;ko03430//Mismatch repair`Genetic Information Processing`Replication and repair;ko03440//Homologous recombination`Genetic Information Processing`Replication and repair	VEU70659.1//DNA polymerase III polC-type	tr|A0A014M213|A0A014M213_9MOLU//DNA polymerase III PolC-type {ECO:0000256|HAMAP-Rule:MF_00356} Short=PolIII {ECO:0000256|HAMAP-Rule:MF_00356} EC=2.7.7.7 {ECO:0000256|HAMAP-Rule:MF_00356} OS=Mycoplasma ovipneumoniae 14811 ORFNames=MOVI_5050 {ECO:0000313|EMBL:EXU61003.1} PE=3	GO:0005737//cytoplasm`cellular_component;GO:0003887//DNA-directed DNA polymerase activity`molecular_function;GO:0008408//3'-5' exonuclease activity`molecular_function;GO:0006261//DNA-dependent DNA replication`biological_process;GO:0003677//DNA binding`molecular_function	COG2176`DNA polymerase III, alpha subunit (gram-positive type)`Replication, recombination and repair	PF07733.15//DNA_pol3_alpha`Bacterial DNA polymerase III alpha NTPase domain	WP_044284333.1//PolC-type DNA polymerase III	None
ctg_00194	K01489//cdd, CDA`cytidine deaminase [EC:3.5.4.5]	ko00240//Pyrimidine metabolism`Metabolism`Nucleotide metabolism;ko00983//Drug metabolism - other enzymes`Metabolism`Xenobiotics biodegradation and metabolism;ko01100//Metabolic pathways`Metabolism`Global and overview maps	WP_010321282.1//cytidine deaminase	tr|A0A014L637|A0A014L637_9MOLU//Cytidine deaminase {ECO:0000256|RuleBase:RU364006} EC=3.5.4.5 {ECO:0000256|RuleBase:RU364006} Cytidine aminohydrolase {ECO:0000256|RuleBase:RU364006} OS=Mycoplasma ovipneumoniae 14811 ORFNames=MOVI_5540 {ECO:0000313|EMBL:EXU60934.1} PE=3	GO:0047844//deoxycytidine deaminase activity`molecular_function;GO:0008270//zinc ion binding`molecular_function;GO:0004126//cytidine deaminase activity`molecular_function	COG0295`Cytidine deaminase`Nucleotide transport and metabolism	PF00383.26//dCMP_cyt_deam_1`Cytidine and deoxycytidylate deaminase zinc-binding region	WP_010321282.1//cytidine deaminase	TIGR01354.1//cyt_deam_tetra`JCVI: cytidine deaminase;TIGR01355.1//cyt_deam_dimer`JCVI: cytidine deaminase
ctg_00577	K02821//ulaC, sgaA`ascorbate PTS system EIIA or EIIAB component [EC:2.7.1.194]	ko00053//Ascorbate and aldarate metabolism`Metabolism`Carbohydrate metabolism;ko01100//Metabolic pathways`Metabolism`Global and overview maps;ko01120//Microbial metabolism in diverse environments`Metabolism`Global and overview maps;ko02060//Phosphotransferase system (PTS)`Environmental Information Processing`Membrane transport	WP_069099254.1//PTS sugar transporter subunit IIA	tr|A0A014NQN1|A0A014NQN1_9MOLU//Phosphotransferase system PTS, IIA component {ECO:0000313|EMBL:EXU61187.1} OS=Mycoplasma ovipneumoniae 14811 ORFNames=MOVI_3210 {ECO:0000313|EMBL:EXU61187.1} PE=4	GO:0016740//transferase activity`molecular_function	COG1762`Phosphotransferase system mannitol/fructose-specific IIA domain (Ntr-type)`Carbohydrate transport and metabolism;COG1762`Phosphotransferase system mannitol/fructose-specific IIA domain (Ntr-type)`Signal transduction mechanisms	PF00359.25//PTS_EIIA_2`Phosphoenolpyruvate-dependent sugar phosphotransferase system, EIIA 2	WP_044285933.1//PTS sugar transporter subunit IIA	None
ctg_00125	K03763//polC`DNA polymerase III subunit alpha, Gram-positive type [EC:2.7.7.7]	ko03030//DNA replication`Genetic Information Processing`Replication and repair;ko03430//Mismatch repair`Genetic Information Processing`Replication and repair;ko03440//Homologous recombination`Genetic Information Processing`Replication and repair	WP_069099180.1//PolC-type DNA polymerase III	tr|A0A014M213|A0A014M213_9MOLU//DNA polymerase III PolC-type {ECO:0000256|HAMAP-Rule:MF_00356} Short=PolIII {ECO:0000256|HAMAP-Rule:MF_00356} EC=2.7.7.7 {ECO:0000256|HAMAP-Rule:MF_00356} OS=Mycoplasma ovipneumoniae 14811 ORFNames=MOVI_5050 {ECO:0000313|EMBL:EXU61003.1} PE=3	GO:0005737//cytoplasm`cellular_component;GO:0003887//DNA-directed DNA polymerase activity`molecular_function;GO:0008408//3'-5' exonuclease activity`molecular_function;GO:0006261//DNA-dependent DNA replication`biological_process;GO:0003677//DNA binding`molecular_function	COG2176`DNA polymerase III, alpha subunit (gram-positive type)`Replication, recombination and repair	None	WP_069099180.1//PolC-type DNA polymerase III	None
ctg_01432	K03046//rpoC`DNA-directed RNA polymerase subunit beta' [EC:2.7.7.6]	ko03020//RNA polymerase`Genetic Information Processing`Transcription	WP_157356097.1//DNA-directed RNA polymerase subunit beta'	tr|A0A014L6W4|A0A014L6W4_9MOLU//DNA-directed RNA polymerase subunit beta' {ECO:0000256|HAMAP-Rule:MF_01322} Short=RNAP subunit beta' {ECO:0000256|HAMAP-Rule:MF_01322} EC=2.7.7.6 {ECO:0000256|HAMAP-Rule:MF_01322} RNA polymerase subunit beta' {ECO:0000256|HAMAP-Rule:MF_01322} Transcriptase subunit beta' {ECO:0000256|HAMAP-Rule:MF_01322} OS=Mycoplasma ovipneumoniae 14811 ORFNames=MOVI_2850 {ECO:0000…	GO:0003899//DNA-directed 5'-3' RNA polymerase activity`molecular_function;GO:0000287//magnesium ion binding`molecular_function;GO:0008270//zinc ion binding`molecular_function;GO:0006351//transcription, DNA-templated`biological_process;GO:0003677//DNA binding`molecular_function	COG0086`DNA-directed RNA polymerase, beta' subunit/160 kD subunit`Transcription	None	WP_044284129.1//DNA-directed RNA polymerase subunit beta'	None
ctg_00124	K03763//polC`DNA polymerase III subunit alpha, Gram-positive type [EC:2.7.7.7]	ko03030//DNA replication`Genetic Information Processing`Replication and repair;ko03430//Mismatch repair`Genetic Information Processing`Replication and repair;ko03440//Homologous recombination`Genetic Information Processing`Replication and repair	WP_044285786.1//PolC-type DNA polymerase III	tr|A0A014M213|A0A014M213_9MOLU//DNA polymerase III PolC-type {ECO:0000256|HAMAP-Rule:MF_00356} Short=PolIII {ECO:0000256|HAMAP-Rule:MF_00356} EC=2.7.7.7 {ECO:0000256|HAMAP-Rule:MF_00356} OS=Mycoplasma ovipneumoniae 14811 ORFNames=MOVI_5050 {ECO:0000313|EMBL:EXU61003.1} PE=3	GO:0005737//cytoplasm`cellular_component;GO:0003887//DNA-directed DNA polymerase activity`molecular_function;GO:0008408//3'-5' exonuclease activity`molecular_function;GO:0006261//DNA-dependent DNA replication`biological_process;GO:0003677//DNA binding`molecular_function	COG2176`DNA polymerase III, alpha subunit (gram-positive type)`Replication, recombination and repair	PF02811.22//PHP`PHP domain;PF13482.9//RNase_H_2`RNase_H superfamily;PF00929.27//RNase_T`Exonuclease	WP_044285786.1//PolC-type DNA polymerase III	TIGR00573.1//dnaq`JCVI: exonuclease, DNA polymerase III, epsilon subunit family (Provisional);TIGR01406.1//dnaQ_proteo`JCVI: DNA polymerase III subunit epsilon
ctg_00291	K02335//polA`DNA polymerase I [EC:2.7.7.7]	ko03030//DNA replication`Genetic Information Processing`Replication and repair;ko03410//Base excision repair`Genetic Information Processing`Replication and repair;ko03420//Nucleotide excision repair`Genetic Information Processing`Replication and repair;ko03440//Homologous recombination`Genetic Information Processing`Replication and repair	WP_069097056.1//5'-3' exonuclease, partial	tr|A0A014MH60|A0A014MH60_9MOLU//DNA polymerase I (5'-3' exonuclease domain) {ECO:0000313|EMBL:EXU60905.1} OS=Mycoplasma ovipneumoniae 14811 ORFNames=MOVI_6100 {ECO:0000313|EMBL:EXU60905.1} PE=4	GO:0004527//exonuclease activity`molecular_function;GO:0017108//5'-flap endonuclease activity`molecular_function;GO:0033567//DNA replication, Okazaki fragment processing`biological_process;GO:0003677//DNA binding`molecular_function	COG0258`5'-3' exonuclease Xni/ExoIX (flap endonuclease)`Replication, recombination and repair	PF02739.19//5_3_exonuc_N`5'-3' exonuclease, N-terminal resolvase-like domain	WP_069097056.1//5'-3' exonuclease, partial	None
ctg_01526	K03217//yidC, spoIIIJ, OXA1, ccfA`YidC/Oxa1 family membrane protein insertase	ko02024//Quorum sensing`Cellular Processes`Cellular community - prokaryotes;ko03060//Protein export`Genetic Information Processing`Folding, sorting and degradation;ko03070//Bacterial secretion system`Environmental Information Processing`Membrane transport	WP_069099163.1//membrane protein insertase YidC	tr|A0A014L6F3|A0A014L6F3_9MOLU//Membrane insertion protein OxaA {ECO:0000313|EMBL:EXU61034.1} OS=Mycoplasma ovipneumoniae 14811 ORFNames=MOVI_4450 {ECO:0000313|EMBL:EXU61034.1} PE=3	GO:0015031//protein transport`biological_process;GO:0016021//integral component of membrane`cellular_component;GO:0032977//membrane insertase activity`molecular_function;GO:0005886//plasma membrane`cellular_component	COG0706`Membrane protein insertase Oxa1/YidC/SpoIIIJ`Cell wall/membrane/envelope biogenesis	PF02096.23//60KD_IMP`60Kd inner membrane protein	WP_044284279.1//membrane protein insertase YidC	TIGR03592.1//yidC_oxa1_cterm`JCVI: membrane protein insertase YidC
ctg_01527	K03217//yidC, spoIIIJ, OXA1, ccfA`YidC/Oxa1 family membrane protein insertase	ko02024//Quorum sensing`Cellular Processes`Cellular community - prokaryotes;ko03060//Protein export`Genetic Information Processing`Folding, sorting and degradation;ko03070//Bacterial secretion system`Environmental Information Processing`Membrane transport	WP_069099163.1//membrane protein insertase YidC	tr|A0A014L6F3|A0A014L6F3_9MOLU//Membrane insertion protein OxaA {ECO:0000313|EMBL:EXU61034.1} OS=Mycoplasma ovipneumoniae 14811 ORFNames=MOVI_4450 {ECO:0000313|EMBL:EXU61034.1} PE=3	GO:0015031//protein transport`biological_process;GO:0016021//integral component of membrane`cellular_component;GO:0032977//membrane insertase activity`molecular_function;GO:0005886//plasma membrane`cellular_component	COG0706`Membrane protein insertase Oxa1/YidC/SpoIIIJ`Cell wall/membrane/envelope biogenesis	None	WP_069099163.1//membrane protein insertase YidC	None
ctg_01132	K11753//ribF`riboflavin kinase / FMN adenylyltransferase [EC:2.7.1.26 2.7.7.2]	ko00740//Riboflavin metabolism`Metabolism`Metabolism of cofactors and vitamins;ko01100//Metabolic pathways`Metabolism`Global and overview maps;ko01110//Biosynthesis of secondary metabolites`Metabolism`Global and overview maps;ko01240//Biosynthesis of cofactors`Metabolism`Global and overview maps	WP_069099391.1//adenylyltransferase/cytidyltransferase family protein	tr|A0A014KWG6|A0A014KWG6_9MOLU//FAD synthase {ECO:0000256|ARBA:ARBA00012393} EC=2.7.7.2 {ECO:0000256|ARBA:ARBA00012393} OS=Mycoplasma ovipneumoniae 14811 ORFNames=MOVI_1170 {ECO:0000313|EMBL:EXU61346.1} PE=3	GO:0006747//FAD biosynthetic process`biological_process;GO:0003919//FMN adenylyltransferase activity`molecular_function;GO:0005524//ATP binding`molecular_function;GO:0009231//riboflavin biosynthetic process`biological_process	COG0196`FAD synthase`Coenzyme transport and metabolism	PF06574.15//FAD_syn`FAD synthetase;PF01467.29//CTP_transf_like`Cytidylyltransferase-like	WP_069099391.1//adenylyltransferase/cytidyltransferase family protein	TIGR00125.1//cyt_tran_rel`JCVI: adenylyltransferase/cytidyltransferase family protein;TIGR01518.1//g3p_cytidyltrns`JCVI: glycerol-3-phosphate cytidylyltransferase;TIGR00083.1//ribF`JCVI: riboflavin biosynthesis protein RibF
ctg_00444	K01885//EARS, gltX`glutamyl-tRNA synthetase [EC:6.1.1.17]	ko00860//Porphyrin metabolism`Metabolism`Metabolism of cofactors and vitamins;ko00970//Aminoacyl-tRNA biosynthesis`Genetic Information Processing`Translation;ko01100//Metabolic pathways`Metabolism`Global and overview maps;ko01110//Biosynthesis of secondary metabolites`Metabolism`Global and overview maps;ko01120//Microbial metabolism in diverse environments`Metabolism`Global and overview maps;ko01…	WP_069098144.1//glutamate--tRNA ligase	tr|A0A014NPL7|A0A014NPL7_9MOLU//Glutamate--tRNA ligase {ECO:0000256|HAMAP-Rule:MF_00022} EC=6.1.1.17 {ECO:0000256|HAMAP-Rule:MF_00022} Glutamyl-tRNA synthetase {ECO:0000256|HAMAP-Rule:MF_00022} Short=GluRS {ECO:0000256|HAMAP-Rule:MF_00022} OS=Mycoplasma ovipneumoniae 14811 ORFNames=MOVI_6790 {ECO:0000313|EMBL:EXU60832.1} PE=3	GO:0005737//cytoplasm`cellular_component;GO:0006424//glutamyl-tRNA aminoacylation`biological_process;GO:0000049//tRNA binding`molecular_function;GO:0004818//glutamate-tRNA ligase activity`molecular_function;GO:0008270//zinc ion binding`molecular_function;GO:0005524//ATP binding`molecular_function	COG0008`Glutamyl- or glutaminyl-tRNA synthetase`Translation, ribosomal structure and biogenesis	None	WP_010321093.1//glutamate--tRNA ligase	None
ctg_00443	K01885//EARS, gltX`glutamyl-tRNA synthetase [EC:6.1.1.17]	ko00860//Porphyrin metabolism`Metabolism`Metabolism of cofactors and vitamins;ko00970//Aminoacyl-tRNA biosynthesis`Genetic Information Processing`Translation;ko01100//Metabolic pathways`Metabolism`Global and overview maps;ko01110//Biosynthesis of secondary metabolites`Metabolism`Global and overview maps;ko01120//Microbial metabolism in diverse environments`Metabolism`Global and overview maps;ko01…	WP_069099541.1//glutamate--tRNA ligase	tr|A0A014NPL7|A0A014NPL7_9MOLU//Glutamate--tRNA ligase {ECO:0000256|HAMAP-Rule:MF_00022} EC=6.1.1.17 {ECO:0000256|HAMAP-Rule:MF_00022} Glutamyl-tRNA synthetase {ECO:0000256|HAMAP-Rule:MF_00022} Short=GluRS {ECO:0000256|HAMAP-Rule:MF_00022} OS=Mycoplasma ovipneumoniae 14811 ORFNames=MOVI_6790 {ECO:0000313|EMBL:EXU60832.1} PE=3	GO:0005737//cytoplasm`cellular_component;GO:0006424//glutamyl-tRNA aminoacylation`biological_process;GO:0000049//tRNA binding`molecular_function;GO:0004818//glutamate-tRNA ligase activity`molecular_function;GO:0008270//zinc ion binding`molecular_function;GO:0005524//ATP binding`molecular_function	COG0008`Glutamyl- or glutaminyl-tRNA synthetase`Translation, ribosomal structure and biogenesis	PF00749.24//tRNA-synt_1c`tRNA synthetases class I (E and Q), catalytic domain	WP_069099541.1//glutamate--tRNA ligase	TIGR03838.1//queuosine_YadB`JCVI: tRNA glutamyl-Q(34) synthetase GluQRS
ctg_00725	K02044//phnD`phosphonate transport system substrate-binding protein	ko02010//ABC transporters`Environmental Information Processing`Membrane transport	WP_044285989.1//DNA repair protein	tr|A0A014KVQ9|A0A014KVQ9_9MOLU//High affinity transport system protein {ECO:0000256|PIRNR:PIRNR004523} OS=Mycoplasma ovipneumoniae 14811 ORFNames=MOVI_3800 {ECO:0000313|EMBL:EXU61096.1} PE=4	None	None	None	WP_044285989.1//DNA repair protein	None
ctg_00724	K02041//phnC`phosphonate transport system ATP-binding protein [EC:7.3.2.2]	ko02010//ABC transporters`Environmental Information Processing`Membrane transport	WP_044285988.1//ATP-binding cassette domain-containing protein	tr|A0A014MHR8|A0A014MHR8_9MOLU//Alkylphosphonate ABC transporter, ATP-binding component {ECO:0000313|EMBL:EXU61095.1} OS=Mycoplasma ovipneumoniae 14811 ORFNames=MOVI_3790 {ECO:0000313|EMBL:EXU61095.1} PE=4	GO:0005524//ATP binding`molecular_function	COG3638`ABC-type phosphate/phosphonate transport system, ATPase component`Inorganic ion transport and metabolism	PF00005.30//ABC_tran`ABC transporter	WP_044285988.1//ATP-binding cassette domain-containing protein	TIGR02868.1//CydC`JCVI: thiol reductant ABC exporter subunit CydC;TIGR02857.1//CydD`JCVI: thiol reductant ABC exporter subunit CydD;TIGR02204.1//MsbA_rel`JCVI: ABC transporter, permease/ATP-binding protein (Provisional);TIGR01842.1//type_I_sec_PrtD`JCVI: type I secretion system permease/ATPase;TIGR02203.1//MsbA_lipidA`JCVI: lipid A export permease/ATP-binding protein MsbA;TIGR01192.1//chvA`JCVI: …
ctg_00727	K02044//phnD`phosphonate transport system substrate-binding protein	ko02010//ABC transporters`Environmental Information Processing`Membrane transport	WP_044285989.1//DNA repair protein	tr|A0A014KVQ9|A0A014KVQ9_9MOLU//High affinity transport system protein {ECO:0000256|PIRNR:PIRNR004523} OS=Mycoplasma ovipneumoniae 14811 ORFNames=MOVI_3800 {ECO:0000313|EMBL:EXU61096.1} PE=4	None	None	None	WP_044285989.1//DNA repair protein	None
ctg_00726	K02044//phnD`phosphonate transport system substrate-binding protein	ko02010//ABC transporters`Environmental Information Processing`Membrane transport	WP_044285989.1//DNA repair protein	tr|A0A014KVQ9|A0A014KVQ9_9MOLU//High affinity transport system protein {ECO:0000256|PIRNR:PIRNR004523} OS=Mycoplasma ovipneumoniae 14811 ORFNames=MOVI_3800 {ECO:0000313|EMBL:EXU61096.1} PE=4	None	None	None	WP_044285989.1//DNA repair protein	None
ctg_00680	K01243//mtnN, mtn, pfs`adenosylhomocysteine nucleosidase [EC:3.2.2.9]	ko00270//Cysteine and methionine metabolism`Metabolism`Amino acid metabolism;ko01100//Metabolic pathways`Metabolism`Global and overview maps;ko01230//Biosynthesis of amino acids`Metabolism`Global and overview maps	WP_129644098.1//5'-methylthioadenosine nucleosidase	tr|A0A014KVU3|A0A014KVU3_9MOLU//5-methylthioadenosinenucleosidase/S-adenosylhomocystein nucleosidase {ECO:0000313|EMBL:EXU61121.1} OS=Mycoplasma ovipneumoniae 14811 ORFNames=MOVI_3650 {ECO:0000313|EMBL:EXU61121.1} PE=4	GO:0003824//catalytic activity`molecular_function;GO:0009116//nucleoside metabolic process`biological_process	COG0775`Nucleoside phosphorylase/nucleosidase, includes 5'-methylthioadenosine/S-adenosylhomocysteine nucleosidase MtnN and futalosine hydrolase MqnB`Coenzyme transport and metabolism;COG0775`Nucleoside phosphorylase/nucleosidase, includes 5'-methylthioadenosine/S-adenosylhomocysteine nucleosidase MtnN and futalosine hydrolase MqnB`Nucleotide transport and metabolism	None	WP_129644098.1//5'-methylthioadenosine nucleosidase	None
ctg_00681	K01243//mtnN, mtn, pfs`adenosylhomocysteine nucleosidase [EC:3.2.2.9]	ko00270//Cysteine and methionine metabolism`Metabolism`Amino acid metabolism;ko01100//Metabolic pathways`Metabolism`Global and overview maps;ko01230//Biosynthesis of amino acids`Metabolism`Global and overview maps	WP_044284203.1//5'-methylthioadenosine nucleosidase	tr|A0A014KVU3|A0A014KVU3_9MOLU//5-methylthioadenosinenucleosidase/S-adenosylhomocystein nucleosidase {ECO:0000313|EMBL:EXU61121.1} OS=Mycoplasma ovipneumoniae 14811 ORFNames=MOVI_3650 {ECO:0000313|EMBL:EXU61121.1} PE=4	GO:0003824//catalytic activity`molecular_function;GO:0009116//nucleoside metabolic process`biological_process	COG0775`Nucleoside phosphorylase/nucleosidase, includes 5'-methylthioadenosine/S-adenosylhomocysteine nucleosidase MtnN and futalosine hydrolase MqnB`Coenzyme transport and metabolism;COG0775`Nucleoside phosphorylase/nucleosidase, includes 5'-methylthioadenosine/S-adenosylhomocysteine nucleosidase MtnN and futalosine hydrolase MqnB`Nucleotide transport and metabolism	None	WP_044284203.1//5'-methylthioadenosine nucleosidase	None
ctg_01133	K11753//ribF`riboflavin kinase / FMN adenylyltransferase [EC:2.7.1.26 2.7.7.2]	ko00740//Riboflavin metabolism`Metabolism`Metabolism of cofactors and vitamins;ko01100//Metabolic pathways`Metabolism`Global and overview maps;ko01110//Biosynthesis of secondary metabolites`Metabolism`Global and overview maps;ko01240//Biosynthesis of cofactors`Metabolism`Global and overview maps	WP_157356116.1//adenylyltransferase/cytidyltransferase family protein	tr|A0A014KWG6|A0A014KWG6_9MOLU//FAD synthase {ECO:0000256|ARBA:ARBA00012393} EC=2.7.7.2 {ECO:0000256|ARBA:ARBA00012393} OS=Mycoplasma ovipneumoniae 14811 ORFNames=MOVI_1170 {ECO:0000313|EMBL:EXU61346.1} PE=3	GO:0006747//FAD biosynthetic process`biological_process;GO:0003919//FMN adenylyltransferase activity`molecular_function;GO:0005524//ATP binding`molecular_function;GO:0009231//riboflavin biosynthetic process`biological_process	COG0196`FAD synthase`Coenzyme transport and metabolism	None	WP_044286224.1//adenylyltransferase/cytidyltransferase family protein	None
ctg_00332	K01639//E4.1.3.3, nanA, NPL`N-acetylneuraminate lyase [EC:4.1.3.3]	ko00520//Amino sugar and nucleotide sugar metabolism`Metabolism`Carbohydrate metabolism;ko01100//Metabolic pathways`Metabolism`Global and overview maps	WP_069097734.1//N-acetylneuraminate lyase	tr|A0A014KV59|A0A014KV59_9MOLU//N-acetylneuraminate lyase {ECO:0000313|EMBL:EXU60856.1} OS=Mycoplasma ovipneumoniae 14811 ORFNames=MOVI_6300 {ECO:0000313|EMBL:EXU60856.1} PE=3	GO:0016829//lyase activity`molecular_function	COG0329`4-hydroxy-tetrahydrodipicolinate synthase/N-acetylneuraminate lyase`Amino acid transport and metabolism;COG0329`4-hydroxy-tetrahydrodipicolinate synthase/N-acetylneuraminate lyase`Cell wall/membrane/envelope biogenesis	None	WP_069097734.1//N-acetylneuraminate lyase	None
ctg_01008	K01809//manA, MPI`mannose-6-phosphate isomerase [EC:5.3.1.8]	ko00051//Fructose and mannose metabolism`Metabolism`Carbohydrate metabolism;ko00520//Amino sugar and nucleotide sugar metabolism`Metabolism`Carbohydrate metabolism;ko00541//O-Antigen nucleotide sugar biosynthesis`Metabolism`Glycan biosynthesis and metabolism;ko01100//Metabolic pathways`Metabolism`Global and overview maps;ko01110//Biosynthesis of secondary metabolites`Metabolism`Global and overvie…	WP_044286164.1//class I mannose-6-phosphate isomerase	tr|A0A014L7L9|A0A014L7L9_9MOLU//Mannose-6-phosphate isomerase {ECO:0000256|ARBA:ARBA00011956} EC=5.3.1.8 {ECO:0000256|ARBA:ARBA00011956} OS=Mycoplasma ovipneumoniae 14811 ORFNames=MOVI_0590 {ECO:0000313|EMBL:EXU61439.1} PE=3	GO:0005975//carbohydrate metabolic process`biological_process;GO:0004476//mannose-6-phosphate isomerase activity`molecular_function;GO:0008270//zinc ion binding`molecular_function	COG1482`Mannose-6-phosphate isomerase, class I`Carbohydrate transport and metabolism	None	WP_044286164.1//class I mannose-6-phosphate isomerase	None
ctg_00591	K00558//DNMT1, dcm`DNA (cytosine-5)-methyltransferase 1 [EC:2.1.1.37]	ko00270//Cysteine and methionine metabolism`Metabolism`Amino acid metabolism;ko01100//Metabolic pathways`Metabolism`Global and overview maps	WP_157356378.1//DNA cytosine methyltransferase	tr|A0A014M1V9|A0A014M1V9_9MOLU//DNA (cytosine-5-)-methyltransferase {ECO:0000256|ARBA:ARBA00011975} EC=2.1.1.37 {ECO:0000256|ARBA:ARBA00011975} OS=Mycoplasma ovipneumoniae 14811 ORFNames=MOVI_5750 {ECO:0000313|EMBL:EXU60953.1} PE=3	GO:0003886//DNA (cytosine-5-)-methyltransferase activity`molecular_function;GO:0009307//DNA restriction-modification system`biological_process	COG0270`DNA-cytosine methylase`Replication, recombination and repair	None	WP_157356244.1//DNA cytosine methyltransferase	None
ctg_01416	K00134//GAPDH, gapA`glyceraldehyde 3-phosphate dehydrogenase [EC:1.2.1.12]	ko00010//Glycolysis / Gluconeogenesis`Metabolism`Carbohydrate metabolism;ko00710//Carbon fixation in photosynthetic organisms`Metabolism`Energy metabolism;ko01100//Metabolic pathways`Metabolism`Global and overview maps;ko01110//Biosynthesis of secondary metabolites`Metabolism`Global and overview maps;ko01120//Microbial metabolism in diverse environments`Metabolism`Global and overview maps;ko01200…	WP_044285706.1//type I glyceraldehyde-3-phosphate dehydrogenase	tr|A0A014M2S5|A0A014M2S5_9MOLU//Glyceraldehyde-3-phosphate dehydrogenase {ECO:0000256|RuleBase:RU361160} EC=1.2.1.- {ECO:0000256|RuleBase:RU361160} OS=Mycoplasma ovipneumoniae 14811 ORFNames=MOVI_2760 {ECO:0000313|EMBL:EXU61233.1} PE=3	GO:0051287//NAD binding`molecular_function;GO:0050661//NADP binding`molecular_function;GO:0006006//glucose metabolic process`biological_process;GO:0016620//oxidoreductase activity, acting on the aldehyde or oxo group of donors, NAD or NADP as acceptor`molecular_function	COG0057`Glyceraldehyde-3-phosphate dehydrogenase/erythrose-4-phosphate dehydrogenase`Carbohydrate transport and metabolism	PF00044.27//Gp_dh_N`Glyceraldehyde 3-phosphate dehydrogenase, NAD binding domain	WP_044285706.1//type I glyceraldehyde-3-phosphate dehydrogenase	None
ctg_00333	K01639//E4.1.3.3, nanA, NPL`N-acetylneuraminate lyase [EC:4.1.3.3]	ko00520//Amino sugar and nucleotide sugar metabolism`Metabolism`Carbohydrate metabolism;ko01100//Metabolic pathways`Metabolism`Global and overview maps	WP_044285858.1//N-acetylneuraminate lyase	tr|A0A014KV59|A0A014KV59_9MOLU//N-acetylneuraminate lyase {ECO:0000313|EMBL:EXU60856.1} OS=Mycoplasma ovipneumoniae 14811 ORFNames=MOVI_6300 {ECO:0000313|EMBL:EXU60856.1} PE=3	GO:0016829//lyase activity`molecular_function	COG0329`4-hydroxy-tetrahydrodipicolinate synthase/N-acetylneuraminate lyase`Amino acid transport and metabolism;COG0329`4-hydroxy-tetrahydrodipicolinate synthase/N-acetylneuraminate lyase`Cell wall/membrane/envelope biogenesis	PF00701.25//DHDPS`Dihydrodipicolinate synthetase family	WP_044285858.1//N-acetylneuraminate lyase	TIGR00683.1//nanA`JCVI: N-acetylneuraminate lyase;TIGR02313.1//HpaI-NOT-DapA`JCVI: 2,4-dihydroxyhept-2-ene-1,7-dioic acid aldolase;TIGR03249.1//KdgD`JCVI: 5-dehydro-4-deoxyglucarate dehydratase;TIGR00674.1//dapA`JCVI: 4-hydroxy-tetrahydrodipicolinate synthase
ctg_01003	K02769//fruAb`fructose PTS system EIIB component [EC:2.7.1.202]	ko00051//Fructose and mannose metabolism`Metabolism`Carbohydrate metabolism;ko01100//Metabolic pathways`Metabolism`Global and overview maps;ko01120//Microbial metabolism in diverse environments`Metabolism`Global and overview maps;ko02060//Phosphotransferase system (PTS)`Environmental Information Processing`Membrane transport	VEU71778.1//PTS system protein	tr|A0A014NRD6|A0A014NRD6_9MOLU//Phosphotransferase system PTS, fructose-specific enzyme IIABC component {ECO:0000313|EMBL:EXU61437.1} OS=Mycoplasma ovipneumoniae 14811 ORFNames=MOVI_0570 {ECO:0000313|EMBL:EXU61437.1} PE=4	GO:0022877//protein-N(PI)-phosphohistidine-fructose phosphotransferase system transporter activity`molecular_function;GO:0009401//phosphoenolpyruvate-dependent sugar phosphotransferase system`biological_process;GO:0016021//integral component of membrane`cellular_component;GO:0005351//carbohydrate:proton symporter activity`molecular_function;GO:0005886//plasma membrane`cellular_component	COG1299`Phosphotransferase system, fructose-specific IIC component`Carbohydrate transport and metabolism;COG1445`Phosphotransferase system fructose-specific component IIB`Carbohydrate transport and metabolism;COG1762`Phosphotransferase system mannitol/fructose-specific IIA domain (Ntr-type)`Carbohydrate transport and metabolism;COG1762`Phosphotransferase system mannitol/fructose-specific IIA doma…	PF00359.25//PTS_EIIA_2`Phosphoenolpyruvate-dependent sugar phosphotransferase system, EIIA 2;PF02302.20//PTS_IIB`PTS system, Lactose/Cellobiose specific IIB subunit	WP_069096798.1//fructose-specific PTS transporter subunit EIIC	TIGR00848.1//fruA`JCVI: fructose PTS transporter subunit IIA;TIGR01419.1//nitro_reg_IIA`JCVI: PTS IIA-like nitrogen regulatory protein PtsN;TIGR00829.1//FRU`JCVI: fructose PTS transporter subunit IIB
ctg_01001	K00927//PGK, pgk`phosphoglycerate kinase [EC:2.7.2.3]	ko00010//Glycolysis / Gluconeogenesis`Metabolism`Carbohydrate metabolism;ko00710//Carbon fixation in photosynthetic organisms`Metabolism`Energy metabolism;ko01100//Metabolic pathways`Metabolism`Global and overview maps;ko01110//Biosynthesis of secondary metabolites`Metabolism`Global and overview maps;ko01120//Microbial metabolism in diverse environments`Metabolism`Global and overview maps;ko01200…	WP_044286161.1//phosphoglycerate kinase	tr|A0A014MIQ6|A0A014MIQ6_9MOLU//Phosphoglycerate kinase {ECO:0000256|ARBA:ARBA00013061, ECO:0000256|HAMAP-Rule:MF_00145} EC=2.7.2.3 {ECO:0000256|ARBA:ARBA00013061, ECO:0000256|HAMAP-Rule:MF_00145} OS=Mycoplasma ovipneumoniae 14811 ORFNames=MOVI_0550 {ECO:0000313|EMBL:EXU61435.1} PE=3	GO:0005737//cytoplasm`cellular_component;GO:0004618//phosphoglycerate kinase activity`molecular_function;GO:0006096//glycolytic process`biological_process;GO:0005524//ATP binding`molecular_function	COG0126`3-phosphoglycerate kinase`Carbohydrate transport and metabolism	None	WP_044286161.1//phosphoglycerate kinase	None
ctg_01000	K00927//PGK, pgk`phosphoglycerate kinase [EC:2.7.2.3]	ko00010//Glycolysis / Gluconeogenesis`Metabolism`Carbohydrate metabolism;ko00710//Carbon fixation in photosynthetic organisms`Metabolism`Energy metabolism;ko01100//Metabolic pathways`Metabolism`Global and overview maps;ko01110//Biosynthesis of secondary metabolites`Metabolism`Global and overview maps;ko01120//Microbial metabolism in diverse environments`Metabolism`Global and overview maps;ko01200…	WP_044286161.1//phosphoglycerate kinase	tr|A0A014MIQ6|A0A014MIQ6_9MOLU//Phosphoglycerate kinase {ECO:0000256|ARBA:ARBA00013061, ECO:0000256|HAMAP-Rule:MF_00145} EC=2.7.2.3 {ECO:0000256|ARBA:ARBA00013061, ECO:0000256|HAMAP-Rule:MF_00145} OS=Mycoplasma ovipneumoniae 14811 ORFNames=MOVI_0550 {ECO:0000313|EMBL:EXU61435.1} PE=3	GO:0005737//cytoplasm`cellular_component;GO:0004618//phosphoglycerate kinase activity`molecular_function;GO:0006096//glycolytic process`biological_process;GO:0005524//ATP binding`molecular_function	COG0126`3-phosphoglycerate kinase`Carbohydrate transport and metabolism	None	WP_044286161.1//phosphoglycerate kinase	None
ctg_01005	K02769//fruAb`fructose PTS system EIIB component [EC:2.7.1.202]	ko00051//Fructose and mannose metabolism`Metabolism`Carbohydrate metabolism;ko01100//Metabolic pathways`Metabolism`Global and overview maps;ko01120//Microbial metabolism in diverse environments`Metabolism`Global and overview maps;ko02060//Phosphotransferase system (PTS)`Environmental Information Processing`Membrane transport	WP_044286163.1//fructose-specific PTS transporter subunit EIIC	tr|A0A014NRD6|A0A014NRD6_9MOLU//Phosphotransferase system PTS, fructose-specific enzyme IIABC component {ECO:0000313|EMBL:EXU61437.1} OS=Mycoplasma ovipneumoniae 14811 ORFNames=MOVI_0570 {ECO:0000313|EMBL:EXU61437.1} PE=4	GO:0022877//protein-N(PI)-phosphohistidine-fructose phosphotransferase system transporter activity`molecular_function;GO:0009401//phosphoenolpyruvate-dependent sugar phosphotransferase system`biological_process;GO:0016021//integral component of membrane`cellular_component;GO:0005351//carbohydrate:proton symporter activity`molecular_function;GO:0005886//plasma membrane`cellular_component	COG1299`Phosphotransferase system, fructose-specific IIC component`Carbohydrate transport and metabolism;COG1445`Phosphotransferase system fructose-specific component IIB`Carbohydrate transport and metabolism;COG1762`Phosphotransferase system mannitol/fructose-specific IIA domain (Ntr-type)`Carbohydrate transport and metabolism;COG1762`Phosphotransferase system mannitol/fructose-specific IIA doma…	None	WP_044286163.1//fructose-specific PTS transporter subunit EIIC	None
ctg_01004	K02769//fruAb`fructose PTS system EIIB component [EC:2.7.1.202]	ko00051//Fructose and mannose metabolism`Metabolism`Carbohydrate metabolism;ko01100//Metabolic pathways`Metabolism`Global and overview maps;ko01120//Microbial metabolism in diverse environments`Metabolism`Global and overview maps;ko02060//Phosphotransferase system (PTS)`Environmental Information Processing`Membrane transport	WP_069099527.1//fructose-specific PTS transporter subunit EIIC	tr|A0A014NRD6|A0A014NRD6_9MOLU//Phosphotransferase system PTS, fructose-specific enzyme IIABC component {ECO:0000313|EMBL:EXU61437.1} OS=Mycoplasma ovipneumoniae 14811 ORFNames=MOVI_0570 {ECO:0000313|EMBL:EXU61437.1} PE=4	GO:0022877//protein-N(PI)-phosphohistidine-fructose phosphotransferase system transporter activity`molecular_function;GO:0009401//phosphoenolpyruvate-dependent sugar phosphotransferase system`biological_process;GO:0016021//integral component of membrane`cellular_component;GO:0005351//carbohydrate:proton symporter activity`molecular_function;GO:0005886//plasma membrane`cellular_component	COG1299`Phosphotransferase system, fructose-specific IIC component`Carbohydrate transport and metabolism;COG1445`Phosphotransferase system fructose-specific component IIB`Carbohydrate transport and metabolism;COG1762`Phosphotransferase system mannitol/fructose-specific IIA domain (Ntr-type)`Carbohydrate transport and metabolism;COG1762`Phosphotransferase system mannitol/fructose-specific IIA doma…	None	WP_069099527.1//fructose-specific PTS transporter subunit EIIC	None
ctg_00499	K01619//deoC, DERA`deoxyribose-phosphate aldolase [EC:4.1.2.4]	ko00030//Pentose phosphate pathway`Metabolism`Carbohydrate metabolism;ko01100//Metabolic pathways`Metabolism`Global and overview maps	WP_010321125.1//deoxyribose-phosphate aldolase	tr|A0A014NPJ2|A0A014NPJ2_9MOLU//Deoxyribose-phosphate aldolase {ECO:0000256|HAMAP-Rule:MF_00114} Short=DERA {ECO:0000256|HAMAP-Rule:MF_00114} EC=4.1.2.4 {ECO:0000256|HAMAP-Rule:MF_00114} 2-deoxy-D-ribose 5-phosphate aldolase {ECO:0000256|HAMAP-Rule:MF_00114} Phosphodeoxyriboaldolase {ECO:0000256|HAMAP-Rule:MF_00114} Short=Deoxyriboaldolase {ECO:0000256|HAMAP-Rule:MF_00114} OS=Mycoplasma ovipneumo…	GO:0005737//cytoplasm`cellular_component;GO:0004139//deoxyribose-phosphate aldolase activity`molecular_function;GO:0016052//carbohydrate catabolic process`biological_process;GO:0009264//deoxyribonucleotide catabolic process`biological_process;GO:0046386//deoxyribose phosphate catabolic process`biological_process	COG0274`Deoxyribose-phosphate aldolase`Nucleotide transport and metabolism	None	WP_010321125.1//deoxyribose-phosphate aldolase	None
ctg_01446	K02864//RP-L10, MRPL10, rplJ`large subunit ribosomal protein L10	ko03010//Ribosome`Genetic Information Processing`Translation	EXU61157.1//50S ribosomal protein L10	tr|A0A014NQJ5|A0A014NQJ5_9MOLU//50S ribosomal protein L10 {ECO:0000256|HAMAP-Rule:MF_00362} OS=Mycoplasma ovipneumoniae 14811 ORFNames=MOVI_2880 {ECO:0000313|EMBL:EXU61157.1} PE=3	GO:0070180//large ribosomal subunit rRNA binding`molecular_function;GO:0005840//ribosome`cellular_component;GO:0006412//translation`biological_process	COG0244`Ribosomal protein L10`Translation, ribosomal structure and biogenesis	PF00466.23//Ribosomal_L10`Ribosomal protein L10	WP_044284132.1//50S ribosomal protein L10	None
ctg_00432	K00016//LDH, ldh`L-lactate dehydrogenase [EC:1.1.1.27]	ko00010//Glycolysis / Gluconeogenesis`Metabolism`Carbohydrate metabolism;ko00270//Cysteine and methionine metabolism`Metabolism`Amino acid metabolism;ko00620//Pyruvate metabolism`Metabolism`Carbohydrate metabolism;ko00640//Propanoate metabolism`Metabolism`Carbohydrate metabolism;ko01100//Metabolic pathways`Metabolism`Global and overview maps;ko01110//Biosynthesis of secondary metabolites`Metaboli…	WP_044284492.1//L-lactate dehydrogenase	tr|A0A014M1K6|A0A014M1K6_9MOLU//L-lactate dehydrogenase {ECO:0000256|ARBA:ARBA00012967, ECO:0000256|HAMAP-Rule:MF_00488} Short=L-LDH {ECO:0000256|HAMAP-Rule:MF_00488} EC=1.1.1.27 {ECO:0000256|ARBA:ARBA00012967, ECO:0000256|HAMAP-Rule:MF_00488} OS=Mycoplasma ovipneumoniae 14811 ORFNames=MOVI_6740 {ECO:0000313|EMBL:EXU60853.1} PE=3	GO:0005737//cytoplasm`cellular_component;GO:0004459//L-lactate dehydrogenase activity`molecular_function;GO:0006096//glycolytic process`biological_process	COG0039`Malate/lactate dehydrogenase`Energy production and conversion	PF00056.26//Ldh_1_N`lactate/malate dehydrogenase, NAD binding domain;PF02866.21//Ldh_1_C`lactate/malate dehydrogenase, alpha/beta C-terminal domain	WP_044284492.1//L-lactate dehydrogenase	TIGR01759.1//MalateDH-SF1`JCVI: malate dehydrogenase;TIGR01772.1//MDH_euk_gproteo`JCVI: malate dehydrogenase;TIGR01763.1//MalateDH_bact`JCVI: malate dehydrogenase;TIGR01771.1//L-LDH-NAD`JCVI: L-lactate dehydrogenase;TIGR01758.1//MDH_euk_cyt`JCVI: malate dehydrogenase, NAD-dependent;TIGR01757.1//Malate-DH_plant`JCVI: malate dehydrogenase, NADP-dependent;TIGR01756.1//LDH_protist`JCVI: lactate dehyd…
ctg_01339	K00945//cmk`CMP/dCMP kinase [EC:2.7.4.25]	ko00240//Pyrimidine metabolism`Metabolism`Nucleotide metabolism;ko01100//Metabolic pathways`Metabolism`Global and overview maps	WP_069099103.1//(d)CMP kinase	tr|A0A014KWA9|A0A014KWA9_9MOLU//Cytidylate kinase {ECO:0000256|HAMAP-Rule:MF_00238} Short=CK {ECO:0000256|HAMAP-Rule:MF_00238} EC=2.7.4.25 {ECO:0000256|HAMAP-Rule:MF_00238} Cytidine monophosphate kinase {ECO:0000256|HAMAP-Rule:MF_00238} Short=CMP kinase {ECO:0000256|HAMAP-Rule:MF_00238} OS=Mycoplasma ovipneumoniae 14811 ORFNames=MOVI_2360 {ECO:0000313|EMBL:EXU61286.1} PE=3	GO:0005737//cytoplasm`cellular_component;GO:0006220//pyrimidine nucleotide metabolic process`biological_process;GO:0036430//CMP kinase activity`molecular_function;GO:0005524//ATP binding`molecular_function;GO:0036431//dCMP kinase activity`molecular_function	COG0283`Cytidylate kinase`Nucleotide transport and metabolism	None	WP_044284082.1//(d)CMP kinase	None
ctg_00028	K02433//gatA, QRSL1`aspartyl-tRNA(Asn)/glutamyl-tRNA(Gln) amidotransferase subunit A [EC:6.3.5.6 6.3.5.7]	ko00970//Aminoacyl-tRNA biosynthesis`Genetic Information Processing`Translation;ko01100//Metabolic pathways`Metabolism`Global and overview maps	WP_157356022.1//amidase family protein	tr|A0A014NQ37|A0A014NQ37_9MOLU//Glutamyl-tRNA(Gln)amidotransferase subunit A {ECO:0000313|EMBL:EXU61007.1} OS=Mycoplasma ovipneumoniae 14811 ORFNames=MOVI_4630 {ECO:0000313|EMBL:EXU61007.1} PE=4	GO:0016740//transferase activity`molecular_function	COG0154`Asp-tRNAAsn/Glu-tRNAGln amidotransferase A subunit or related amidase`Translation, ribosomal structure and biogenesis	None	WP_069099147.1//amidase family protein	TIGR00132.1//gatA`JCVI: Asp-tRNA(Asn)/Glu-tRNA(Gln) amidotransferase subunit GatA
ctg_00029	K02433//gatA, QRSL1`aspartyl-tRNA(Asn)/glutamyl-tRNA(Gln) amidotransferase subunit A [EC:6.3.5.6 6.3.5.7]	ko00970//Aminoacyl-tRNA biosynthesis`Genetic Information Processing`Translation;ko01100//Metabolic pathways`Metabolism`Global and overview maps	WP_044284299.1//amidase family protein	tr|A0A014NQ37|A0A014NQ37_9MOLU//Glutamyl-tRNA(Gln)amidotransferase subunit A {ECO:0000313|EMBL:EXU61007.1} OS=Mycoplasma ovipneumoniae 14811 ORFNames=MOVI_4630 {ECO:0000313|EMBL:EXU61007.1} PE=4	GO:0016740//transferase activity`molecular_function	COG0154`Asp-tRNAAsn/Glu-tRNAGln amidotransferase A subunit or related amidase`Translation, ribosomal structure and biogenesis	None	WP_044284299.1//amidase family protein	None
ctg_00027	K02435//gatC, GATC`aspartyl-tRNA(Asn)/glutamyl-tRNA(Gln) amidotransferase subunit C [EC:6.3.5.6 6.3.5.7]	ko00970//Aminoacyl-tRNA biosynthesis`Genetic Information Processing`Translation;ko01100//Metabolic pathways`Metabolism`Global and overview maps	WP_044284314.1//glutamyl-tRNA amidotransferase	tr|A0A0C5WWS8|A0A0C5WWS8_9MOLU//Glutamyl-tRNA amidotransferase {ECO:0000313|EMBL:AJR11900.1} OS=Mycoplasma dispar ORFNames=MDIS_00080 {ECO:0000313|EMBL:AJR11900.1} PE=4	GO:0016740//transferase activity`molecular_function;GO:0006450//regulation of translational fidelity`biological_process	None	None	WP_044284314.1//glutamyl-tRNA amidotransferase	None
ctg_00024	K01624//FBA, fbaA`fructose-bisphosphate aldolase, class II [EC:4.1.2.13]	ko00010//Glycolysis / Gluconeogenesis`Metabolism`Carbohydrate metabolism;ko00030//Pentose phosphate pathway`Metabolism`Carbohydrate metabolism;ko00051//Fructose and mannose metabolism`Metabolism`Carbohydrate metabolism;ko00680//Methane metabolism`Metabolism`Energy metabolism;ko00710//Carbon fixation in photosynthetic organisms`Metabolism`Energy metabolism;ko01100//Metabolic pathways`Metabolism`Gl…	WP_044284294.1//class II fructose-1,6-bisphosphate aldolase	tr|A0A014MHL6|A0A014MHL6_9MOLU//Fructose-bisphosphate aldolase (Fba) {ECO:0000313|EMBL:EXU61050.1} OS=Mycoplasma ovipneumoniae 14811 ORFNames=MOVI_4610 {ECO:0000313|EMBL:EXU61050.1} PE=4	GO:0030388//fructose 1,6-bisphosphate metabolic process`biological_process;GO:0008270//zinc ion binding`molecular_function;GO:0004332//fructose-bisphosphate aldolase activity`molecular_function;GO:0006096//glycolytic process`biological_process	COG0191`Fructose/tagatose bisphosphate aldolase`Carbohydrate transport and metabolism	PF01116.23//F_bP_aldolase`Fructose-bisphosphate aldolase class-II	WP_044284294.1//class II fructose-1,6-bisphosphate aldolase	TIGR00167.1//cbbA`JCVI: ketose-bisphosphate aldolase;TIGR01859.1//fruc_bis_ald_`JCVI: class II fructose-1,6-bisphosphate aldolase;TIGR01521.1//FruBisAldo_II_B`JCVI: fructose-bisphosphate aldolase class II;TIGR01858.1//tag_bisphos_ald`JCVI: tagatose bisphosphate family class II aldolase
ctg_00023	K01624//FBA, fbaA`fructose-bisphosphate aldolase, class II [EC:4.1.2.13]	ko00010//Glycolysis / Gluconeogenesis`Metabolism`Carbohydrate metabolism;ko00030//Pentose phosphate pathway`Metabolism`Carbohydrate metabolism;ko00051//Fructose and mannose metabolism`Metabolism`Carbohydrate metabolism;ko00680//Methane metabolism`Metabolism`Energy metabolism;ko00710//Carbon fixation in photosynthetic organisms`Metabolism`Energy metabolism;ko01100//Metabolic pathways`Metabolism`Gl…	WP_069098921.1//class II fructose-1,6-bisphosphate aldolase	tr|A0A014MHL6|A0A014MHL6_9MOLU//Fructose-bisphosphate aldolase (Fba) {ECO:0000313|EMBL:EXU61050.1} OS=Mycoplasma ovipneumoniae 14811 ORFNames=MOVI_4610 {ECO:0000313|EMBL:EXU61050.1} PE=4	GO:0030388//fructose 1,6-bisphosphate metabolic process`biological_process;GO:0008270//zinc ion binding`molecular_function;GO:0004332//fructose-bisphosphate aldolase activity`molecular_function;GO:0006096//glycolytic process`biological_process	COG0191`Fructose/tagatose bisphosphate aldolase`Carbohydrate transport and metabolism	None	WP_044284294.1//class II fructose-1,6-bisphosphate aldolase	None
ctg_00020	K01887//RARS, argS`arginyl-tRNA synthetase [EC:6.1.1.19]	ko00970//Aminoacyl-tRNA biosynthesis`Genetic Information Processing`Translation	WP_069098540.1//arginine--tRNA ligase	tr|A0A014M260|A0A014M260_9MOLU//Arginine--tRNA ligase {ECO:0000256|HAMAP-Rule:MF_00123} EC=6.1.1.19 {ECO:0000256|HAMAP-Rule:MF_00123} Arginyl-tRNA synthetase {ECO:0000256|HAMAP-Rule:MF_00123} Short=ArgRS {ECO:0000256|HAMAP-Rule:MF_00123} OS=Mycoplasma ovipneumoniae 14811 ORFNames=MOVI_4590 {ECO:0000313|EMBL:EXU61048.1} PE=3	GO:0005737//cytoplasm`cellular_component;GO:0006420//arginyl-tRNA aminoacylation`biological_process;GO:0004814//arginine-tRNA ligase activity`molecular_function;GO:0005524//ATP binding`molecular_function	COG0018`Arginyl-tRNA synthetase`Translation, ribosomal structure and biogenesis	PF00750.22//tRNA-synt_1d`tRNA synthetases class I (R)	WP_069097100.1//arginine--tRNA ligase	TIGR00456.1//argS`JCVI: arginine--tRNA ligase
ctg_00021	K01887//RARS, argS`arginyl-tRNA synthetase [EC:6.1.1.19]	ko00970//Aminoacyl-tRNA biosynthesis`Genetic Information Processing`Translation	WP_069099151.1//arginine--tRNA ligase	tr|A0A014M260|A0A014M260_9MOLU//Arginine--tRNA ligase {ECO:0000256|HAMAP-Rule:MF_00123} EC=6.1.1.19 {ECO:0000256|HAMAP-Rule:MF_00123} Arginyl-tRNA synthetase {ECO:0000256|HAMAP-Rule:MF_00123} Short=ArgRS {ECO:0000256|HAMAP-Rule:MF_00123} OS=Mycoplasma ovipneumoniae 14811 ORFNames=MOVI_4590 {ECO:0000313|EMBL:EXU61048.1} PE=3	GO:0005737//cytoplasm`cellular_component;GO:0006420//arginyl-tRNA aminoacylation`biological_process;GO:0004814//arginine-tRNA ligase activity`molecular_function;GO:0005524//ATP binding`molecular_function	COG0018`Arginyl-tRNA synthetase`Translation, ribosomal structure and biogenesis	PF05746.18//DALR_1`DALR anticodon binding domain	WP_069099151.1//arginine--tRNA ligase	None
ctg_00479	K02963//RP-S18, MRPS18, rpsR`small subunit ribosomal protein S18	ko03010//Ribosome`Genetic Information Processing`Translation	WP_044284513.1//30S ribosomal protein S18	tr|A0A014L5T8|A0A014L5T8_9MOLU//30S ribosomal protein S18 {ECO:0000256|HAMAP-Rule:MF_00270} OS=Mycoplasma ovipneumoniae 14811 ORFNames=MOVI_6990 {ECO:0000313|EMBL:EXU60824.1} PE=3	GO:0005737//cytoplasm`cellular_component;GO:0003735//structural constituent of ribosome`molecular_function;GO:0006412//translation`biological_process;GO:0005840//ribosome`cellular_component;GO:0019843//rRNA binding`molecular_function	COG0238`Ribosomal protein S18`Translation, ribosomal structure and biogenesis	PF01084.23//Ribosomal_S18`Ribosomal protein S18	WP_044284513.1//30S ribosomal protein S18	TIGR00165.1//S18`JCVI: 30S ribosomal protein S18
ctg_01319	K00009//mtlD`mannitol-1-phosphate 5-dehydrogenase [EC:1.1.1.17]	ko00051//Fructose and mannose metabolism`Metabolism`Carbohydrate metabolism;ko01100//Metabolic pathways`Metabolism`Global and overview maps	WP_157356049.1//mannitol-1-phosphate 5-dehydrogenase	tr|A0A2D1UD16|A0A2D1UD16_9MOLU//Mannitol-1-phosphate 5-dehydrogenase {ECO:0000313|EMBL:ATP59500.1} OS=Mycoplasma dispar ORFNames=CSW10_00810 {ECO:0000313|EMBL:ATP59500.1} PE=4	GO:0016491//oxidoreductase activity`molecular_function	None	PF01232.26//Mannitol_dh`Mannitol dehydrogenase Rossmann domain;PF08125.16//Mannitol_dh_C`Mannitol dehydrogenase C-terminal domain	WP_157356049.1//mannitol-1-phosphate 5-dehydrogenase	None
ctg_01318	K02798//cmtB`mannitol PTS system EIIA component [EC:2.7.1.197]	ko00051//Fructose and mannose metabolism`Metabolism`Carbohydrate metabolism;ko01100//Metabolic pathways`Metabolism`Global and overview maps;ko02060//Phosphotransferase system (PTS)`Environmental Information Processing`Membrane transport	WP_069099569.1//PTS sugar transporter subunit IIA	tr|A0A2D1UD62|A0A2D1UD62_9MOLU//PTS mannitol transporter subunit IIABC {ECO:0000313|EMBL:ATP59501.1} OS=Mycoplasma dispar ORFNames=CSW10_00815 {ECO:0000313|EMBL:ATP59501.1} PE=4	None	None	PF00359.25//PTS_EIIA_2`Phosphoenolpyruvate-dependent sugar phosphotransferase system, EIIA 2	WP_069099569.1//PTS sugar transporter subunit IIA	None
ctg_00202	K12257//secDF`SecD/SecF fusion protein	ko02024//Quorum sensing`Cellular Processes`Cellular community - prokaryotes;ko03060//Protein export`Genetic Information Processing`Folding, sorting and degradation;ko03070//Bacterial secretion system`Environmental Information Processing`Membrane transport	WP_044284372.1//protein translocase subunit SecDF	tr|A0A014M1U2|A0A014M1U2_9MOLU//Protein-export membrane protein {ECO:0000313|EMBL:EXU60938.1} OS=Mycoplasma ovipneumoniae 14811 ORFNames=MOVI_5600 {ECO:0000313|EMBL:EXU60938.1} PE=4	GO:0015031//protein transport`biological_process;GO:0016021//integral component of membrane`cellular_component;GO:0005886//plasma membrane`cellular_component	COG0341`Preprotein translocase subunit SecF`Intracellular trafficking, secretion, and vesicular transport;COG0342`Preprotein translocase subunit SecD`Intracellular trafficking, secretion, and vesicular transport	None	WP_044284372.1//protein translocase subunit SecDF	None
ctg_00718	K02340//holA`DNA polymerase III subunit delta [EC:2.7.7.7]	ko03030//DNA replication`Genetic Information Processing`Replication and repair;ko03430//Mismatch repair`Genetic Information Processing`Replication and repair;ko03440//Homologous recombination`Genetic Information Processing`Replication and repair	VEU71443.1//DNA-directed DNA polymerase	tr|A0A014KVV4|A0A014KVV4_9MOLU//DNA polymerase III, delta subunit {ECO:0000313|EMBL:EXU61131.1} OS=Mycoplasma ovipneumoniae 14811 ORFNames=MOVI_3750 {ECO:0000313|EMBL:EXU61131.1} PE=4	GO:0003887//DNA-directed DNA polymerase activity`molecular_function;GO:0006260//DNA replication`biological_process;GO:0009360//DNA polymerase III complex`cellular_component;GO:0003677//DNA binding`molecular_function	COG1466`DNA polymerase III, delta subunit`Replication, recombination and repair	None	WP_069099444.1//DNA polymerase III subunit delta	None
ctg_00492	K02358//tuf, TUFM`elongation factor Tu	ko04626//Plant-pathogen interaction`Organismal Systems`Environmental adaptation	WP_010321121.1//elongation factor Tu	tr|A0A014M1H3|A0A014M1H3_9MOLU//Elongation factor Tu {ECO:0000256|HAMAP-Rule:MF_00118, ECO:0000256|RuleBase:RU004061} Short=EF-Tu {ECO:0000256|HAMAP-Rule:MF_00118} OS=Mycoplasma ovipneumoniae 14811 ORFNames=MOVI_7080 {ECO:0000313|EMBL:EXU60813.1} PE=3	GO:0005737//cytoplasm`cellular_component;GO:0003746//translation elongation factor activity`molecular_function;GO:0003924//GTPase activity`molecular_function;GO:0005525//GTP binding`molecular_function	COG0050`Translation elongation factor EF-Tu, a GTPase`Translation, ribosomal structure and biogenesis	PF00009.30//GTP_EFTU`Elongation factor Tu GTP binding domain	WP_010321121.1//elongation factor Tu	TIGR00485.1//EF-Tu`JCVI: elongation factor Tu;TIGR00483.1//EF-1_alpha`JCVI: translation elongation factor EF-1 subunit alpha;TIGR03680.1//eif2g_arch`JCVI: translation initiation factor IF-2 subunit gamma;TIGR00231.1//small_GTP`JCVI: GTP-binding protein
ctg_00976	K18369//adh2`alcohol dehydrogenase [EC:1.1.1.-]	ko00650//Butanoate metabolism`Metabolism`Carbohydrate metabolism;ko01100//Metabolic pathways`Metabolism`Global and overview maps	WP_230577095.1//alcohol dehydrogenase catalytic domain-containing protein	tr|A0A0C5WVR3|A0A0C5WVR3_9MOLU//Alcohol dehydrogenase {ECO:0000313|EMBL:AJR12286.1} OS=Mycoplasma dispar {ECO:0000313|EMBL:AJR12286.1} PE=3	GO:0008270//zinc ion binding`molecular_function;GO:0016491//oxidoreductase activity`molecular_function	None	PF13823.9//ADH_N_assoc`Alcohol dehydrogenase GroES-associated;PF08240.15//ADH_N`Alcohol dehydrogenase GroES-like domain	WP_230577095.1//alcohol dehydrogenase catalytic domain-containing protein	None
ctg_00977	K18369//adh2`alcohol dehydrogenase [EC:1.1.1.-]	ko00650//Butanoate metabolism`Metabolism`Carbohydrate metabolism;ko01100//Metabolic pathways`Metabolism`Global and overview maps	WP_010320781.1//zinc-dependent alcohol dehydrogenase family protein	tr|A0A0C5WVR3|A0A0C5WVR3_9MOLU//Alcohol dehydrogenase {ECO:0000313|EMBL:AJR12286.1} OS=Mycoplasma dispar {ECO:0000313|EMBL:AJR12286.1} PE=3	GO:0008270//zinc ion binding`molecular_function;GO:0016491//oxidoreductase activity`molecular_function	None	PF00107.29//ADH_zinc_N`Zinc-binding dehydrogenase	WP_069097273.1//zinc-dependent alcohol dehydrogenase family protein	TIGR03366.1//HpnZ_proposed`JCVI: putative phosphonate catabolism associated alcohol dehydrogenase (Provisional);TIGR00692.1//tdh`JCVI: L-threonine 3-dehydrogenase
ctg_00978	K18369//adh2`alcohol dehydrogenase [EC:1.1.1.-]	ko00650//Butanoate metabolism`Metabolism`Carbohydrate metabolism;ko01100//Metabolic pathways`Metabolism`Global and overview maps	WP_230577096.1//zinc-binding dehydrogenase	tr|A0A3B0NZI9|A0A3B0NZI9_9MOLU//Uncharacterized protein {ECO:0000313|EMBL:SYV90248.1} OS=Mycoplasma alkalescens ORFNames=NCTC10135_00768 {ECO:0000313|EMBL:SYV90248.1} PE=4	None	None	None	WP_230577096.1//zinc-binding dehydrogenase	None
ctg_00872	K02909//RP-L31, rpmE`large subunit ribosomal protein L31	ko03010//Ribosome`Genetic Information Processing`Translation	WP_044283875.1//50S ribosomal protein L31	tr|A0A014KWR2|A0A014KWR2_9MOLU//50S ribosomal protein L31 {ECO:0000256|RuleBase:RU000564} OS=Mycoplasma ovipneumoniae 14811 ORFNames=MOVI_0100 {ECO:0000313|EMBL:EXU61456.1} PE=3	GO:0003735//structural constituent of ribosome`molecular_function;GO:0005840//ribosome`cellular_component;GO:0006412//translation`biological_process	COG0254`Ribosomal protein L31`Translation, ribosomal structure and biogenesis	PF01197.21//Ribosomal_L31`Ribosomal protein L31	WP_044283875.1//50S ribosomal protein L31	TIGR00105.1//L31`JCVI: 50S ribosomal protein L31
ctg_00653	K10823//oppF`oligopeptide transport system ATP-binding protein	ko01501//beta-Lactam resistance`Human Diseases`Drug resistance: antimicrobial;ko02010//ABC transporters`Environmental Information Processing`Membrane transport;ko02024//Quorum sensing`Cellular Processes`Cellular community - prokaryotes	EXU61113.1//Oligopeptide ABC transporter, ATP-binding protein (OppF)	tr|A0A014M2C7|A0A014M2C7_9MOLU//Oligopeptide ABC transporter, ATP-binding protein (OppF) {ECO:0000313|EMBL:EXU61113.1} OS=Mycoplasma ovipneumoniae 14811 ORFNames=MOVI_3570 {ECO:0000313|EMBL:EXU61113.1} PE=4	GO:0015833//peptide transport`biological_process;GO:0005524//ATP binding`molecular_function	COG4608`ABC-type oligopeptide transport system, ATPase component`Amino acid transport and metabolism	PF00005.30//ABC_tran`ABC transporter	WP_069099452.1//ATP-binding cassette domain-containing protein	TIGR02211.1//LolD_lipo_ex`JCVI: lipoprotein-releasing ABC transporter ATP-binding protein LolD;TIGR02982.1//heterocyst_DevA`JCVI: ABC exporter ATP-binding subunit, DevA family (Provisional);TIGR02315.1//ABC_phnC`JCVI: phosphonate ABC transporter ATP-binding protein;TIGR02324.1//CP_lyasePhnL`JCVI: phosphonate C-P lyase system protein PhnL;TIGR02769.1//nickel_nikE`JCVI: nickel import ATP-binding pr…
ctg_00098	K02968//RP-S20, rpsT`small subunit ribosomal protein S20	ko03010//Ribosome`Genetic Information Processing`Translation	WP_044284320.1//30S ribosomal protein S20	tr|A0A014L694|A0A014L694_9MOLU//30S ribosomal protein S20 {ECO:0000256|HAMAP-Rule:MF_00500} OS=Mycoplasma ovipneumoniae 14811 ORFNames=MOVI_4910 {ECO:0000313|EMBL:EXU60989.1} PE=3	GO:0003735//structural constituent of ribosome`molecular_function;GO:0006412//translation`biological_process;GO:0005840//ribosome`cellular_component;GO:0019843//rRNA binding`molecular_function	COG0268`Ribosomal protein S20`Translation, ribosomal structure and biogenesis	PF01649.21//Ribosomal_S20p`Ribosomal protein S20	WP_044284320.1//30S ribosomal protein S20	TIGR00029.2//S20`JCVI: 30S ribosomal protein S20
ctg_00649	K15582//oppC`oligopeptide transport system permease protein	ko01501//beta-Lactam resistance`Human Diseases`Drug resistance: antimicrobial;ko02010//ABC transporters`Environmental Information Processing`Membrane transport;ko02024//Quorum sensing`Cellular Processes`Cellular community - prokaryotes	WP_157356143.1//ABC transporter permease	tr|A0A014KVS8|A0A014KVS8_9MOLU//Oligopeptide ABC transporter system, permease protein (OppC) {ECO:0000313|EMBL:EXU61111.1} OS=Mycoplasma ovipneumoniae 14811 ORFNames=MOVI_3550 {ECO:0000313|EMBL:EXU61111.1} PE=3	GO:0016021//integral component of membrane`cellular_component;GO:0055085//transmembrane transport`biological_process;GO:0005886//plasma membrane`cellular_component	COG1173`ABC-type dipeptide/oligopeptide/nickel transport system, permease component`Amino acid transport and metabolism;COG1173`ABC-type dipeptide/oligopeptide/nickel transport system, permease component`Inorganic ion transport and metabolism	None	WP_069099454.1//ABC transporter permease	None
ctg_00092	K01803//TPI, tpiA`triosephosphate isomerase (TIM) [EC:5.3.1.1]	ko00010//Glycolysis / Gluconeogenesis`Metabolism`Carbohydrate metabolism;ko00051//Fructose and mannose metabolism`Metabolism`Carbohydrate metabolism;ko00562//Inositol phosphate metabolism`Metabolism`Carbohydrate metabolism;ko00710//Carbon fixation in photosynthetic organisms`Metabolism`Energy metabolism;ko01100//Metabolic pathways`Metabolism`Global and overview maps;ko01110//Biosynthesis of secon…	WP_069099167.1//triose-phosphate isomerase	tr|A0A014MHE6|A0A014MHE6_9MOLU//Triosephosphate isomerase {ECO:0000256|HAMAP-Rule:MF_00147, ECO:0000256|RuleBase:RU363013} Short=TIM {ECO:0000256|HAMAP-Rule:MF_00147} Short=TPI {ECO:0000256|HAMAP-Rule:MF_00147} EC=5.3.1.1 {ECO:0000256|HAMAP-Rule:MF_00147, ECO:0000256|RuleBase:RU363013} Triose-phosphate isomerase {ECO:0000256|HAMAP-Rule:MF_00147} OS=Mycoplasma ovipneumoniae 14811 ORFNames=MOVI_487…	GO:0005737//cytoplasm`cellular_component;GO:0006096//glycolytic process`biological_process;GO:0004807//triose-phosphate isomerase activity`molecular_function;GO:0006094//gluconeogenesis`biological_process	COG0149`Triosephosphate isomerase`Carbohydrate transport and metabolism	None	WP_069099167.1//triose-phosphate isomerase	None
ctg_00091	K01803//TPI, tpiA`triosephosphate isomerase (TIM) [EC:5.3.1.1]	ko00010//Glycolysis / Gluconeogenesis`Metabolism`Carbohydrate metabolism;ko00051//Fructose and mannose metabolism`Metabolism`Carbohydrate metabolism;ko00562//Inositol phosphate metabolism`Metabolism`Carbohydrate metabolism;ko00710//Carbon fixation in photosynthetic organisms`Metabolism`Energy metabolism;ko01100//Metabolic pathways`Metabolism`Global and overview maps;ko01110//Biosynthesis of secon…	WP_069096779.1//triose-phosphate isomerase	tr|A0A014MHE6|A0A014MHE6_9MOLU//Triosephosphate isomerase {ECO:0000256|HAMAP-Rule:MF_00147, ECO:0000256|RuleBase:RU363013} Short=TIM {ECO:0000256|HAMAP-Rule:MF_00147} Short=TPI {ECO:0000256|HAMAP-Rule:MF_00147} EC=5.3.1.1 {ECO:0000256|HAMAP-Rule:MF_00147, ECO:0000256|RuleBase:RU363013} Triose-phosphate isomerase {ECO:0000256|HAMAP-Rule:MF_00147} OS=Mycoplasma ovipneumoniae 14811 ORFNames=MOVI_487…	GO:0005737//cytoplasm`cellular_component;GO:0006096//glycolytic process`biological_process;GO:0004807//triose-phosphate isomerase activity`molecular_function;GO:0006094//gluconeogenesis`biological_process	COG0149`Triosephosphate isomerase`Carbohydrate transport and metabolism	None	WP_069096779.1//triose-phosphate isomerase	TIGR00419.1//tim`JCVI: triose-phosphate isomerase
ctg_00090	K03695//clpB`ATP-dependent Clp protease ATP-binding subunit ClpB	None	WP_069096778.1//AAA family ATPase	tr|A0A014L686|A0A014L686_9MOLU//ATP-dependent Clp protease ATP-binding subunit {ECO:0000313|EMBL:EXU60984.1} OS=Mycoplasma ovipneumoniae 14811 ORFNames=MOVI_4860 {ECO:0000313|EMBL:EXU60984.1} PE=4	GO:0008233//peptidase activity`molecular_function;GO:0016887//ATP hydrolysis activity`molecular_function;GO:0005524//ATP binding`molecular_function	COG0542`ATP-dependent Clp protease, ATP-binding subunit ClpA`Posttranslational modification, protein turnover, chaperones	PF00004.32//AAA`ATPase family associated with various cellular activities (AAA);PF17871.4//AAA_lid_9`AAA lid domain	WP_069096778.1//AAA family ATPase	TIGR02639.1//ClpA`JCVI: ATP-dependent Clp protease ATP-binding subunit ClpA
ctg_00097	K02863//RP-L1, MRPL1, rplA`large subunit ribosomal protein L1	ko03010//Ribosome`Genetic Information Processing`Translation	WP_010321232.1//50S ribosomal protein L1	tr|A0A014M1Z8|A0A014M1Z8_9MOLU//50S ribosomal protein L1 {ECO:0000256|HAMAP-Rule:MF_01318} OS=Mycoplasma ovipneumoniae 14811 ORFNames=MOVI_4900 {ECO:0000313|EMBL:EXU60988.1} PE=3	GO:0000049//tRNA binding`molecular_function;GO:0015934//large ribosomal subunit`cellular_component;GO:0019843//rRNA binding`molecular_function;GO:0003735//structural constituent of ribosome`molecular_function;GO:0006417//regulation of translation`biological_process;GO:0006412//translation`biological_process	COG0081`Ribosomal protein L1`Translation, ribosomal structure and biogenesis	PF00687.24//Ribosomal_L1`Ribosomal protein L1p/L10e family	WP_010321232.1//50S ribosomal protein L1	TIGR01169.1//rplA_bact`JCVI: 50S ribosomal protein L1;TIGR01170.1//rplA_mito`JCVI: ribosomal protein uL1, mitochondrial (Provisional)
ctg_00096	K02867//RP-L11, MRPL11, rplK`large subunit ribosomal protein L11	ko03010//Ribosome`Genetic Information Processing`Translation	WP_044284318.1//50S ribosomal protein L11	tr|A0A014NQ18|A0A014NQ18_9MOLU//50S ribosomal protein L11 {ECO:0000256|HAMAP-Rule:MF_00736} OS=Mycoplasma ovipneumoniae 14811 ORFNames=MOVI_4890 {ECO:0000313|EMBL:EXU60987.1} PE=3	GO:0070180//large ribosomal subunit rRNA binding`molecular_function;GO:0003735//structural constituent of ribosome`molecular_function;GO:0005840//ribosome`cellular_component;GO:0006412//translation`biological_process	COG0080`Ribosomal protein L11`Translation, ribosomal structure and biogenesis	PF03946.17//Ribosomal_L11_N`Ribosomal protein L11, N-terminal domain;PF00298.22//Ribosomal_L11`Ribosomal protein L11, RNA binding domain	WP_044284318.1//50S ribosomal protein L11	TIGR01632.1//L11_bact`JCVI: 50S ribosomal protein L11
ctg_00094	K02956//RP-S15, MRPS15, rpsO`small subunit ribosomal protein S15	ko03010//Ribosome`Genetic Information Processing`Translation	WP_044285774.1//30S ribosomal protein S15	tr|A0A014KVG3|A0A014KVG3_9MOLU//30S ribosomal protein S15 {ECO:0000256|HAMAP-Rule:MF_01343, ECO:0000256|RuleBase:RU003920} OS=Mycoplasma ovipneumoniae 14811 ORFNames=MOVI_4880 {ECO:0000313|EMBL:EXU60986.1} PE=3	GO:0005737//cytoplasm`cellular_component;GO:0003735//structural constituent of ribosome`molecular_function;GO:0006412//translation`biological_process;GO:0005840//ribosome`cellular_component;GO:0019843//rRNA binding`molecular_function	COG0184`Ribosomal protein S15P/S13E`Translation, ribosomal structure and biogenesis	PF00312.25//Ribosomal_S15`Ribosomal protein S15	WP_044285774.1//30S ribosomal protein S15	TIGR00952.1//S15_bact`JCVI: 30S ribosomal protein S15
ctg_01417	K00134//GAPDH, gapA`glyceraldehyde 3-phosphate dehydrogenase [EC:1.2.1.12]	ko00010//Glycolysis / Gluconeogenesis`Metabolism`Carbohydrate metabolism;ko00710//Carbon fixation in photosynthetic organisms`Metabolism`Energy metabolism;ko01100//Metabolic pathways`Metabolism`Global and overview maps;ko01110//Biosynthesis of secondary metabolites`Metabolism`Global and overview maps;ko01120//Microbial metabolism in diverse environments`Metabolism`Global and overview maps;ko01200…	WP_044285706.1//type I glyceraldehyde-3-phosphate dehydrogenase	tr|A0A014M2S5|A0A014M2S5_9MOLU//Glyceraldehyde-3-phosphate dehydrogenase {ECO:0000256|RuleBase:RU361160} EC=1.2.1.- {ECO:0000256|RuleBase:RU361160} OS=Mycoplasma ovipneumoniae 14811 ORFNames=MOVI_2760 {ECO:0000313|EMBL:EXU61233.1} PE=3	GO:0051287//NAD binding`molecular_function;GO:0050661//NADP binding`molecular_function;GO:0006006//glucose metabolic process`biological_process;GO:0016620//oxidoreductase activity, acting on the aldehyde or oxo group of donors, NAD or NADP as acceptor`molecular_function	COG0057`Glyceraldehyde-3-phosphate dehydrogenase/erythrose-4-phosphate dehydrogenase`Carbohydrate transport and metabolism	PF02800.23//Gp_dh_C`Glyceraldehyde 3-phosphate dehydrogenase, C-terminal domain	WP_044285706.1//type I glyceraldehyde-3-phosphate dehydrogenase	TIGR01532.1//E4PD_g-proteo`JCVI: erythrose-4-phosphate dehydrogenase;TIGR01534.1//GAPDH-I`JCVI: type I glyceraldehyde-3-phosphate dehydrogenase
ctg_00241	K00525//E1.17.4.1A, nrdA, nrdE`ribonucleoside-diphosphate reductase alpha chain [EC:1.17.4.1]	ko00230//Purine metabolism`Metabolism`Nucleotide metabolism;ko00240//Pyrimidine metabolism`Metabolism`Nucleotide metabolism;ko01100//Metabolic pathways`Metabolism`Global and overview maps	WP_069099324.1//class 1b ribonucleoside-diphosphate reductase subunit alpha	tr|A0A014M1Y0|A0A014M1Y0_9MOLU//Ribonucleoside-diphosphate reductase {ECO:0000256|ARBA:ARBA00012274, ECO:0000256|RuleBase:RU003410} EC=1.17.4.1 {ECO:0000256|ARBA:ARBA00012274, ECO:0000256|RuleBase:RU003410} OS=Mycoplasma ovipneumoniae 14811 ORFNames=MOVI_5900 {ECO:0000313|EMBL:EXU60968.1} PE=3	GO:0004748//ribonucleoside-diphosphate reductase activity, thioredoxin disulfide as acceptor`molecular_function;GO:0006260//DNA replication`biological_process;GO:0005524//ATP binding`molecular_function	COG0209`Ribonucleotide reductase alpha subunit`Nucleotide transport and metabolism	PF00317.24//Ribonuc_red_lgN`Ribonucleotide reductase, all-alpha domain;PF02867.18//Ribonuc_red_lgC`Ribonucleotide reductase, barrel domain	WP_069099324.1//class 1b ribonucleoside-diphosphate reductase subunit alpha	TIGR02506.1//NrdE_NrdA`JCVI: ribonucleoside-diphosphate reductase subunit alpha;TIGR04170.1//RNR_1b_NrdE`JCVI: class 1b ribonucleoside-diphosphate reductase subunit alpha;TIGR02504.1//NrdJ_Z`JCVI: adenosylcobalamin-dependent ribonucleoside-diphosphate reductase
ctg_00498	K01619//deoC, DERA`deoxyribose-phosphate aldolase [EC:4.1.2.4]	ko00030//Pentose phosphate pathway`Metabolism`Carbohydrate metabolism;ko01100//Metabolic pathways`Metabolism`Global and overview maps	WP_044285914.1//deoxyribose-phosphate aldolase	tr|A0A014NPJ2|A0A014NPJ2_9MOLU//Deoxyribose-phosphate aldolase {ECO:0000256|HAMAP-Rule:MF_00114} Short=DERA {ECO:0000256|HAMAP-Rule:MF_00114} EC=4.1.2.4 {ECO:0000256|HAMAP-Rule:MF_00114} 2-deoxy-D-ribose 5-phosphate aldolase {ECO:0000256|HAMAP-Rule:MF_00114} Phosphodeoxyriboaldolase {ECO:0000256|HAMAP-Rule:MF_00114} Short=Deoxyriboaldolase {ECO:0000256|HAMAP-Rule:MF_00114} OS=Mycoplasma ovipneumo…	GO:0005737//cytoplasm`cellular_component;GO:0004139//deoxyribose-phosphate aldolase activity`molecular_function;GO:0016052//carbohydrate catabolic process`biological_process;GO:0009264//deoxyribonucleotide catabolic process`biological_process;GO:0046386//deoxyribose phosphate catabolic process`biological_process	COG0274`Deoxyribose-phosphate aldolase`Nucleotide transport and metabolism	PF01791.12//DeoC`DeoC/LacD family aldolase	WP_044285914.1//deoxyribose-phosphate aldolase	TIGR00126.1//deoC`JCVI: deoxyribose-phosphate aldolase
ctg_01173	K00943//tmk, DTYMK`dTMP kinase [EC:2.7.4.9]	ko00240//Pyrimidine metabolism`Metabolism`Nucleotide metabolism;ko01100//Metabolic pathways`Metabolism`Global and overview maps	VEU71937.1//Thymidylate kinase	tr|A0A014L7B0|A0A014L7B0_9MOLU//Thymidylate kinase {ECO:0000256|HAMAP-Rule:MF_00165} EC=2.7.4.9 {ECO:0000256|HAMAP-Rule:MF_00165} dTMP kinase {ECO:0000256|HAMAP-Rule:MF_00165} OS=Mycoplasma ovipneumoniae 14811 ORFNames=MOVI_1440 {ECO:0000313|EMBL:EXU61319.1} PE=3	GO:0006235//dTTP biosynthetic process`biological_process;GO:0006233//dTDP biosynthetic process`biological_process;GO:0004798//thymidylate kinase activity`molecular_function;GO:0005524//ATP binding`molecular_function	COG0125`Thymidylate kinase`Nucleotide transport and metabolism	None	WP_044285604.1//dTMP kinase	None
ctg_01171	K02341//holB`DNA polymerase III subunit delta' [EC:2.7.7.7]	ko03030//DNA replication`Genetic Information Processing`Replication and repair;ko03430//Mismatch repair`Genetic Information Processing`Replication and repair;ko03440//Homologous recombination`Genetic Information Processing`Replication and repair	WP_044285603.1//DNA polymerase III subunit delta'	tr|A0A014M2Z4|A0A014M2Z4_9MOLU//DNA polymerase III subunit {ECO:0000313|EMBL:EXU61318.1} OS=Mycoplasma ovipneumoniae 14811 ORFNames=MOVI_1430 {ECO:0000313|EMBL:EXU61318.1} PE=4	None	COG2812`DNA polymerase III, gamma/tau subunits`Replication, recombination and repair	None	WP_044285603.1//DNA polymerase III subunit delta'	None
ctg_01177	K02343//dnaX`DNA polymerase III subunit gamma/tau [EC:2.7.7.7]	ko03030//DNA replication`Genetic Information Processing`Replication and repair;ko03430//Mismatch repair`Genetic Information Processing`Replication and repair;ko03440//Homologous recombination`Genetic Information Processing`Replication and repair	WP_044285606.1//DNA polymerase III subunit gamma/tau	tr|A0A014NR20|A0A014NR20_9MOLU//DNA polymerase III subunit gamma/tau {ECO:0000256|RuleBase:RU364063} EC=2.7.7.7 {ECO:0000256|RuleBase:RU364063} OS=Mycoplasma ovipneumoniae 14811 ORFNames=MOVI_1470 {ECO:0000313|EMBL:EXU61322.1} PE=3	GO:0003887//DNA-directed DNA polymerase activity`molecular_function;GO:0006260//DNA replication`biological_process;GO:0009360//DNA polymerase III complex`cellular_component;GO:0005524//ATP binding`molecular_function;GO:0003677//DNA binding`molecular_function	COG2812`DNA polymerase III, gamma/tau subunits`Replication, recombination and repair	None	WP_044285606.1//DNA polymerase III subunit gamma/tau	None
ctg_01175	K06187//recR`recombination protein RecR	ko03440//Homologous recombination`Genetic Information Processing`Replication and repair	WP_157356346.1//recombination protein RecR	tr|A0A014MIF5|A0A014MIF5_9MOLU//Recombination protein RecR {ECO:0000256|HAMAP-Rule:MF_00017} OS=Mycoplasma ovipneumoniae 14811 ORFNames=MOVI_1450 {ECO:0000313|EMBL:EXU61320.1} PE=3	GO:0006310//DNA recombination`biological_process;GO:0006281//DNA repair`biological_process;GO:0046872//metal ion binding`molecular_function;GO:0003677//DNA binding`molecular_function	COG0353`Recombinational DNA repair protein RecR`Replication, recombination and repair	PF02132.18//RecR`RecR protein	WP_044284003.1//recombination protein RecR	TIGR00615.1//recR`JCVI: recombination mediator RecR
ctg_00480	K03111//ssb`single-strand DNA-binding protein	ko03030//DNA replication`Genetic Information Processing`Replication and repair;ko03430//Mismatch repair`Genetic Information Processing`Replication and repair;ko03440//Homologous recombination`Genetic Information Processing`Replication and repair	WP_010321116.1//single-stranded DNA-binding protein	tr|A0A014MGY3|A0A014MGY3_9MOLU//Single-stranded DNA-binding protein {ECO:0000256|RuleBase:RU000524} OS=Mycoplasma ovipneumoniae 14811 ORFNames=MOVI_7000 {ECO:0000313|EMBL:EXU60825.1} PE=4	GO:0006260//DNA replication`biological_process;GO:0003697//single-stranded DNA binding`molecular_function	COG0629`Single-stranded DNA-binding protein`Replication, recombination and repair	None	WP_010321116.1//single-stranded DNA-binding protein	None
ctg_00481	K03111//ssb`single-strand DNA-binding protein	ko03030//DNA replication`Genetic Information Processing`Replication and repair;ko03430//Mismatch repair`Genetic Information Processing`Replication and repair;ko03440//Homologous recombination`Genetic Information Processing`Replication and repair	WP_069097291.1//single-stranded DNA-binding protein	tr|A0A014MGY3|A0A014MGY3_9MOLU//Single-stranded DNA-binding protein {ECO:0000256|RuleBase:RU000524} OS=Mycoplasma ovipneumoniae 14811 ORFNames=MOVI_7000 {ECO:0000313|EMBL:EXU60825.1} PE=4	GO:0006260//DNA replication`biological_process;GO:0003697//single-stranded DNA binding`molecular_function	COG0629`Single-stranded DNA-binding protein`Replication, recombination and repair	PF00436.28//SSB`Single-strand binding protein family	WP_069097291.1//single-stranded DNA-binding protein	None
ctg_01178	K02343//dnaX`DNA polymerase III subunit gamma/tau [EC:2.7.7.7]	ko03030//DNA replication`Genetic Information Processing`Replication and repair;ko03430//Mismatch repair`Genetic Information Processing`Replication and repair;ko03440//Homologous recombination`Genetic Information Processing`Replication and repair	WP_157356345.1//DNA polymerase III subunit gamma/tau	tr|A0A014NR20|A0A014NR20_9MOLU//DNA polymerase III subunit gamma/tau {ECO:0000256|RuleBase:RU364063} EC=2.7.7.7 {ECO:0000256|RuleBase:RU364063} OS=Mycoplasma ovipneumoniae 14811 ORFNames=MOVI_1470 {ECO:0000313|EMBL:EXU61322.1} PE=3	GO:0003887//DNA-directed DNA polymerase activity`molecular_function;GO:0006260//DNA replication`biological_process;GO:0009360//DNA polymerase III complex`cellular_component;GO:0005524//ATP binding`molecular_function;GO:0003677//DNA binding`molecular_function	COG2812`DNA polymerase III, gamma/tau subunits`Replication, recombination and repair	PF13177.9//DNA_pol3_delta2`DNA polymerase III, delta subunit;PF00004.32//AAA`ATPase family associated with various cellular activities (AAA)	WP_157356345.1//DNA polymerase III subunit gamma/tau	TIGR02397.1//dnaX_nterm`JCVI: DNA polymerase III subunit gamma/tau;TIGR00678.1//holB`JCVI: DNA polymerase III subunit delta'
ctg_01302	K02946//RP-S10, MRPS10, rpsJ`small subunit ribosomal protein S10	ko03010//Ribosome`Genetic Information Processing`Translation	EXU61264.1//30s ribosomal protein S10	tr|A0A014L770|A0A014L770_9MOLU//30S ribosomal protein S10 {ECO:0000256|HAMAP-Rule:MF_00508} OS=Mycoplasma ovipneumoniae 14811 ORFNames=MOVI_2140 {ECO:0000313|EMBL:EXU61264.1} PE=3	GO:0005737//cytoplasm`cellular_component;GO:0003735//structural constituent of ribosome`molecular_function;GO:0000049//tRNA binding`molecular_function;GO:0005840//ribosome`cellular_component;GO:0006412//translation`biological_process	COG0051`Ribosomal protein S10`Translation, ribosomal structure and biogenesis	PF00338.25//Ribosomal_S10`Ribosomal protein S10p/S20e	WP_029513109.1//30S ribosomal protein S10	TIGR01049.1//rpsJ_bact`JCVI: 30S ribosomal protein S10;TIGR01046.1//uS10_euk_arch`JCVI: 30S ribosomal protein S10
ctg_00047	K23537//nupA`general nucleoside transport system ATP-binding protein	ko02010//ABC transporters`Environmental Information Processing`Membrane transport	WP_044285762.1//ABC transporter ATP-binding protein	tr|A0A014L6C3|A0A014L6C3_9MOLU//Sugar ABC transporter ATP-binding protein {ECO:0000313|EMBL:EXU61014.1} OS=Mycoplasma ovipneumoniae 14811 ORFNames=MOVI_4720 {ECO:0000313|EMBL:EXU61014.1} PE=4	GO:0005524//ATP binding`molecular_function	COG3845`ABC-type guanosine uptake system NupNOPQ, ATPase component NupO`Nucleotide transport and metabolism	PF00005.30//ABC_tran`ABC transporter;PF00005.30//ABC_tran`ABC transporter	WP_044285762.1//ABC transporter ATP-binding protein	TIGR02203.1//MsbA_lipidA`JCVI: lipid A export permease/ATP-binding protein MsbA;TIGR02857.1//CydD`JCVI: thiol reductant ABC exporter subunit CydD;TIGR02673.1//FtsE`JCVI: cell division ATP-binding protein FtsE;TIGR02323.1//CP_lyasePhnK`JCVI: phosphonate C-P lyase system protein PhnK;TIGR01192.1//chvA`JCVI: glucan export ABC transporter ATP-binding protein;TIGR01288.1//nodI`JCVI: nodulation factor …
ctg_00377	K03550//ruvA`holliday junction DNA helicase RuvA [EC:3.6.4.12]	ko03440//Homologous recombination`Genetic Information Processing`Replication and repair	WP_044285870.1//Holliday junction branch migration protein RuvA	tr|A0A014MH23|A0A014MH23_9MOLU//Holliday junction ATP-dependent DNA helicase RuvA {ECO:0000256|HAMAP-Rule:MF_00031} EC=3.6.4.12 {ECO:0000256|HAMAP-Rule:MF_00031} OS=Mycoplasma ovipneumoniae 14811 ORFNames=MOVI_6450 {ECO:0000313|EMBL:EXU60870.1} PE=3	GO:0006310//DNA recombination`biological_process;GO:0009379//Holliday junction helicase complex`cellular_component;GO:0009378//four-way junction helicase activity`molecular_function;GO:0009432//SOS response`biological_process;GO:0006281//DNA repair`biological_process;GO:0016887//ATP hydrolysis activity`molecular_function;GO:0003677//DNA binding`molecular_function;GO:0005524//ATP binding`molecular…	COG0632`Holliday junction resolvasome RuvABC DNA-binding subunit`Replication, recombination and repair	PF01330.24//RuvA_N`RuvA N terminal domain;PF14520.9//HHH_5`Helix-hairpin-helix domain	WP_044285870.1//Holliday junction branch migration protein RuvA	TIGR00084.1//ruvA`JCVI: Holliday junction branch migration protein RuvA
ctg_00374	K03657//uvrD, pcrA`DNA helicase II / ATP-dependent DNA helicase PcrA [EC:3.6.4.12]	ko03420//Nucleotide excision repair`Genetic Information Processing`Replication and repair;ko03430//Mismatch repair`Genetic Information Processing`Replication and repair	WP_069099634.1//UvrD-helicase domain-containing protein	tr|A0A014M1L9|A0A014M1L9_9MOLU//DNA helicase {ECO:0000256|ARBA:ARBA00012551} EC=3.6.4.12 {ECO:0000256|ARBA:ARBA00012551} OS=Mycoplasma ovipneumoniae 14811 ORFNames=MOVI_6430 {ECO:0000313|EMBL:EXU60868.1} PE=3	GO:0003678//DNA helicase activity`molecular_function;GO:0016887//ATP hydrolysis activity`molecular_function;GO:0005524//ATP binding`molecular_function;GO:0003677//DNA binding`molecular_function	COG0210`Superfamily I DNA or RNA helicase`Replication, recombination and repair	None	WP_198339220.1//UvrD-helicase domain-containing protein	None
ctg_00887	K00558//DNMT1, dcm`DNA (cytosine-5)-methyltransferase 1 [EC:2.1.1.37]	ko00270//Cysteine and methionine metabolism`Metabolism`Amino acid metabolism;ko01100//Metabolic pathways`Metabolism`Global and overview maps	WP_044286242.1//DNA cytosine methyltransferase	tr|A0A014L7M7|A0A014L7M7_9MOLU//Cytosine-specific methyltransferase {ECO:0000256|RuleBase:RU000417} EC=2.1.1.37 {ECO:0000256|RuleBase:RU000417} OS=Mycoplasma ovipneumoniae 14811 ORFNames=MOVI_0180 {ECO:0000313|EMBL:EXU61449.1} PE=3	GO:0003886//DNA (cytosine-5-)-methyltransferase activity`molecular_function;GO:0009307//DNA restriction-modification system`biological_process	COG0270`DNA-cytosine methylase`Replication, recombination and repair	PF00145.20//DNA_methylase`C-5 cytosine-specific DNA methylase	WP_044286242.1//DNA cytosine methyltransferase	TIGR00675.1//dcm`JCVI: DNA (cytosine-5-)-methyltransferase
ctg_00372	K03657//uvrD, pcrA`DNA helicase II / ATP-dependent DNA helicase PcrA [EC:3.6.4.12]	ko03420//Nucleotide excision repair`Genetic Information Processing`Replication and repair;ko03430//Mismatch repair`Genetic Information Processing`Replication and repair	WP_044285868.1//UvrD-helicase domain-containing protein	tr|A0A014M1L9|A0A014M1L9_9MOLU//DNA helicase {ECO:0000256|ARBA:ARBA00012551} EC=3.6.4.12 {ECO:0000256|ARBA:ARBA00012551} OS=Mycoplasma ovipneumoniae 14811 ORFNames=MOVI_6430 {ECO:0000313|EMBL:EXU60868.1} PE=3	GO:0003678//DNA helicase activity`molecular_function;GO:0016887//ATP hydrolysis activity`molecular_function;GO:0005524//ATP binding`molecular_function;GO:0003677//DNA binding`molecular_function	COG0210`Superfamily I DNA or RNA helicase`Replication, recombination and repair	PF13604.9//AAA_30`AAA domain;PF13086.9//AAA_11`AAA domain;PF00580.24//UvrD-helicase`UvrD/REP helicase N-terminal domain;PF13245.9//AAA_19`AAA domain	WP_044285868.1//UvrD-helicase domain-containing protein	TIGR01074.1//rep`JCVI: DNA helicase Rep
ctg_00373	K03657//uvrD, pcrA`DNA helicase II / ATP-dependent DNA helicase PcrA [EC:3.6.4.12]	ko03420//Nucleotide excision repair`Genetic Information Processing`Replication and repair;ko03430//Mismatch repair`Genetic Information Processing`Replication and repair	WP_069099634.1//UvrD-helicase domain-containing protein	tr|A0A014M1L9|A0A014M1L9_9MOLU//DNA helicase {ECO:0000256|ARBA:ARBA00012551} EC=3.6.4.12 {ECO:0000256|ARBA:ARBA00012551} OS=Mycoplasma ovipneumoniae 14811 ORFNames=MOVI_6430 {ECO:0000313|EMBL:EXU60868.1} PE=3	GO:0003678//DNA helicase activity`molecular_function;GO:0016887//ATP hydrolysis activity`molecular_function;GO:0005524//ATP binding`molecular_function;GO:0003677//DNA binding`molecular_function	COG0210`Superfamily I DNA or RNA helicase`Replication, recombination and repair	PF13361.9//UvrD_C`UvrD-like helicase C-terminal domain	WP_069099634.1//UvrD-helicase domain-containing protein	None
ctg_00370	K01893//NARS, asnS`asparaginyl-tRNA synthetase [EC:6.1.1.22]	ko00970//Aminoacyl-tRNA biosynthesis`Genetic Information Processing`Translation	WP_069099635.1//asparagine--tRNA ligase	tr|A0A014KV66|A0A014KV66_9MOLU//Asparagine--tRNA ligase {ECO:0000256|HAMAP-Rule:MF_00534} EC=6.1.1.22 {ECO:0000256|HAMAP-Rule:MF_00534} Asparaginyl-tRNA synthetase {ECO:0000256|HAMAP-Rule:MF_00534} Short=AsnRS {ECO:0000256|HAMAP-Rule:MF_00534} OS=Mycoplasma ovipneumoniae 14811 ORFNames=MOVI_6410 {ECO:0000313|EMBL:EXU60866.1} PE=3	GO:0005737//cytoplasm`cellular_component;GO:0006421//asparaginyl-tRNA aminoacylation`biological_process;GO:0003676//nucleic acid binding`molecular_function;GO:0005524//ATP binding`molecular_function;GO:0004816//asparagine-tRNA ligase activity`molecular_function	COG0017`Aspartyl/asparaginyl-tRNA synthetase`Translation, ribosomal structure and biogenesis	None	WP_069098452.1//asparagine--tRNA ligase	None
ctg_00273	K01443//nagA, AMDHD2`N-acetylglucosamine-6-phosphate deacetylase [EC:3.5.1.25]	ko00520//Amino sugar and nucleotide sugar metabolism`Metabolism`Carbohydrate metabolism;ko01100//Metabolic pathways`Metabolism`Global and overview maps	WP_044284423.1//amidohydrolase family protein	tr|A0A014M1P9|A0A014M1P9_9MOLU//N-acetylglucosamine-6-phosphate deacetylase {ECO:0000313|EMBL:EXU60898.1} OS=Mycoplasma ovipneumoniae 14811 ORFNames=MOVI_6030 {ECO:0000313|EMBL:EXU60898.1} PE=3	GO:0006044//N-acetylglucosamine metabolic process`biological_process;GO:0046872//metal ion binding`molecular_function;GO:0005975//carbohydrate metabolic process`biological_process;GO:0008448//N-acetylglucosamine-6-phosphate deacetylase activity`molecular_function	COG1820`N-acetylglucosamine-6-phosphate deacetylase`Carbohydrate transport and metabolism	None	WP_044284423.1//amidohydrolase family protein	TIGR00221.1//nagA`JCVI: N-acetylglucosamine-6-phosphate deacetylase
ctg_00272	K02564//nagB, GNPDA`glucosamine-6-phosphate deaminase [EC:3.5.99.6]	ko00520//Amino sugar and nucleotide sugar metabolism`Metabolism`Carbohydrate metabolism;ko01100//Metabolic pathways`Metabolism`Global and overview maps	WP_044284420.1//glucosamine-6-phosphate deaminase	tr|A0A014MH65|A0A014MH65_9MOLU//Glucosamine-6-phosphate deaminase {ECO:0000313|EMBL:EXU60910.1} OS=Mycoplasma ovipneumoniae 14811 ORFNames=MOVI_6020 {ECO:0000313|EMBL:EXU60910.1} PE=4	GO:0006044//N-acetylglucosamine metabolic process`biological_process;GO:0005975//carbohydrate metabolic process`biological_process;GO:0004342//glucosamine-6-phosphate deaminase activity`molecular_function	COG0363`6-phosphogluconolactonase/Glucosamine-6-phosphate isomerase/deaminase`Carbohydrate transport and metabolism	PF01182.23//Glucosamine_iso`Glucosamine-6-phosphate isomerases/6-phosphogluconolactonase	WP_044284420.1//glucosamine-6-phosphate deaminase	TIGR00502.1//nagB`JCVI: glucosamine-6-phosphate deaminase;TIGR01198.1//pgl`JCVI: 6-phosphogluconolactonase
ctg_00378	K03550//ruvA`holliday junction DNA helicase RuvA [EC:3.6.4.12]	ko03440//Homologous recombination`Genetic Information Processing`Replication and repair	WP_069096816.1//Holliday junction branch migration protein RuvA	tr|A0A014MH23|A0A014MH23_9MOLU//Holliday junction ATP-dependent DNA helicase RuvA {ECO:0000256|HAMAP-Rule:MF_00031} EC=3.6.4.12 {ECO:0000256|HAMAP-Rule:MF_00031} OS=Mycoplasma ovipneumoniae 14811 ORFNames=MOVI_6450 {ECO:0000313|EMBL:EXU60870.1} PE=3	GO:0006310//DNA recombination`biological_process;GO:0009379//Holliday junction helicase complex`cellular_component;GO:0009378//four-way junction helicase activity`molecular_function;GO:0009432//SOS response`biological_process;GO:0006281//DNA repair`biological_process;GO:0016887//ATP hydrolysis activity`molecular_function;GO:0003677//DNA binding`molecular_function;GO:0005524//ATP binding`molecular…	COG0632`Holliday junction resolvasome RuvABC DNA-binding subunit`Replication, recombination and repair	PF07499.16//RuvA_C`RuvA, C-terminal domain	WP_010321063.1//Holliday junction branch migration protein RuvA	None
ctg_00744	K01868//TARS, thrS`threonyl-tRNA synthetase [EC:6.1.1.3]	ko00970//Aminoacyl-tRNA biosynthesis`Genetic Information Processing`Translation	WP_044285995.1//threonine--tRNA ligase	tr|A0A014KVP7|A0A014KVP7_9MOLU//Threonine--tRNA ligase {ECO:0000256|HAMAP-Rule:MF_00184} EC=6.1.1.3 {ECO:0000256|HAMAP-Rule:MF_00184} Threonyl-tRNA synthetase {ECO:0000256|HAMAP-Rule:MF_00184} Short=ThrRS {ECO:0000256|HAMAP-Rule:MF_00184} OS=Mycoplasma ovipneumoniae 14811 ORFNames=MOVI_3890 {ECO:0000313|EMBL:EXU61086.1} PE=3	GO:0005737//cytoplasm`cellular_component;GO:0006435//threonyl-tRNA aminoacylation`biological_process;GO:0000049//tRNA binding`molecular_function;GO:0004829//threonine-tRNA ligase activity`molecular_function;GO:0046872//metal ion binding`molecular_function;GO:0005524//ATP binding`molecular_function	COG0441`Threonyl-tRNA synthetase`Translation, ribosomal structure and biogenesis	PF03129.23//HGTP_anticodon`Anticodon binding domain	WP_044284228.1//threonine--tRNA ligase	None
ctg_01429	K00655//plsC`1-acyl-sn-glycerol-3-phosphate acyltransferase [EC:2.3.1.51]	ko00561//Glycerolipid metabolism`Metabolism`Lipid metabolism;ko00564//Glycerophospholipid metabolism`Metabolism`Lipid metabolism;ko01100//Metabolic pathways`Metabolism`Global and overview maps;ko01110//Biosynthesis of secondary metabolites`Metabolism`Global and overview maps	WP_069099665.1//acyl-phosphate glycerol 3-phosphate acyltransferase	tr|A0A014KW24|A0A014KW24_9MOLU//1-acyl-SN-glycerol-3-phosphate acyltransferase {ECO:0000313|EMBL:EXU61196.1} OS=Mycoplasma ovipneumoniae 14811 ORFNames=MOVI_2820 {ECO:0000313|EMBL:EXU61196.1} PE=4	GO:0016746//acyltransferase activity`molecular_function	COG0204`1-acyl-sn-glycerol-3-phosphate acyltransferase`Lipid transport and metabolism	None	WP_044284126.1//acyl-phosphate glycerol 3-phosphate acyltransferase	None
ctg_01359	K01866//YARS, tyrS`tyrosyl-tRNA synthetase [EC:6.1.1.1]	ko00970//Aminoacyl-tRNA biosynthesis`Genetic Information Processing`Translation	WP_044285681.1//tyrosine--tRNA ligase	tr|A0A014MI56|A0A014MI56_9MOLU//Tyrosine--tRNA ligase {ECO:0000256|HAMAP-Rule:MF_02006} EC=6.1.1.1 {ECO:0000256|HAMAP-Rule:MF_02006} Tyrosyl-tRNA synthetase {ECO:0000256|HAMAP-Rule:MF_02006} Short=TyrRS {ECO:0000256|HAMAP-Rule:MF_02006} OS=Mycoplasma ovipneumoniae 14811 ORFNames=MOVI_2430 {ECO:0000313|EMBL:EXU61200.1} PE=3	GO:0005737//cytoplasm`cellular_component;GO:0004831//tyrosine-tRNA ligase activity`molecular_function;GO:0003723//RNA binding`molecular_function;GO:0005524//ATP binding`molecular_function;GO:0006437//tyrosyl-tRNA aminoacylation`biological_process	COG0162`Tyrosyl-tRNA synthetase`Translation, ribosomal structure and biogenesis	PF00579.28//tRNA-synt_1b`tRNA synthetases class I (W and Y)	WP_044285681.1//tyrosine--tRNA ligase	TIGR00234.1//tyrS`JCVI: tyrosine--tRNA ligase
ctg_01358	K01866//YARS, tyrS`tyrosyl-tRNA synthetase [EC:6.1.1.1]	ko00970//Aminoacyl-tRNA biosynthesis`Genetic Information Processing`Translation	VEU72149.1//Tyrosyl-tRNA synthetase	tr|A0A014MI56|A0A014MI56_9MOLU//Tyrosine--tRNA ligase {ECO:0000256|HAMAP-Rule:MF_02006} EC=6.1.1.1 {ECO:0000256|HAMAP-Rule:MF_02006} Tyrosyl-tRNA synthetase {ECO:0000256|HAMAP-Rule:MF_02006} Short=TyrRS {ECO:0000256|HAMAP-Rule:MF_02006} OS=Mycoplasma ovipneumoniae 14811 ORFNames=MOVI_2430 {ECO:0000313|EMBL:EXU61200.1} PE=3	GO:0005737//cytoplasm`cellular_component;GO:0004831//tyrosine-tRNA ligase activity`molecular_function;GO:0003723//RNA binding`molecular_function;GO:0005524//ATP binding`molecular_function;GO:0006437//tyrosyl-tRNA aminoacylation`biological_process	COG0162`Tyrosyl-tRNA synthetase`Translation, ribosomal structure and biogenesis	None	WP_044284090.1//tyrosine--tRNA ligase	None
ctg_00599	K01255//CARP, pepA`leucyl aminopeptidase [EC:3.4.11.1]	ko00480//Glutathione metabolism`Metabolism`Metabolism of other amino acids;ko01100//Metabolic pathways`Metabolism`Global and overview maps	CNR98856.1//multifunctional aminopeptidase A	tr|A0A014KVW0|A0A014KVW0_9MOLU//Aminopeptidase (Leucine aminopeptidase) {ECO:0000313|EMBL:EXU61136.1} OS=Mycoplasma ovipneumoniae 14811 ORFNames=MOVI_3280 {ECO:0000313|EMBL:EXU61136.1} PE=3	GO:0005737//cytoplasm`cellular_component;GO:0030145//manganese ion binding`molecular_function;GO:0070006//metalloaminopeptidase activity`molecular_function	COG0260`Leucyl aminopeptidase`Amino acid transport and metabolism	None	WP_044284170.1//leucyl aminopeptidase	None
ctg_01434	K03046//rpoC`DNA-directed RNA polymerase subunit beta' [EC:2.7.7.6]	ko03020//RNA polymerase`Genetic Information Processing`Transcription	WP_157356097.1//DNA-directed RNA polymerase subunit beta'	tr|A0A014L6W4|A0A014L6W4_9MOLU//DNA-directed RNA polymerase subunit beta' {ECO:0000256|HAMAP-Rule:MF_01322} Short=RNAP subunit beta' {ECO:0000256|HAMAP-Rule:MF_01322} EC=2.7.7.6 {ECO:0000256|HAMAP-Rule:MF_01322} RNA polymerase subunit beta' {ECO:0000256|HAMAP-Rule:MF_01322} Transcriptase subunit beta' {ECO:0000256|HAMAP-Rule:MF_01322} OS=Mycoplasma ovipneumoniae 14811 ORFNames=MOVI_2850 {ECO:0000…	GO:0003899//DNA-directed 5'-3' RNA polymerase activity`molecular_function;GO:0000287//magnesium ion binding`molecular_function;GO:0008270//zinc ion binding`molecular_function;GO:0006351//transcription, DNA-templated`biological_process;GO:0003677//DNA binding`molecular_function	COG0086`DNA-directed RNA polymerase, beta' subunit/160 kD subunit`Transcription	PF04983.21//RNA_pol_Rpb1_3`RNA polymerase Rpb1, domain 3	WP_044285715.1//DNA-directed RNA polymerase subunit beta'	None
ctg_01517	K01873//VARS, valS`valyl-tRNA synthetase [EC:6.1.1.9]	ko00970//Aminoacyl-tRNA biosynthesis`Genetic Information Processing`Translation	VEU72367.1//Valine--tRNA ligase	tr|A0A014KVK3|A0A014KVK3_9MOLU//Valine--tRNA ligase {ECO:0000256|HAMAP-Rule:MF_02004} EC=6.1.1.9 {ECO:0000256|HAMAP-Rule:MF_02004} Valyl-tRNA synthetase {ECO:0000256|HAMAP-Rule:MF_02004} Short=ValRS {ECO:0000256|HAMAP-Rule:MF_02004} OS=Mycoplasma ovipneumoniae 14811 ORFNames=MOVI_4420 {ECO:0000313|EMBL:EXU61031.1} PE=3	GO:0005737//cytoplasm`cellular_component;GO:0004832//valine-tRNA ligase activity`molecular_function;GO:0005524//ATP binding`molecular_function;GO:0002161//aminoacyl-tRNA editing activity`molecular_function;GO:0006438//valyl-tRNA aminoacylation`biological_process	COG0525`Valyl-tRNA synthetase`Translation, ribosomal structure and biogenesis	None	WP_010320997.1//valine--tRNA ligase	None
ctg_00384	K03702//uvrB`excinuclease ABC subunit B	ko03420//Nucleotide excision repair`Genetic Information Processing`Replication and repair	WP_157356356.1//excinuclease ABC subunit UvrB	tr|A0A014L5Y3|A0A014L5Y3_9MOLU//UvrABC system protein B {ECO:0000256|RuleBase:RU003587} OS=Mycoplasma ovipneumoniae 14811 ORFNames=MOVI_6490 {ECO:0000313|EMBL:EXU60874.1} PE=3	GO:0005737//cytoplasm`cellular_component;GO:0009432//SOS response`biological_process;GO:0009380//excinuclease repair complex`cellular_component;GO:0004518//nuclease activity`molecular_function;GO:0006289//nucleotide-excision repair`biological_process;GO:0016887//ATP hydrolysis activity`molecular_function;GO:0003677//DNA binding`molecular_function;GO:0005524//ATP binding`molecular_function	COG0556`Excinuclease UvrABC helicase subunit UvrB`Replication, recombination and repair	PF04851.18//ResIII`Type III restriction enzyme, res subunit;PF17757.4//UvrB_inter`UvrB interaction domain	WP_157356356.1//excinuclease ABC subunit UvrB	None
ctg_00578	K02822//ulaB, sgaB`ascorbate PTS system EIIB component [EC:2.7.1.194]	ko00053//Ascorbate and aldarate metabolism`Metabolism`Carbohydrate metabolism;ko01100//Metabolic pathways`Metabolism`Global and overview maps;ko01120//Microbial metabolism in diverse environments`Metabolism`Global and overview maps;ko02060//Phosphotransferase system (PTS)`Environmental Information Processing`Membrane transport	WP_010321201.1//PTS sugar transporter subunit IIB	tr|A0A014M2L6|A0A014M2L6_9MOLU//PTS system galactitol-specific enzyme IIB component {ECO:0000313|EMBL:EXU61188.1} OS=Mycoplasma ovipneumoniae 14811 ORFNames=MOVI_3220 {ECO:0000313|EMBL:EXU61188.1} PE=4	GO:0009401//phosphoenolpyruvate-dependent sugar phosphotransferase system`biological_process;GO:0008982//protein-N(PI)-phosphohistidine-sugar phosphotransferase activity`molecular_function	COG3414`Phosphotransferase system, galactitol-specific IIB component`Carbohydrate transport and metabolism	PF02302.20//PTS_IIB`PTS system, Lactose/Cellobiose specific IIB subunit	WP_010321201.1//PTS sugar transporter subunit IIB	None
ctg_00579	K03475//ulaA, sgaT`ascorbate PTS system EIIC component	ko00053//Ascorbate and aldarate metabolism`Metabolism`Carbohydrate metabolism;ko01100//Metabolic pathways`Metabolism`Global and overview maps;ko01120//Microbial metabolism in diverse environments`Metabolism`Global and overview maps;ko02060//Phosphotransferase system (PTS)`Environmental Information Processing`Membrane transport	WP_044285934.1//PTS transporter subunit IIC	tr|A0A014L706|A0A014L706_9MOLU//PTS system enzyme IIC component {ECO:0000313|EMBL:EXU61189.1} OS=Mycoplasma ovipneumoniae 14811 ORFNames=MOVI_3230 {ECO:0000313|EMBL:EXU61189.1} PE=4	GO:0009401//phosphoenolpyruvate-dependent sugar phosphotransferase system`biological_process;GO:0016021//integral component of membrane`cellular_component;GO:0005886//plasma membrane`cellular_component	COG3037`Ascorbate-specific PTS system IIC component UlaA`Carbohydrate transport and metabolism	PF03611.17//EIIC-GAT`PTS system sugar-specific permease component	WP_044285934.1//PTS transporter subunit IIC	None
ctg_01066	K02821//ulaC, sgaA`ascorbate PTS system EIIA or EIIAB component [EC:2.7.1.194]	ko00053//Ascorbate and aldarate metabolism`Metabolism`Carbohydrate metabolism;ko01100//Metabolic pathways`Metabolism`Global and overview maps;ko01120//Microbial metabolism in diverse environments`Metabolism`Global and overview maps;ko02060//Phosphotransferase system (PTS)`Environmental Information Processing`Membrane transport	WP_069099496.1//PTS sugar transporter subunit IIA	tr|A0A014MIJ6|A0A014MIJ6_9MOLU//Pentitol phosphotransferase enzyme II, A component {ECO:0000313|EMBL:EXU61375.1} OS=Mycoplasma ovipneumoniae 14811 ORFNames=MOVI_0810 {ECO:0000313|EMBL:EXU61375.1} PE=4	GO:0016740//transferase activity`molecular_function	COG1762`Phosphotransferase system mannitol/fructose-specific IIA domain (Ntr-type)`Carbohydrate transport and metabolism;COG1762`Phosphotransferase system mannitol/fructose-specific IIA domain (Ntr-type)`Signal transduction mechanisms	PF00359.25//PTS_EIIA_2`Phosphoenolpyruvate-dependent sugar phosphotransferase system, EIIA 2	WP_069099496.1//PTS sugar transporter subunit IIA	None
ctg_00573	K01783//rpe, RPE`ribulose-phosphate 3-epimerase [EC:5.1.3.1]	ko00030//Pentose phosphate pathway`Metabolism`Carbohydrate metabolism;ko00040//Pentose and glucuronate interconversions`Metabolism`Carbohydrate metabolism;ko00710//Carbon fixation in photosynthetic organisms`Metabolism`Energy metabolism;ko01100//Metabolic pathways`Metabolism`Global and overview maps;ko01110//Biosynthesis of secondary metabolites`Metabolism`Global and overview maps;ko01120//Microb…	WP_044284156.1//ribulose-phosphate 3-epimerase	tr|A0A014L702|A0A014L702_9MOLU//Ribulose-phosphate 3-epimerase {ECO:0000313|EMBL:EXU61184.1} OS=Mycoplasma ovipneumoniae 14811 ORFNames=MOVI_3180 {ECO:0000313|EMBL:EXU61184.1} PE=4	GO:0016857//racemase and epimerase activity, acting on carbohydrates and derivatives`molecular_function;GO:0046872//metal ion binding`molecular_function;GO:0005975//carbohydrate metabolic process`biological_process	COG0036`Pentose-5-phosphate-3-epimerase`Carbohydrate transport and metabolism	PF00834.22//Ribul_P_3_epim`Ribulose-phosphate 3 epimerase family	WP_044284156.1//ribulose-phosphate 3-epimerase	TIGR01163.1//rpe`JCVI: ribulose-phosphate 3-epimerase
ctg_00477	K09769//ymdB`2',3'-cyclic-nucleotide 2'-phosphodiesterase [EC:3.1.4.16]	ko00230//Purine metabolism`Metabolism`Nucleotide metabolism;ko00240//Pyrimidine metabolism`Metabolism`Nucleotide metabolism;ko01100//Metabolic pathways`Metabolism`Global and overview maps	WP_069097289.1//YmdB family metallophosphoesterase	tr|A0A014NPK7|A0A014NPK7_9MOLU//Uncharacterized protein {ECO:0000313|EMBL:EXU60822.1} OS=Mycoplasma ovipneumoniae 14811 ORFNames=MOVI_6970 {ECO:0000313|EMBL:EXU60822.1} PE=4	GO:0046872//metal ion binding`molecular_function	COG1692`2',3'- and 3',5'-cNMP phosphodiesterase YmdB, calcineurin family`Signal transduction mechanisms	PF13277.9//YmdB`YmdB-like protein	WP_069096915.1//YmdB family metallophosphoesterase	None
ctg_00476	K09769//ymdB`2',3'-cyclic-nucleotide 2'-phosphodiesterase [EC:3.1.4.16]	ko00230//Purine metabolism`Metabolism`Nucleotide metabolism;ko00240//Pyrimidine metabolism`Metabolism`Nucleotide metabolism;ko01100//Metabolic pathways`Metabolism`Global and overview maps	WP_069097289.1//YmdB family metallophosphoesterase	tr|A0A014NPK7|A0A014NPK7_9MOLU//Uncharacterized protein {ECO:0000313|EMBL:EXU60822.1} OS=Mycoplasma ovipneumoniae 14811 ORFNames=MOVI_6970 {ECO:0000313|EMBL:EXU60822.1} PE=4	GO:0046872//metal ion binding`molecular_function	COG1692`2',3'- and 3',5'-cNMP phosphodiesterase YmdB, calcineurin family`Signal transduction mechanisms	None	WP_069097289.1//YmdB family metallophosphoesterase	None
ctg_00770	K03531//ftsZ`cell division protein FtsZ	ko04112//Cell cycle - Caulobacter`Cellular Processes`Cell growth and death	VEU71508.1//Cell division protein ftsZ	tr|A0A014M282|A0A014M282_9MOLU//Cell division protein FtsZ {ECO:0000313|EMBL:EXU61068.1} OS=Mycoplasma ovipneumoniae 14811 ORFNames=MOVI_4040 {ECO:0000313|EMBL:EXU61068.1} PE=4	GO:0003924//GTPase activity`molecular_function;GO:0051301//cell division`biological_process;GO:0005525//GTP binding`molecular_function	COG0206`Cell division GTPase FtsZ`Cell cycle control, cell division, chromosome partitioning	PF12327.11//FtsZ_C`FtsZ family, C-terminal domain	WP_044286007.1//cell division protein FtsZ	TIGR00065.1//ftsZ`JCVI: cell division protein FtsZ
ctg_00771	K00763//pncB, NAPRT1`nicotinate phosphoribosyltransferase [EC:6.3.4.21]	ko00760//Nicotinate and nicotinamide metabolism`Metabolism`Metabolism of cofactors and vitamins;ko01100//Metabolic pathways`Metabolism`Global and overview maps;ko01240//Biosynthesis of cofactors`Metabolism`Global and overview maps	WP_157356178.1//nicotinate phosphoribosyltransferase	tr|A0A014L6K0|A0A014L6K0_9MOLU//Nicotinate phosphoribosyltransferase {ECO:0000256|ARBA:ARBA00013236} EC=6.3.4.21 {ECO:0000256|ARBA:ARBA00013236} OS=Mycoplasma ovipneumoniae 14811 ORFNames=MOVI_4050 {ECO:0000313|EMBL:EXU61069.1} PE=4	GO:0009435//NAD biosynthetic process`biological_process;GO:0004514//nicotinate-nucleotide diphosphorylase (carboxylating) activity`molecular_function;GO:0004516//nicotinate phosphoribosyltransferase activity`molecular_function	COG1488`Nicotinic acid phosphoribosyltransferase`Coenzyme transport and metabolism	None	WP_157356178.1//nicotinate phosphoribosyltransferase	TIGR00078.1//nadC`JCVI: carboxylating nicotinate-nucleotide diphosphorylase;TIGR01513.1//NAPRTase_put`JCVI: nicotinate phosphoribosyltransferase
ctg_00774	K01874//MARS, metG`methionyl-tRNA synthetase [EC:6.1.1.10]	ko00450//Selenocompound metabolism`Metabolism`Metabolism of other amino acids;ko00970//Aminoacyl-tRNA biosynthesis`Genetic Information Processing`Translation;ko01100//Metabolic pathways`Metabolism`Global and overview maps	WP_044286010.1//methionine--tRNA ligase	tr|A0A014KVN4|A0A014KVN4_9MOLU//Methionine--tRNA ligase {ECO:0000256|ARBA:ARBA00018753} EC=6.1.1.10 {ECO:0000256|ARBA:ARBA00012838} Methionyl-tRNA synthetase {ECO:0000256|ARBA:ARBA00015243} OS=Mycoplasma ovipneumoniae 14811 ORFNames=MOVI_4070 {ECO:0000313|EMBL:EXU61071.1} PE=3	GO:0004825//methionine-tRNA ligase activity`molecular_function;GO:0006431//methionyl-tRNA aminoacylation`biological_process;GO:0005524//ATP binding`molecular_function	COG0143`Methionyl-tRNA synthetase`Translation, ribosomal structure and biogenesis	PF09334.14//tRNA-synt_1g`tRNA synthetases class I (M)	WP_044286010.1//methionine--tRNA ligase	TIGR00398.1//metG`JCVI: methionine--tRNA ligase
ctg_00775	K01874//MARS, metG`methionyl-tRNA synthetase [EC:6.1.1.10]	ko00450//Selenocompound metabolism`Metabolism`Metabolism of other amino acids;ko00970//Aminoacyl-tRNA biosynthesis`Genetic Information Processing`Translation;ko01100//Metabolic pathways`Metabolism`Global and overview maps	WP_069099073.1//methionine--tRNA ligase	tr|A0A014KVN4|A0A014KVN4_9MOLU//Methionine--tRNA ligase {ECO:0000256|ARBA:ARBA00018753} EC=6.1.1.10 {ECO:0000256|ARBA:ARBA00012838} Methionyl-tRNA synthetase {ECO:0000256|ARBA:ARBA00015243} OS=Mycoplasma ovipneumoniae 14811 ORFNames=MOVI_4070 {ECO:0000313|EMBL:EXU61071.1} PE=3	GO:0004825//methionine-tRNA ligase activity`molecular_function;GO:0006431//methionyl-tRNA aminoacylation`biological_process;GO:0005524//ATP binding`molecular_function	COG0143`Methionyl-tRNA synthetase`Translation, ribosomal structure and biogenesis	None	WP_069098411.1//methionine--tRNA ligase	None
ctg_01292	K02878//RP-L16, MRPL16, rplP`large subunit ribosomal protein L16	ko03010//Ribosome`Genetic Information Processing`Translation	WP_010321355.1//50S ribosomal protein L16	tr|A0A014KW82|A0A014KW82_9MOLU//50S ribosomal protein L16 {ECO:0000256|HAMAP-Rule:MF_01342, ECO:0000256|RuleBase:RU004414} OS=Mycoplasma ovipneumoniae 14811 ORFNames=MOVI_2060 {ECO:0000313|EMBL:EXU61256.1} PE=3	GO:0005737//cytoplasm`cellular_component;GO:0000049//tRNA binding`molecular_function;GO:0005840//ribosome`cellular_component;GO:0019843//rRNA binding`molecular_function;GO:0003735//structural constituent of ribosome`molecular_function;GO:0006412//translation`biological_process	COG0197`Ribosomal protein L16/L10AE`Translation, ribosomal structure and biogenesis	None	WP_010321355.1//50S ribosomal protein L16	None
ctg_01293	K02878//RP-L16, MRPL16, rplP`large subunit ribosomal protein L16	ko03010//Ribosome`Genetic Information Processing`Translation	WP_010321355.1//50S ribosomal protein L16	tr|A0A014KW82|A0A014KW82_9MOLU//50S ribosomal protein L16 {ECO:0000256|HAMAP-Rule:MF_01342, ECO:0000256|RuleBase:RU004414} OS=Mycoplasma ovipneumoniae 14811 ORFNames=MOVI_2060 {ECO:0000313|EMBL:EXU61256.1} PE=3	GO:0005737//cytoplasm`cellular_component;GO:0000049//tRNA binding`molecular_function;GO:0005840//ribosome`cellular_component;GO:0019843//rRNA binding`molecular_function;GO:0003735//structural constituent of ribosome`molecular_function;GO:0006412//translation`biological_process	COG0197`Ribosomal protein L16/L10AE`Translation, ribosomal structure and biogenesis	None	WP_010321355.1//50S ribosomal protein L16	None
ctg_01290	K02961//RP-S17, MRPS17, rpsQ`small subunit ribosomal protein S17	ko03010//Ribosome`Genetic Information Processing`Translation	WP_044285657.1//30S ribosomal protein S17	tr|A0A014L763|A0A014L763_9MOLU//30S ribosomal protein S17 {ECO:0000256|HAMAP-Rule:MF_01345, ECO:0000256|RuleBase:RU003873} OS=Mycoplasma ovipneumoniae 14811 ORFNames=MOVI_2040 {ECO:0000313|EMBL:EXU61254.1} PE=3	GO:0003735//structural constituent of ribosome`molecular_function;GO:0006412//translation`biological_process;GO:0005840//ribosome`cellular_component;GO:0019843//rRNA binding`molecular_function	COG0186`Ribosomal protein S17`Translation, ribosomal structure and biogenesis	PF00366.23//Ribosomal_S17`Ribosomal protein S17	WP_010321357.1//30S ribosomal protein S17	TIGR03635.1//uS17_bact`JCVI: 30S ribosomal protein S17;TIGR03630.1//uS17_arch`JCVI: 30S ribosomal protein S17
ctg_01291	K02904//RP-L29, rpmC`large subunit ribosomal protein L29	ko03010//Ribosome`Genetic Information Processing`Translation	WP_044284056.1//50S ribosomal protein L29	tr|A0A014MIA7|A0A014MIA7_9MOLU//50S ribosomal protein L29 {ECO:0000256|HAMAP-Rule:MF_00374} OS=Mycoplasma ovipneumoniae 14811 ORFNames=MOVI_2050 {ECO:0000313|EMBL:EXU61255.1} PE=3	GO:0003735//structural constituent of ribosome`molecular_function;GO:0005840//ribosome`cellular_component;GO:0006412//translation`biological_process	COG0255`Ribosomal protein L29`Translation, ribosomal structure and biogenesis	PF00831.26//Ribosomal_L29`Ribosomal L29 protein	WP_044284056.1//50S ribosomal protein L29	TIGR00012.1//L29`JCVI: 50S ribosomal protein L29
ctg_01296	K02965//RP-S19, rpsS`small subunit ribosomal protein S19	ko03010//Ribosome`Genetic Information Processing`Translation	WP_010321352.1//30S ribosomal protein S19	tr|A0A014L766|A0A014L766_9MOLU//30S ribosomal protein S19 {ECO:0000256|HAMAP-Rule:MF_00531} OS=Mycoplasma ovipneumoniae 14811 ORFNames=MOVI_2090 {ECO:0000313|EMBL:EXU61259.1} PE=3	GO:0003735//structural constituent of ribosome`molecular_function;GO:0006412//translation`biological_process;GO:0015935//small ribosomal subunit`cellular_component;GO:0019843//rRNA binding`molecular_function	COG0185`Ribosomal protein S19`Translation, ribosomal structure and biogenesis	None	WP_010321352.1//30S ribosomal protein S19	None
ctg_01297	K02886//RP-L2, MRPL2, rplB`large subunit ribosomal protein L2	ko03010//Ribosome`Genetic Information Processing`Translation	VEU72071.1//50S ribosomal protein L2	tr|A0A014MIB0|A0A014MIB0_9MOLU//50S ribosomal protein L2 {ECO:0000256|HAMAP-Rule:MF_01320} OS=Mycoplasma ovipneumoniae 14811 ORFNames=MOVI_2100 {ECO:0000313|EMBL:EXU61260.1} PE=3	GO:0003735//structural constituent of ribosome`molecular_function;GO:0016740//transferase activity`molecular_function;GO:0015934//large ribosomal subunit`cellular_component;GO:0006412//translation`biological_process;GO:0019843//rRNA binding`molecular_function	COG0090`Ribosomal protein L2`Translation, ribosomal structure and biogenesis	PF00181.26//Ribosomal_L2`Ribosomal Proteins L2, RNA binding domain	WP_069099475.1//50S ribosomal protein L2	TIGR01171.1//rplB_bact`JCVI: 50S ribosomal protein L2
ctg_01294	K02982//RP-S3, rpsC`small subunit ribosomal protein S3	ko03010//Ribosome`Genetic Information Processing`Translation	WP_044284057.1//30S ribosomal protein S3	tr|A0A014NQV9|A0A014NQV9_9MOLU//30S ribosomal protein S3 {ECO:0000256|HAMAP-Rule:MF_01309} OS=Mycoplasma ovipneumoniae 14811 ORFNames=MOVI_2070 {ECO:0000313|EMBL:EXU61257.1} PE=3	GO:0005737//cytoplasm`cellular_component;GO:0005840//ribosome`cellular_component;GO:0019843//rRNA binding`molecular_function;GO:0003735//structural constituent of ribosome`molecular_function;GO:0006412//translation`biological_process;GO:0003729//mRNA binding`molecular_function	COG0092`Ribosomal protein S3`Translation, ribosomal structure and biogenesis	PF07650.20//KH_2`KH domain;PF00189.23//Ribosomal_S3_C`Ribosomal protein S3, C-terminal domain	WP_044284057.1//30S ribosomal protein S3	TIGR01009.1//rpsC_bact`JCVI: 30S ribosomal protein S3;TIGR01008.1//uS3_euk_arch`JCVI: 30S ribosomal protein S3
[truncated: 1,033 more rows]
