# Supplementary material for: Genomic Characterization of a Mycoplasma ovipneumoniae Strain from Hu Sheep in Inner Mongolia, China
Source: Vet Sci. 2026 Jan 13;13(1):79. doi: 10.3390/vetsci13010079 (PMC12846336; doi:10.3390/vetsci13010079)
Supplement: Supplementary file 1 [file vetsci-13-00079-s001.zip › Supplementary Table S4.Potential proteins for Pathogen Host Interactions.xlsx]

## Sheet: phi
Supplementary Table S4.Potential proteins for Pathogen Host Interactions
SeqID	Pident	Qcovs	ProteinID	PhiID	PathogenGene	PathogenSpecies	MutantPhenotype
ctg_00936	41.117	99	A0A0H3Q0Y8	PHI:9843	AckA	Vibrio_cholerae	unaffected_pathogenicity
ctg_00938	50.962	97	D3VPS7	PHI:6516	EutD	Mycoplasma_agalactiae	reduced_virulence
ctg_00969	42.857	90	Q7NAE8	PHI:7714	MGA_0588	Mycoplasma_gallisepticum	reduced_virulence
ctg_00976	36.842	86	G4N4N6	PHI:4616	MoSFA1	Magnaporthe_oryzae	reduced_virulence
ctg_00977	28.889	96	Q0UA24	PHI:2256	Xdh1	Parastagonospora_nodorum	unaffected_pathogenicity
ctg_00980	28.198	79	A0A0H3LK50	PHI:9184	BscN	Bordetella_bronchiseptica	unaffected_pathogenicity
ctg_00982	40.351	91	Q2FWE8	PHI:10773	AtpA	Staphylococcus_aureus	reduced_virulence
ctg_00997	38.621	71	Q04JI6	PHI:4221	DacA	Streptococcus_pneumoniae	lethal
ctg_01002	26.316	55	A0A077UVP4	PHI:6342	RpiRc	Staphylococcus_aureus	increased_virulence_(hypervirulence)
ctg_01003	32.11	94	O51369	PHI:6524	FruA1	Borreliella_burgdorferi	unaffected_pathogenicity
ctg_01004	35.417	93	O51369	PHI:6524	FruA1	Borreliella_burgdorferi	unaffected_pathogenicity
ctg_01005	50.633	95	O51369	PHI:6524	FruA1	Borreliella_burgdorferi	unaffected_pathogenicity
ctg_01006	61.538	58	O51369	PHI:6524	FruA1	Borreliella_burgdorferi	unaffected_pathogenicity
ctg_01020	32.979	81	P64036	PHI:6420	EF-P	Salmonella_enterica	increased_virulence_(hypervirulence)
ctg_01021	39.13	92	P64036	PHI:6420	EF-P	Salmonella_enterica	increased_virulence_(hypervirulence)
ctg_01023	49.537	99	Q8MPM3	PHI:8028	Tkt	Leishmania_mexicana	loss_of_pathogenicity
ctg_01024	47.368	94	Q8MPM3	PHI:8028	Tkt	Leishmania_mexicana	loss_of_pathogenicity
ctg_01056	33.333	88	Q6NGP5	PHI:11202	Rnj_(DIP1463)	Corynebacterium_diphtheriae	reduced_virulence
ctg_01057	31.024	91	Q6NGP5	PHI:11202	Rnj_(DIP1463)	Corynebacterium_diphtheriae	reduced_virulence
ctg_01060	37.143	18	Q66FK0	PHI:7909	HmuV	Yersinia_pseudotuberculosis	unaffected_pathogenicity
ctg_00179	42.857	96	A5IXL1	PHI:4210	NifS	Mycoplasma_agalactiae	loss_of_pathogenicity
ctg_00188	22.749	100	B2SRG1	PHI:1141	RaxB	Xanthomonas_oryzae	increased_virulence_(hypervirulence)
ctg_00191	27.468	88	Q5WWE3	PHI:4975	LssB	Legionella_pneumophila	reduced_virulence
ctg_00193	27.523	72	Q2YQS6	PHI:9125	YbeY_(bab1_2156)	Brucella_abortus	reduced_virulence
ctg_00195	33.051	40	A4VWD1	PHI:9270__PHI:11090	MnmE	Streptococcus_suis	reduced_virulence
ctg_00196	29.231	97	Q5ZVD8	PHI:6520	LpdA	Legionella_pneumophila	effector_(plant_avirulence_determinant)
ctg_00200	48.315	90	C5BEV2	PHI:2962	GlyA	Edwardsiella_ictaluri	reduced_virulence
ctg_00201	55.197	99	C5BEV2	PHI:2962	GlyA	Edwardsiella_ictaluri	reduced_virulence
ctg_00210	29.592	90	A0A0E0RSG8	PHI:1572	GzOB012	Fusarium_graminearum	unaffected_pathogenicity
ctg_00214	26.641	50	Q9K033	PHI:8623	Cab_(NMB0789)	Neisseria_meningitidis	unaffected_pathogenicity
ctg_00215	30.693	40	Q8Y6E0	PHI:9216	VirB_(lmo1747)	Listeria_monocytogenes	reduced_virulence__unaffected_pathogenicity
ctg_00224	37.6	96	Q7NBL9	PHI:7716	MGA_1079	Mycoplasma_gallisepticum	reduced_virulence
ctg_00226	44.086	79	Q7NBL9	PHI:7716	MGA_1079	Mycoplasma_gallisepticum	reduced_virulence
ctg_00228	34.737	98	Q7NBL9	PHI:7716	MGA_1079	Mycoplasma_gallisepticum	reduced_virulence
ctg_00244	28.756	94	A0A0H3KBS1	PHI:7917	NWMN_0826	Staphylococcus_aureus	reduced_virulence
ctg_00245	37.433	99	A0A171JTK6	PHI:6512	LplA1	Listeria_monocytogenes	reduced_virulence
ctg_00249	31.658	53	Q8Y6E0	PHI:9216	VirB_(lmo1747)	Listeria_monocytogenes	reduced_virulence__unaffected_pathogenicity
ctg_00252	28.112	40	Q9K033	PHI:8623	Cab_(NMB0789)	Neisseria_meningitidis	unaffected_pathogenicity
ctg_00267	27.895	99	P99075	PHI:6903	FbaA	Staphylococcus_aureus	reduced_virulence
ctg_00268	32.836	93	A8Z3D6	PHI:6309	GlcB	Staphylococcus_aureus	reduced_virulence
ctg_00269	38.182	98	A8Z0F5	PHI:6308	GlcA	Staphylococcus_aureus	reduced_virulence
ctg_00270	39.344	60	O51000	PHI:6526	MalX2	Borreliella_burgdorferi	unaffected_pathogenicity
ctg_00271	39.175	78	A8Z0F5	PHI:6308	GlcA	Staphylococcus_aureus	reduced_virulence
ctg_00272	34.375	98	G4NB53	PHI:5472	MoDeam	Magnaporthe_oryzae	reduced_virulence
ctg_00273	30.216	90	Q9C0N5	PHI:207	CaNAG2	Candida_albicans	reduced_virulence
ctg_00299	33.577	49	A0A380PIP1	PHI:11030	BipA	Yersinia_pestis	reduced_virulence
ctg_00306	28.07	24	Q4UZL6	PHI:3958	XC_0423	Xanthomonas_campestris	reduced_virulence
ctg_00308	29.358	73	Q3Y1R2	PHI:5192	HMPREF0351_12112_(WxL_locusA)	Enterococcus_faecium	reduced_virulence
ctg_00006	47.231	96	A4VYE0	PHI:11091	GidA	Streptococcus_suis	reduced_virulence
ctg_00008	38.532	87	Q8Y6V6	PHI:10731	Lmo1575	Listeria_monocytogenes	reduced_virulence
ctg_00009	40.299	74	Q8Y6V6	PHI:10731	Lmo1575	Listeria_monocytogenes	reduced_virulence
ctg_00010	34.821	88	Q8Y6V6	PHI:10731	Lmo1575	Listeria_monocytogenes	reduced_virulence
ctg_00015	25.614	97	Q836D0	PHI:7056	RnjB	Enterococcus_faecalis	reduced_virulence
ctg_00024	48.438	98	P99075	PHI:6903	FbaA	Staphylococcus_aureus	reduced_virulence
ctg_00028	32.639	80	I1S2C4	PHI:5068	MCC	Fusarium_graminearum	reduced_virulence
ctg_00047	31.328	93	P77257	PHI:9992	LsrA	Escherichia_coli	reduced_virulence
ctg_00056	39.535	97	P99143	PHI:11269	PtsH	Staphylococcus_aureus	reduced_virulence
ctg_00057	35.025	84	A8Z3D6	PHI:6309	GlcB	Staphylococcus_aureus	reduced_virulence
ctg_00058	63.636	100	A8Z0F5	PHI:6308	GlcA	Staphylococcus_aureus	reduced_virulence
ctg_00060	34.737	89	A8Z0F5	PHI:6308	GlcA	Staphylococcus_aureus	reduced_virulence
ctg_00062	26.316	91	W0H866	PHI:3165	HopA1	Pseudomonas_cichorii	effector_(plant_avirulence_determinant)__unaffected_pathogenicity
ctg_00074	42.857	90	Q5RZ66	PHI:2846	TRR1	Cryptococcus_neoformans	lethal
ctg_00075	33.195	96	J5K974	PHI:6470	Trr1	Beauveria_bassiana	unaffected_pathogenicity
ctg_00087	47.305	100	A0A2L1CGE9	PHI:10445	ClpB	Francisella_tularensis	reduced_virulence__unaffected_pathogenicity
ctg_00090	56.106	98	V5VGK1	PHI:11207	ClpB	Acinetobacter_baumannii	reduced_virulence
ctg_00106	47.273	87	A0A0H3JS81	PHI:6579	VraD	Staphylococcus_aureus	reduced_virulence
ctg_00107	47.945	82	Q8DPC2	PHI:6319	PotA	Streptococcus_pneumoniae	reduced_virulence
ctg_00133	26.699	94	D4I2T0	PHI:9310	Pgi	Erwinia_amylovora	reduced_virulence
ctg_00145	48.837	97	Q66A26	PHI:3134	PykF	Yersinia_pseudotuberculosis	reduced_virulence
ctg_00146	28.481	94	A0A0F6B0X2	PHI:10107	STM14_RS07745_(pykF)	Salmonella_enterica	reduced_virulence
ctg_00153	31.731	100	Q75WC3	PHI:851	GyrA	Burkholderia_glumae	chemistry_target:_resistance_to_chemical__chemistry_target:_sensitivity_to_chemical
ctg_00154	63.478	82	Q75WC5	PHI:824__PHI:6838	GyrA	Burkholderia_glumae	chemistry_target:_sensitivity_to_chemical__chemistry_target:_resistance_to_chemical__reduced_virulence__loss_of_pathogenicity
ctg_00615	45.924	98	Q99Z66	PHI:8022	PtsI	Streptococcus_pyogenes	increased_virulence_(hypervirulence)
ctg_00616	58.491	72	Q99Z66	PHI:8022	PtsI	Streptococcus_pyogenes	increased_virulence_(hypervirulence)
ctg_00648	24.695	96	Q18A49	PHI:4611	Opp	Clostridioides_difficile	increased_virulence_(hypervirulence)
ctg_00652	42.295	98	Q7NAX1	PHI:7715	MGA_0220	Mycoplasma_gallisepticum	reduced_virulence
ctg_00653	40.625	74	H7C7L2	PHI:7821	OppF_(bb0335)	Borreliella_burgdorferi	reduced_virulence
ctg_00656	50	87	H7C7L2	PHI:7821	OppF_(bb0335)	Borreliella_burgdorferi	reduced_virulence
ctg_00658	37.963	100	Q2FH26	PHI:7353	OdhB	Staphylococcus_aureus	unaffected_pathogenicity
ctg_00659	32.5	58	Q2FH26	PHI:7353	OdhB	Staphylococcus_aureus	unaffected_pathogenicity
ctg_00660	34.146	99	Q5ZVD8	PHI:6520	LpdA	Legionella_pneumophila	effector_(plant_avirulence_determinant)
ctg_00697	45.833	30	A0A086IQC3	PHI:8968	ProV	Klebsiella_pneumoniae	reduced_virulence
ctg_00698	70.27	29	Q8DPC2	PHI:6319	PotA	Streptococcus_pneumoniae	reduced_virulence
ctg_00700	45.545	71	Q8DPC2	PHI:6319	PotA	Streptococcus_pneumoniae	reduced_virulence
ctg_00724	30.493	82	Q2FYQ0	PHI:9450__PHI:9760	PstB	Staphylococcus_aureus	unaffected_pathogenicity__reduced_virulence
ctg_00760	32.039	93	P0AA28	PHI:2644	Thioredoxin_1	Salmonella_enterica	reduced_virulence
ctg_00767	46.97	98	P60392	PHI:4961	RsmH	Staphylococcus_aureus	reduced_virulence
ctg_00768	35.252	96	P60392	PHI:4961	RsmH	Staphylococcus_aureus	reduced_virulence
ctg_00780	29.341	71	Q56056	PHI:3724	RNase_III	Salmonella_enterica	reduced_virulence
ctg_00791	38.571	44	B8F4W8	PHI:3317	HsdR	Glaesserella_parasuis	reduced_virulence
ctg_00792	43.925	96	B8F4W8	PHI:3317	HsdR	Glaesserella_parasuis	reduced_virulence
ctg_00310	50	47	A0A0P9IW96	PHI:11009	RsmE	Pseudomonas_amygdali	unaffected_pathogenicity__reduced_virulence
ctg_00321	50.497	65	Q6NF92	PHI:11203	FtsH	Corynebacterium_diphtheriae	unaffected_pathogenicity
ctg_00322	43.103	74	V6RRH2	PHI:1594	GzOB034	Fusarium_graminearum	unaffected_pathogenicity
ctg_00323	46	85	V6RRH2	PHI:1594	GzOB034	Fusarium_graminearum	unaffected_pathogenicity
ctg_00336	38.871	96	A4VWD1	PHI:9270__PHI:11090	MnmE	Streptococcus_suis	reduced_virulence
ctg_00338	29.885	74	H7C7Q3	PHI:7820	OppD_(bb0334)	Borreliella_burgdorferi	reduced_virulence
ctg_00341	39.437	52	Q44135	PHI:8050	CpxA	Actinobacillus_pleuropneumoniae	reduced_virulence
ctg_00351	36.62	35	Q3Y5V5	PHI:1018__PHI:2042	ABC3	Magnaporthe_oryzae	loss_of_pathogenicity
ctg_00352	47.712	100	H7C7Q3	PHI:7820	OppD_(bb0334)	Borreliella_burgdorferi	reduced_virulence
ctg_00353	40.26	100	Q7NAX1	PHI:7715	MGA_0220	Mycoplasma_gallisepticum	reduced_virulence
ctg_00354	31.99	86	Q7NAX1	PHI:7715	MGA_0220	Mycoplasma_gallisepticum	reduced_virulence
ctg_00369	34.058	99	I1S216	PHI:1605	GzOB046	Fusarium_graminearum	unaffected_pathogenicity
ctg_00370	56.757	84	I1S216	PHI:1605	GzOB046	Fusarium_graminearum	unaffected_pathogenicity
ctg_00379	27.074	67	A0A164J6A6	PHI:6447	RarA	Klebsiella_pneumoniae	reduced_virulence
ctg_00384	25.946	88	Q81J94	PHI:6483	Mfd	Bacillus_cereus	loss_of_pathogenicity
ctg_00385	27.826	34	Q81J94	PHI:6483	Mfd	Bacillus_cereus	loss_of_pathogenicity
ctg_00391	35.433	94	A0A0P9KK16	PHI:11008	RsmA	Pseudomonas_amygdali	unaffected_pathogenicity__reduced_virulence
ctg_00394	39.623	95	Q5NH02	PHI:4732	FTT0673p/prsAp	Francisella_tularensis	unaffected_pathogenicity
ctg_00398	21.708	93	A0A0D5YKF1	PHI:8812	CopA_(ABUW_2707)	Acinetobacter_baumannii	unaffected_pathogenicity__reduced_virulence
ctg_00399	40	99	B7VKI8	PHI:5275	CopA	Vibrio_tasmaniensis	reduced_virulence
ctg_00400	31.788	81	Q99Z27	PHI:7043	PmtA	Streptococcus_pyogenes	reduced_virulence
ctg_00402	29.095	69	Q9I3I6	PHI:7016	Smc	Pseudomonas_aeruginosa	reduced_virulence
ctg_00402	35.273	69	Q9I3I6	PHI:7016	Smc	Pseudomonas_aeruginosa	reduced_virulence
ctg_00408	54.839	99	A5IXN3	PHI:4610	PdhB	Mycoplasma_agalactiae	reduced_virulence
ctg_00411	36.145	82	Q1KSF2	PHI:3102	BCKDH	Toxoplasma_gondii	reduced_virulence
ctg_00422	44.371	94	D4HUC7	PHI:9309	PfkA	Erwinia_amylovora	reduced_virulence
ctg_00430	58.108	85	A5IYT6	PHI:6515	UhpT	Mycoplasma_agalactiae	reduced_virulence
ctg_00431	47.727	77	A5IYT6	PHI:6515	UhpT	Mycoplasma_agalactiae	reduced_virulence
ctg_00432	44.051	99	Q838C9	PHI:4140	Ldh-2	Enterococcus_faecalis	unaffected_pathogenicity__reduced_virulence
ctg_00440	41.606	97	Q1JLQ2	PHI:4652	MntE	Streptococcus_pyogenes	unaffected_pathogenicity
ctg_00441	54.487	93	Q8Y4A8	PHI:9821	PrfA_(lmo2543)	Listeria_monocytogenes	reduced_virulence
ctg_00442	26.966	88	Q4UWE2	PHI:3966	XC_1565	Xanthomonas_campestris	reduced_virulence
ctg_00443	36.232	51	Q4WEM7	PHI:2521	GUS1	Aspergillus_fumigatus	lethal
ctg_00467	64.583	84	I1RZ39	PHI:1599	GzOB039	Fusarium_graminearum	unaffected_pathogenicity
ctg_00793	34.337	83	B8F4W8	PHI:3317	HsdR	Glaesserella_parasuis	reduced_virulence
ctg_00794	38.889	69	B8F4W8	PHI:3317	HsdR	Glaesserella_parasuis	reduced_virulence
ctg_00817	54.762	89	A0A0S4VR07	PHI:9816	TreS	Ralstonia_solanacearum	reduced_virulence
ctg_00818	25.51	36	Q4UZL6	PHI:3958	XC_0423	Xanthomonas_campestris	reduced_virulence
ctg_00832	28.689	100	A0A0H2UR33	PHI:7679	SatC	Streptococcus_pneumoniae	reduced_virulence
ctg_00834	45.635	62	Q8DPC2	PHI:6319	PotA	Streptococcus_pneumoniae	reduced_virulence
ctg_00836	43.478	51	A0A2H4QBA5	PHI:10188	ModK1	Kingella_kingae	reduced_virulence
ctg_00865	37.918	99	G4NCL5	PHI:877	MGG_00383	Magnaporthe_oryzae	reduced_virulence
ctg_00866	54.098	87	G4NCL5	PHI:877	MGG_00383	Magnaporthe_oryzae	reduced_virulence
ctg_00867	35.45	97	A0A0H3JS81	PHI:6579	VraD	Staphylococcus_aureus	reduced_virulence
ctg_00884	35.821	99	Q3Y383	PHI:5205	HMPREF0351_10118_(WxL_locusC)	Enterococcus_faecium	reduced_virulence
ctg_01078	27.957	93	P0A9X1	PHI:11007	ZnuC	Escherichia_coli	reduced_virulence
ctg_01079	35.088	61	Q8DPC2	PHI:6319	PotA	Streptococcus_pneumoniae	reduced_virulence
ctg_01083	39.45	98	V5W1E0	PHI:3034	MalF	Mycoplasma_gallisepticum	loss_of_pathogenicity
ctg_01091	29.183	32	Q9K033	PHI:8623	Cab_(NMB0789)	Neisseria_meningitidis	unaffected_pathogenicity
ctg_01094	36.264	97	P66860	PHI:7002	SmpB	Listeria_monocytogenes	reduced_virulence
ctg_01097	26.846	96	Q9P872	PHI:440	PMR1	Candida_albicans	reduced_virulence
ctg_01098	50	86	A0A076ZK37	PHI:7492	VK055_1980	Klebsiella_pneumoniae	unaffected_pathogenicity
ctg_01140	25.248	69	B2SRG1	PHI:1141	RaxB	Xanthomonas_oryzae	increased_virulence_(hypervirulence)
ctg_01142	30.625	68	Q5WWE3	PHI:4975	LssB	Legionella_pneumophila	reduced_virulence
ctg_01160	27.358	98	P9WNC3	PHI:3627	Rv2924c	Mycobacterium_tuberculosis	unaffected_pathogenicity
ctg_01161	30.04	98	A3M2U3	PHI:7809	AdeN	Acinetobacter_baumannii	increased_virulence_(hypervirulence)
ctg_01166	34.667	99	Q9K033	PHI:8623	Cab_(NMB0789)	Neisseria_meningitidis	unaffected_pathogenicity
ctg_01167	33.333	84	Q8DPC2	PHI:6319	PotA	Streptococcus_pneumoniae	reduced_virulence
ctg_01168	29.412	95	Q87BR6	PHI:2936	XhpT	Xylella_fastidiosa	reduced_virulence
ctg_01170	43.299	99	A0A0H3JLK2	PHI:4960	RsmI	Staphylococcus_aureus	reduced_virulence
ctg_01178	26.749	89	A0A164J6A6	PHI:6447	RarA	Klebsiella_pneumoniae	reduced_virulence
ctg_01180	46.89	87	A0A171JTK6	PHI:6512	LplA1	Listeria_monocytogenes	reduced_virulence
ctg_01181	36.364	93	A0A171JTK6	PHI:6512	LplA1	Listeria_monocytogenes	reduced_virulence
ctg_01188	66.197	99	A4VWH9	PHI:11234	Eno	Streptococcus_suis	unaffected_pathogenicity
ctg_01190	50.622	99	A4VWH9	PHI:11234	Eno	Streptococcus_suis	unaffected_pathogenicity
ctg_01191	65.455	90	A4VWH9	PHI:11234	Eno	Streptococcus_suis	unaffected_pathogenicity
ctg_01202	50	94	P0A088	PHI:4582	MsrB	Staphylococcus_aureus	unaffected_pathogenicity__reduced_virulence
ctg_01203	61.017	100	P0A088	PHI:4582	MsrB	Staphylococcus_aureus	unaffected_pathogenicity__reduced_virulence
ctg_01210	25.743	90	Q8DPI7	PHI:11059	DprA	Streptococcus_pneumoniae	reduced_virulence__increased_virulence_(hypervirulence)
ctg_01381	25.342	99	A8YY71	PHI:8019	AtpG	Staphylococcus_aureus	reduced_virulence
ctg_01383	74.016	100	Q2FWE8	PHI:10773	AtpA	Staphylococcus_aureus	reduced_virulence
ctg_01384	55.417	97	Q2FWE8	PHI:10773	AtpA	Staphylococcus_aureus	reduced_virulence
ctg_01398	58.246	99	A3M645	PHI:10380	RecA	Acinetobacter_baumannii	reduced_virulence
ctg_01404	27.603	78	B0XQR1	PHI:9183	SsdA_(AFUB_010850)	Aspergillus_fumigatus	reduced_virulence__increased_virulence_(hypervirulence)
ctg_01411	34.537	98	Q75WC3	PHI:851	GyrA	Burkholderia_glumae	chemistry_target:_resistance_to_chemical__chemistry_target:_sensitivity_to_chemical
ctg_01412	53.012	87	Q75WC5	PHI:824__PHI:6838	GyrA	Burkholderia_glumae	chemistry_target:_sensitivity_to_chemical__chemistry_target:_resistance_to_chemical__reduced_virulence__loss_of_pathogenicity
ctg_01416	55.172	98	P0A038	PHI:6904	GAPDH	Staphylococcus_aureus	reduced_virulence
ctg_01417	54.745	99	P0A038	PHI:6904	GAPDH	Staphylococcus_aureus	reduced_virulence
ctg_01420	28.182	79	A0A165G9C3	PHI:6870	YeaZ	Vibrio_harveyi	reduced_virulence
ctg_01439	48.12	99	A3M1G3	PHI:7860	RpoB	Acinetobacter_baumannii	reduced_virulence
ctg_01440	51.923	100	A3M1G3	PHI:7860	RpoB	Acinetobacter_baumannii	reduced_virulence
ctg_01441	49.324	99	A3M1G3	PHI:7860	RpoB	Acinetobacter_baumannii	reduced_virulence
ctg_01442	50	93	A3M1G3	PHI:7860	RpoB	Acinetobacter_baumannii	reduced_virulence
ctg_01444	34.637	92	A3M1G3	PHI:7860	RpoB	Acinetobacter_baumannii	reduced_virulence
ctg_01445	38.76	99	P9WHE3	PHI:7583	Rv0652_(rplL)	Mycobacterium_tuberculosis	increased_virulence_(hypervirulence)
ctg_01481	50	28	Q7NBL9	PHI:7716	MGA_1079	Mycoplasma_gallisepticum	reduced_virulence
ctg_01488	25	49	B8F4W8	PHI:3317	HsdR	Glaesserella_parasuis	reduced_virulence
ctg_01508	38.971	84	P64281	PHI:7130	GreA	Salmonella_enterica	loss_of_pathogenicity
ctg_00491	69.458	100	W8TRT9	PHI:10282	TufA	Staphylococcus_aureus	increased_virulence_(hypervirulence)__unaffected_pathogenicity
ctg_00492	75.138	95	W8TRT9	PHI:10282	TufA	Staphylococcus_aureus	increased_virulence_(hypervirulence)__unaffected_pathogenicity
ctg_00493	56.091	97	Q2YPX3	PHI:8922	Lon	Brucella_abortus	unaffected_pathogenicity__reduced_virulence
ctg_00494	30.435	83	A0A0U5BRC2	PHI:7866	Lon	Xanthomonas_citri	increased_virulence_(hypervirulence)__reduced_virulence__unaffected_pathogenicity
ctg_00504	42.228	89	A0A059ZR97	PHI:5240	SecA	Acinetobacter_baumannii	reduced_virulence
ctg_00582	38.71	90	Q8MPM3	PHI:8028	Tkt	Leishmania_mexicana	loss_of_pathogenicity
ctg_00583	36.735	97	Q8MPM3	PHI:8028	Tkt	Leishmania_mexicana	loss_of_pathogenicity
ctg_00611	25.463	90	A0A0F6B5S9	PHI:10083	STM14_RS15350	Salmonella_enterica	unaffected_pathogenicity
ctg_00614	24.701	96	Q838C9	PHI:4140	Ldh-2	Enterococcus_faecalis	unaffected_pathogenicity__reduced_virulence
ctg_01243	24.806	99	Q04HX1	PHI:4222	Pde1	Streptococcus_pneumoniae	reduced_virulence
ctg_01256	25.083	47	Q99ZW2	PHI:9486	Cas9	Streptococcus_pyogenes	reduced_virulence
ctg_01269	33.673	87	Q0P928	PHI:3519__PHI:9060	HtrA	Campylobacter_jejuni	reduced_virulence__unaffected_pathogenicity
ctg_01276	36.111	99	D2TI55	PHI:9334	Map	Citrobacter_rodentium	effector_(plant_avirulence_determinant)
ctg_01278	27.679	74	Q8Y448	PHI:5257	SecY	Listeria_monocytogenes	increased_virulence_(hypervirulence)
ctg_01279	34.266	99	Q8Y448	PHI:5257	SecY	Listeria_monocytogenes	increased_virulence_(hypervirulence)
ctg_01289	49.18	100	Q7VTC1	PHI:11120	RplN	Bordetella_pertussis	unaffected_pathogenicity__increased_virulence_(hypervirulence)
ctg_01297	38.251	99	I1RCH5	PHI:1569	GzOB009	Fusarium_graminearum	lethal
ctg_01307	33.333	90	Q7NBK7	PHI:7713	MGA_1102	Mycoplasma_gallisepticum	reduced_virulence
ctg_01308	39.175	92	Q7NBK7	PHI:7713	MGA_1102	Mycoplasma_gallisepticum	reduced_virulence
ctg_01312	28.444	27	Q9K033	PHI:8623	Cab_(NMB0789)	Neisseria_meningitidis	unaffected_pathogenicity
ctg_01319	29.545	78	Q0U6E8	PHI:2249__PHI:2270	Mpd1	Parastagonospora_nodorum	unaffected_pathogenicity
ctg_01333	35.398	82	A0A380PIP1	PHI:11030	BipA	Yersinia_pestis	reduced_virulence
ctg_01335	30.682	97	P64394	PHI:2673	HimD	Salmonella_enterica	reduced_virulence
ctg_01337	48.276	44	A4VWD1	PHI:9270__PHI:11090	MnmE	Streptococcus_suis	reduced_virulence
ctg_01342	36.188	96	Q9HV44	PHI:10485	DnaJ	Pseudomonas_aeruginosa	reduced_virulence
ctg_01343	31.41	40	A7U5U4	PHI:2058	LHS1	Magnaporthe_oryzae	reduced_virulence
ctg_01344	30.597	56	A7U5U4	PHI:2058	LHS1	Magnaporthe_oryzae	reduced_virulence
ctg_01360	31.792	91	Q6FM27	PHI:3793	ANP1	Candida_glabrata	increased_virulence_(hypervirulence)
ctg_01362	28.916	93	P45684	PHI:10649	RpoS	Pseudomonas_aeruginosa	unaffected_pathogenicity
ctg_01363	62.069	85	P45684	PHI:10649	RpoS	Pseudomonas_aeruginosa	unaffected_pathogenicity
ctg_01372	28.492	40	O52908	PHI:8627	FlhF	Campylobacter_jejuni	reduced_virulence
ctg_01380	32.768	75	P40291	PHI:7902	YscN	Yersinia_pseudotuberculosis	unaffected_pathogenicity
