# Supplementary material for: Genomic Characterization of a Mycoplasma ovipneumoniae Strain from Hu Sheep in Inner Mongolia, China
Source: Vet Sci. 2026 Jan 13;13(1):79. doi: 10.3390/vetsci13010079 (PMC12846336; doi:10.3390/vetsci13010079)
Supplement: Supplementary file 1 [file vetsci-13-00079-s001.zip › Supplementary Table S5. Potential virulence proteins.xlsx]

## Sheet: vfdb
Supplementary Table S5. Potential virulence proteins
SeqID	Pident	Qcovs	Accession	Annotation
ctg_01383	36.522	91	VFG019838(gb|WP_015885190)	(fliI) flagellum-specific ATP synthase FliI [Flagella (VF0273) - Motility (VFC0204)] [Pseudomonas fluorescens SBW25]
ctg_01384	29.954	85	VFG041785(gb|WP_011176697)	(sctN) type III secretion system ATPase SctN [T3SS (VF1265) - Effector delivery system (VFC0086)] [Desulfovibrio vulgaris str. Hildenborough]
ctg_01416	57.471	98	VFG043556(gb|WP_009885879)	(gap) type I glyceraldehyde-3-phosphate dehydrogenase [MG_301/GAPDH (VF0887) - Adherence (VFC0001)] [Mycoplasma genitalium G37]
ctg_01417	65.926	99	VFG043556(gb|WP_009885879)	(gap) type I glyceraldehyde-3-phosphate dehydrogenase [MG_301/GAPDH (VF0887) - Adherence (VFC0001)] [Mycoplasma genitalium G37]
ctg_00174	29.091	95	VFG043006(gb|WP_000828633)	(lepB) signal peptidase I [RlrA islet (VF0529) - Adherence (VFC0001)] [Streptococcus agalactiae COH1]
ctg_00180	70.455	99	VFG016509(gb|WP_011206055)	(hlyA) TlyA family RNA methyltransferase [Hemolysin (VF0879) - Exotoxin (VFC0235)] [Mycoplasma hyopneumoniae 232]
ctg_00181	61.667	98	VFG016509(gb|WP_011206055)	(hlyA) TlyA family RNA methyltransferase [Hemolysin (VF0879) - Exotoxin (VFC0235)] [Mycoplasma hyopneumoniae 232]
ctg_00191	25.444	68	VFG007023(gb|WP_149591715)	(rtxB) RTX toxin transporter RtxB [MARTX (VF0265) - Exotoxin (VFC0235)] [Vibrio cholerae O1 biovar El Tor str. N16961]
ctg_00197	57.692	90	VFG016477(gb|WP_011206508)	(p65) SGNH/GDSL hydrolase family protein [P65 (VF0872) - Invasion (VFC0083)] [Mycoplasma hyopneumoniae 232]
ctg_00198	34.524	100	VFG016478(gb|WP_011290430)	(p65) SGNH/GDSL hydrolase family protein [P65 (VF0872) - Invasion (VFC0083)] [Mycoplasma hyopneumoniae 7448]
ctg_00199	29.146	81	VFG016478(gb|WP_011290430)	(p65) SGNH/GDSL hydrolase family protein [P65 (VF0872) - Invasion (VFC0083)] [Mycoplasma hyopneumoniae 7448]
ctg_00214	31.481	44	VFG036559(gb|WP_013449339)	(fbpC) iron(III) ABC transporter, ATP-binding protein [FbpABC (VF0272) - Nutritional/Metabolic factor (VFC0272)] [Neisseria lactamica 020-06]
ctg_00215	27.778	43	VFG016166(gb|WP_003372869)	(cbrD) ABC transporter ATP-binding protein [Achromobactin biosynthesis and transport (VF0922) - Nutritional/Metabolic factor (VFC0272)] [Pseudomonas syringae pv. syringae B728a]
ctg_00229	46.536	99	VFG016470(gb|WP_011290436)	(p146) hypothetical protein [P146 (VF0870) - Adherence (VFC0001)] [Mycoplasma hyopneumoniae 7448]
ctg_00230	50.538	100	VFG016469(gb|WP_011206515)	(p146) hypothetical protein [P146 (VF0870) - Adherence (VFC0001)] [Mycoplasma hyopneumoniae 232]
ctg_00233	46.109	88	VFG046120(gb|WP_011206514)	(MHP_RS03455) P102 paralog, surface adhesin [P97/P102 paralog family (VF0426) - Adherence (VFC0001)] [Mycoplasma hyopneumoniae 232]
ctg_00234	63.158	13	VFG043642(gb|WP_011205946)	(MHP_RS00555) P110/LppT family adhesin N-terminal domain [P97/P102 paralog family (VF0426) - Adherence (VFC0001)] [Mycoplasma hyopneumoniae 232]
ctg_00245	37.968	99	VFG006777(gb|WP_011701742)	(lplA1) lipoate protein ligase [LplA1 (VF0347) - Nutritional/Metabolic factor (VFC0272)] [Listeria welshimeri serovar 6b str. SLCC5334]
ctg_00249	28.767	58	VFG016166(gb|WP_003372869)	(cbrD) ABC transporter ATP-binding protein [Achromobactin biosynthesis and transport (VF0922) - Nutritional/Metabolic factor (VFC0272)] [Pseudomonas syringae pv. syringae B728a]
ctg_00252	30.8	41	VFG012478(gb|WP_000376544)	(hlyB) Hemolysin B [-Hemolysin (VF0225) - Exotoxin (VFC0235)] [Escherichia coli 536]
ctg_00275	37.452	73	VFG016466(gb|WP_011206019)	(p102) protein p102, multifunctional adhesin [P97/P102 paralog family (VF0426) - Adherence (VFC0001)] [Mycoplasma hyopneumoniae 232]
ctg_00276	41.667	97	VFG016468(gb|WP_011283980)	(p102) protein p102, multifunctional adhesin [P97/P102 paralog family (VF0426) - Adherence (VFC0001)] [Mycoplasma hyopneumoniae J]
ctg_00277	41.355	96	VFG016465(gb|WP_011283979)	(p97) protein p97; cilium adhesin [P97/P102 paralog family (VF0426) - Adherence (VFC0001)] [Mycoplasma hyopneumoniae J]
ctg_00278	60.784	94	VFG016463(gb|WP_011206020)	(p97) protein p97; cilium adhesin [P97/P102 paralog family (VF0426) - Adherence (VFC0001)] [Mycoplasma hyopneumoniae 232]
ctg_00279	47.645	99	VFG016465(gb|WP_011283979)	(p97) protein p97; cilium adhesin [P97/P102 paralog family (VF0426) - Adherence (VFC0001)] [Mycoplasma hyopneumoniae J]
ctg_00284	59.677	100	VFG016519(gb|WP_011284315)	(nuc) endonuclease/exonuclease/phosphatase family protein [Nuclease (VF0880) - Exoenzyme (VFC0251)] [Mycoplasma hyopneumoniae J]
ctg_00287	66.935	100	VFG016519(gb|WP_011284315)	(nuc) endonuclease/exonuclease/phosphatase family protein [Nuclease (VF0880) - Exoenzyme (VFC0251)] [Mycoplasma hyopneumoniae J]
ctg_00288	68.182	98	VFG016518(gb|WP_011290370)	(nuc) endonuclease/exonuclease/phosphatase family protein [Nuclease (VF0880) - Exoenzyme (VFC0251)] [Mycoplasma hyopneumoniae 7448]
ctg_00299	34.965	51	VFG016490(gb|NP_975163)	(tuf) elongation factor Tu [EF-Tu (VF0877) - Adherence (VFC0001)] [Mycoplasma mycoides subsp. mycoides SC str. PG1]
ctg_00306	33.577	27	VFG050222(gb|NP_219545)	(glgX) glycogen hydrolase [TTSS secreted effectors (VF0711) - Effector delivery system (VFC0086)] [Chlamydia trachomatis D/UW-3/CX]
ctg_00797	27.469	99	VFG043642(gb|WP_011205946)	(MHP_RS00555) P110/LppT family adhesin N-terminal domain [P97/P102 paralog family (VF0426) - Adherence (VFC0001)] [Mycoplasma hyopneumoniae 232]
ctg_00802	28.966	89	VFG016471(gb|WP_011284384)	(p146) hypothetical protein [P146 (VF0870) - Adherence (VFC0001)] [Mycoplasma hyopneumoniae J]
ctg_00818	27.841	61	VFG050222(gb|NP_219545)	(glgX) glycogen hydrolase [TTSS secreted effectors (VF0711) - Effector delivery system (VFC0086)] [Chlamydia trachomatis D/UW-3/CX]
ctg_00832	25.439	93	VFG030651(gb|WP_015356779)	(sugB) carbohydrate ABC transporter permease [Trehalose-recycling ABC transporter (VF0842) - Nutritional/Metabolic factor (VFC0272)] [Mycobacterium liflandii 128FXT]
ctg_00834	42.377	90	VFG030700(gb|WP_005098896)	(sugC) sn-glycerol-3-phosphate ABC transporter ATP-binding protein UgpC [Trehalose-recycling ABC transporter (VF0842) - Nutritional/Metabolic factor (VFC0272)] [Mycobacterium abscessus subsp. bolletii 50594]
ctg_00839	32.237	100	VFG016457(gb|WP_011206219)	(lppT) Lipoprotein T, P102 paralog, surface adhesin [LppT (VF0868) - Adherence (VFC0001)] [Mycoplasma hyopneumoniae 232]
ctg_00840	30.876	100	VFG016457(gb|WP_011206219)	(lppT) Lipoprotein T, P102 paralog, surface adhesin [LppT (VF0868) - Adherence (VFC0001)] [Mycoplasma hyopneumoniae 232]
ctg_00842	50	100	VFG016457(gb|WP_011206219)	(lppT) Lipoprotein T, P102 paralog, surface adhesin [LppT (VF0868) - Adherence (VFC0001)] [Mycoplasma hyopneumoniae 232]
ctg_00843	34.524	98	VFG046119(gb|WP_011206220)	(mhp385) P97 paralog, surface adhesin [P97/P102 paralog family (VF0426) - Adherence (VFC0001)] [Mycoplasma hyopneumoniae 232]
ctg_00844	45.238	85	VFG046119(gb|WP_011206220)	(mhp385) P97 paralog, surface adhesin [P97/P102 paralog family (VF0426) - Adherence (VFC0001)] [Mycoplasma hyopneumoniae 232]
ctg_00845	51.429	82	VFG046119(gb|WP_011206220)	(mhp385) P97 paralog, surface adhesin [P97/P102 paralog family (VF0426) - Adherence (VFC0001)] [Mycoplasma hyopneumoniae 232]
ctg_00846	50.641	100	VFG046119(gb|WP_011206220)	(mhp385) P97 paralog, surface adhesin [P97/P102 paralog family (VF0426) - Adherence (VFC0001)] [Mycoplasma hyopneumoniae 232]
ctg_00847	52.885	90	VFG046119(gb|WP_011206220)	(mhp385) P97 paralog, surface adhesin [P97/P102 paralog family (VF0426) - Adherence (VFC0001)] [Mycoplasma hyopneumoniae 232]
ctg_00849	35.897	96	VFG016457(gb|WP_011206219)	(lppT) Lipoprotein T, P102 paralog, surface adhesin [LppT (VF0868) - Adherence (VFC0001)] [Mycoplasma hyopneumoniae 232]
ctg_00850	31.818	100	VFG016459(gb|WP_011284139)	(lppT) Lipoprotein T, P102 paralog, surface adhesin [LppT (VF0868) - Adherence (VFC0001)] [Mycoplasma hyopneumoniae J]
ctg_00852	50.289	100	VFG016457(gb|WP_011206219)	(lppT) Lipoprotein T, P102 paralog, surface adhesin [LppT (VF0868) - Adherence (VFC0001)] [Mycoplasma hyopneumoniae 232]
ctg_00854	47.619	85	VFG046119(gb|WP_011206220)	(mhp385) P97 paralog, surface adhesin [P97/P102 paralog family (VF0426) - Adherence (VFC0001)] [Mycoplasma hyopneumoniae 232]
ctg_00855	48	88	VFG046119(gb|WP_011206220)	(mhp385) P97 paralog, surface adhesin [P97/P102 paralog family (VF0426) - Adherence (VFC0001)] [Mycoplasma hyopneumoniae 232]
ctg_00856	52.34	100	VFG046119(gb|WP_011206220)	(mhp385) P97 paralog, surface adhesin [P97/P102 paralog family (VF0426) - Adherence (VFC0001)] [Mycoplasma hyopneumoniae 232]
ctg_00857	53.846	90	VFG046119(gb|WP_011206220)	(mhp385) P97 paralog, surface adhesin [P97/P102 paralog family (VF0426) - Adherence (VFC0001)] [Mycoplasma hyopneumoniae 232]
ctg_00867	32.353	71	VFG019986(gb|WP_015886547)	(tagT) type six secretion associated protein TagT, ATP-binding component of ABC transporter [HSI-I (VF0334) - Effector delivery system (VFC0086)] [Pseudomonas fluorescens SBW25]
ctg_00013	39.13	53	VFG043311(gb|WP_011860708)	(flhF) flagellar biosynthesis protein FlhF [Peritrichous flagella (VF0732) - Motility (VFC0204)] [Clostridium difficile 630]
ctg_00033	49.403	96	VFG016470(gb|WP_011290436)	(p146) hypothetical protein [P146 (VF0870) - Adherence (VFC0001)] [Mycoplasma hyopneumoniae 7448]
ctg_00034	48.571	99	VFG016470(gb|WP_011290436)	(p146) hypothetical protein [P146 (VF0870) - Adherence (VFC0001)] [Mycoplasma hyopneumoniae 7448]
ctg_00037	41.367	74	VFG046120(gb|WP_011206514)	(MHP_RS03455) P102 paralog, surface adhesin [P97/P102 paralog family (VF0426) - Adherence (VFC0001)] [Mycoplasma hyopneumoniae 232]
ctg_00046	33.333	93	VFG016551(gb|WP_011949195)	(p48) BMP family ABC transporter substrate-binding protein [Monocytic differentiation/activation factor (VF0882) - Immune modulation (VFC0258)] [Mycoplasma agalactiae PG2]
ctg_00047	28.302	96	VFG050113(gb|WP_000590108)	(cesC) ABC transporter ATP-binding protein, CesC [Cereulide (VF0583) - Exotoxin (VFC0235)] [Bacillus cereus AH187]
ctg_00047	25.098	96	VFG050113(gb|WP_000590108)	(cesC) ABC transporter ATP-binding protein, CesC [Cereulide (VF0583) - Exotoxin (VFC0235)] [Bacillus cereus AH187]
ctg_00080	25.185	66	VFG043554(gb|WP_012751605)	(MCJ_RS01925) P110/LppT family adhesin N-terminal domain [LppT (VF0868) - Adherence (VFC0001)] [Mycoplasma conjunctivae HRC/581]
ctg_00087	50	99	VFG049189(gb|WP_014226431)	(clpV) ATP-dependent chaperone ClpB [T6SS-II (VF0783) - Effector delivery system (VFC0086)] [Klebsiella oxytoca E718]
ctg_00090	52.65	93	VFG049193(gb|YP_005228284)	(clpV) protein disaggregation chaperone [T6SS-II (VF0783) - Effector delivery system (VFC0086)] [Klebsiella pneumoniae subsp. pneumoniae HS11286]
ctg_00106	47.059	83	VFG030678(gb|WP_011894706)	(sugC) sn-glycerol-3-phosphate ABC transporter ATP-binding protein UgpC [Trehalose-recycling ABC transporter (VF0842) - Nutritional/Metabolic factor (VFC0272)] [Mycobacterium gilvum PYR-GCK]
ctg_00107	38.776	80	VFG030706(gb|WP_005059672)	(sugC) sn-glycerol-3-phosphate ABC transporter ATP-binding protein UgpC [Trehalose-recycling ABC transporter (VF0842) - Nutritional/Metabolic factor (VFC0272)] [Mycobacterium abscessus subsp. bolletii str. GO 06]
ctg_00133	27.536	94	VFG013532(gb|WP_012054417)	(pgi) glucose-6-phosphate isomerase [Exopolysaccharide (VF0755) - Immune modulation (VFC0258)] [Haemophilus influenzae PittEE]
ctg_01078	31.915	85	VFG013192(gb|WP_012340414)	(hitC) iron(III) ABC transporter, ATP-binding protein [HitABC (VF0268) - Nutritional/Metabolic factor (VFC0272)] [Haemophilus somnus 2336]
ctg_01079	36.601	55	VFG030675(gb|WP_003875535)	(sugC) sn-glycerol-3-phosphate ABC transporter ATP-binding protein UgpC [Trehalose-recycling ABC transporter (VF0842) - Nutritional/Metabolic factor (VFC0272)] [Mycobacterium avium subsp. paratuberculosis K-10]
ctg_01091	32.701	27	VFG036559(gb|WP_013449339)	(fbpC) iron(III) ABC transporter, ATP-binding protein [FbpABC (VF0272) - Nutritional/Metabolic factor (VFC0272)] [Neisseria lactamica 020-06]
ctg_01093	41.538	59	VFG016524(gb|WP_010924943)	(nuc) thermonuclease family protein [Nuclease (VF0880) - Exoenzyme (VFC0251)] [Mycoplasma pulmonis UAB CTIP]
ctg_01097	23.221	93	VFG018402(gb|WP_000131305)	(mgtB) Mg2+ transport protein [MgtBC (VF0106) - Nutritional/Metabolic factor (VFC0272)] [Salmonella enterica subsp. arizonae serovar 62:z4,z23:-- str. RSK2980]
ctg_01098	40	79	VFG031364(gb|WP_081465670)	(ctpC) manganese-exporting P-type ATPase CtpC [P(1)-type Mn2+ transporting ATPase (VF0848) - Nutritional/Metabolic factor (VFC0272)] [Mycobacterium sp. JDM601]
ctg_01109	56.41	68	VFG043642(gb|WP_011205946)	(MHP_RS00555) P110/LppT family adhesin N-terminal domain [P97/P102 paralog family (VF0426) - Adherence (VFC0001)] [Mycoplasma hyopneumoniae 232]
ctg_01111	44.395	99	VFG043642(gb|WP_011205946)	(MHP_RS00555) P110/LppT family adhesin N-terminal domain [P97/P102 paralog family (VF0426) - Adherence (VFC0001)] [Mycoplasma hyopneumoniae 232]
ctg_01112	49.275	95	VFG043642(gb|WP_011205946)	(MHP_RS00555) P110/LppT family adhesin N-terminal domain [P97/P102 paralog family (VF0426) - Adherence (VFC0001)] [Mycoplasma hyopneumoniae 232]
ctg_01113	54.762	99	VFG043642(gb|WP_011205946)	(MHP_RS00555) P110/LppT family adhesin N-terminal domain [P97/P102 paralog family (VF0426) - Adherence (VFC0001)] [Mycoplasma hyopneumoniae 232]
ctg_01114	29.412	91	VFG046118(gb|WP_011205945)	(mhp107) P97 paralog, surface adhesin [P97/P102 paralog family (VF0426) - Adherence (VFC0001)] [Mycoplasma hyopneumoniae 232]
ctg_01115	52.475	99	VFG046118(gb|WP_011205945)	(mhp107) P97 paralog, surface adhesin [P97/P102 paralog family (VF0426) - Adherence (VFC0001)] [Mycoplasma hyopneumoniae 232]
ctg_01116	48.932	99	VFG046118(gb|WP_011205945)	(mhp107) P97 paralog, surface adhesin [P97/P102 paralog family (VF0426) - Adherence (VFC0001)] [Mycoplasma hyopneumoniae 232]
ctg_01140	23.913	90	VFG026734(gb|WP_015289787)	(irtB) Iron-regulated transporter IrtB [ABC transporter (VF0818) - Nutritional/Metabolic factor (VFC0272)] [Mycobacterium canettii CIPT 140070010]
ctg_01142	25.641	67	VFG009587(gb|WP_011731354)	(irtB) Iron-regulated transporter IrtB [ABC transporter (VF0818) - Nutritional/Metabolic factor (VFC0272)] [Mycobacterium smegmatis str. MC2 155]
ctg_01161	31.287	97	VFG043491(gb|WP_001124831)	(ligA) NAD-dependent DNA ligase LigA [LigA (VF1220) - Adherence (VFC0001)] [Leptospira interrogans serovar Lai str. 56601]
ctg_01166	31.373	90	VFG036559(gb|WP_013449339)	(fbpC) iron(III) ABC transporter, ATP-binding protein [FbpABC (VF0272) - Nutritional/Metabolic factor (VFC0272)] [Neisseria lactamica 020-06]
ctg_01167	30.159	92	VFG044105(gb|WP_010922614)	(SPY_RS07465) ABC transporter ATP-binding protein [NEAT-type surface protein, direct heme uptake system (VF1106) - Nutritional/Metabolic factor (VFC0272)] [Streptococcus pyogenes M1 GAS]
ctg_01180	47.368	87	VFG032197(gb|WP_003724853)	(lplA1) lipoate protein ligase [LplA1 (VF0347) - Nutritional/Metabolic factor (VFC0272)] [Listeria monocytogenes J1816]
ctg_01181	36.364	93	VFG002158(gb|NP_464456)	(lplA1) lipoate protein ligase [LplA1 (VF0347) - Nutritional/Metabolic factor (VFC0272)] [Listeria monocytogenes EGD-e]
ctg_01188	66.197	99	VFG005582(gb|WP_002897814)	(eno) phosphopyruvate hydratase [Streptococcal enolase (VF1060) - Exoenzyme (VFC0251)] [Streptococcus sanguinis SK36]
ctg_01190	49.798	99	VFG005576(gb|WP_000022832)	(eno) phosphopyruvate hydratase [Streptococcal enolase (VF1060) - Exoenzyme (VFC0251)] [Streptococcus agalactiae A909]
ctg_01191	65.455	90	VFG005582(gb|WP_002897814)	(eno) phosphopyruvate hydratase [Streptococcal enolase (VF1060) - Exoenzyme (VFC0251)] [Streptococcus sanguinis SK36]
ctg_01192	31.707	91	VFG046607(gb|WP_011648739)	(rpe) ribulose-phosphate 3-epimerase [Capsule (VF0543) - Immune modulation (VFC0258)] [Francisella tularensis subsp. holarctica OSU18]
ctg_01202	48.077	84	VFG037110(gb|WP_002224229)	(msrA/B(pilB)) trifunctional thioredoxin/methionine sulfoxide reductase A/B protein [MsrAB (VF0456) - Stress survival (VFC0282)] [Neisseria meningitidis M01-240149]
ctg_01203	64.583	81	VFG037104(gb|WP_003687002)	(msrA/B(pilB)) trifunctional thioredoxin/methionine sulfoxide reductase A/B protein [MsrAB (VF0456) - Stress survival (VFC0282)] [Neisseria gonorrhoeae NCCP11945]
ctg_00949	21.368	46	VFG035943(gb|WP_011579230)	(upaG/ehaG) YadA-like family protein [UpaG adhesin, trimeric AT (VF1125) - Adherence (VFC0001)] [Escherichia coli 536]
ctg_00976	35.714	86	VFG030291(gb|WP_011857132)	(adhD) NDMA-dependent alcohol dehydrogenase [MymA operon (VF0840) - Immune modulation (VFC0258)] [Mycobacterium sp. JLS]
ctg_00977	31.496	95	VFG030301(gb|WP_012392129)	(adhD) NDMA-dependent alcohol dehydrogenase [MymA operon (VF0840) - Immune modulation (VFC0258)] [Mycobacterium marinum M]
ctg_00980	30.945	72	VFG015227(gb|WP_005763862)	(hrcN) type III secretion system ATPase HrcN [P. syringae TTSS (VF0909) - Effector delivery system (VFC0086)] [Pseudomonas syringae pv. tomato str. DC3000]
ctg_00982	25.46	86	VFG041785(gb|WP_011176697)	(sctN) type III secretion system ATPase SctN [T3SS (VF1265) - Effector delivery system (VFC0086)] [Desulfovibrio vulgaris str. Hildenborough]
ctg_01008	33.871	62	VFG016424(gb|WP_000276321)	(manA) mannose-6-phosphate isomerase, class I [Polysaccharide capsule (VF0659) - Immune modulation (VFC0258)] [Bacillus thuringiensis str. Al Hakam]
ctg_01033	43.636	96	VFG016459(gb|WP_011284139)	(lppT) Lipoprotein T, P102 paralog, surface adhesin [LppT (VF0868) - Adherence (VFC0001)] [Mycoplasma hyopneumoniae J]
ctg_01034	32.394	100	VFG016457(gb|WP_011206219)	(lppT) Lipoprotein T, P102 paralog, surface adhesin [LppT (VF0868) - Adherence (VFC0001)] [Mycoplasma hyopneumoniae 232]
ctg_01036	50.578	100	VFG016457(gb|WP_011206219)	(lppT) Lipoprotein T, P102 paralog, surface adhesin [LppT (VF0868) - Adherence (VFC0001)] [Mycoplasma hyopneumoniae 232]
ctg_01037	43.137	78	VFG046119(gb|WP_011206220)	(mhp385) P97 paralog, surface adhesin [P97/P102 paralog family (VF0426) - Adherence (VFC0001)] [Mycoplasma hyopneumoniae 232]
ctg_01038	44.048	85	VFG046119(gb|WP_011206220)	(mhp385) P97 paralog, surface adhesin [P97/P102 paralog family (VF0426) - Adherence (VFC0001)] [Mycoplasma hyopneumoniae 232]
ctg_01039	47.403	92	VFG046119(gb|WP_011206220)	(mhp385) P97 paralog, surface adhesin [P97/P102 paralog family (VF0426) - Adherence (VFC0001)] [Mycoplasma hyopneumoniae 232]
ctg_01040	45.745	100	VFG046119(gb|WP_011206220)	(mhp385) P97 paralog, surface adhesin [P97/P102 paralog family (VF0426) - Adherence (VFC0001)] [Mycoplasma hyopneumoniae 232]
ctg_01041	54.808	90	VFG046119(gb|WP_011206220)	(mhp385) P97 paralog, surface adhesin [P97/P102 paralog family (VF0426) - Adherence (VFC0001)] [Mycoplasma hyopneumoniae 232]
ctg_01051	32.414	100	VFG016479(gb|WP_011284378)	(p65) SGNH/GDSL hydrolase family protein [P65 (VF0872) - Invasion (VFC0083)] [Mycoplasma hyopneumoniae J]
ctg_01060	37.143	18	VFG044135(gb|WP_002209058)	(YPO_RS02410) heme ABC transporter ATP-binding protein [Direct heme uptake system (VF1030) - Nutritional/Metabolic factor (VFC0272)] [Yersinia pestis CO92]
ctg_00310	35.632	94	VFG045607(gb|WP_010948621)	(LPG_RS14840) Dot/Icm type IV secretion system effector [Dot/Icm T4SS secreted effectors (VF0798) - Effector delivery system (VFC0086)] [Legionella pneumophila subsp. pneumophila str. Philadelphia 1]
ctg_00321	34.314	24	VFG031153(gb|YP_001702897)	(mpa) Putative AAA-family ATPase [Proteasome-associated proteins (VF0847) - Stress survival (VFC0282)] [Mycobacterium abscessus ATCC 19977]
ctg_00336	29.452	43	VFG010888(gb|WP_011216528)	(feoB) ferrous iron transporter B [FeoAB (VF0160) - Nutritional/Metabolic factor (VFC0272)] [Legionella pneumophila str. Lens]
ctg_00341	43.103	45	VFG037392(gb|WP_000582124)	(bauE) ferric siderophore ABC transporter, ATP-binding protein BauE [Acinetobactin (VF0467) - Nutritional/Metabolic factor (VFC0272)] [Acinetobacter baumannii D1279779]
ctg_00352	42.991	70	VFG016532(gb|NP_975942)	(oppF) oligopeptide ABC transporter permease [Capsule (VF0881) - Immune modulation (VFC0258)] [Mycoplasma mycoides subsp. mycoides SC str. PG1]
ctg_00354	47.205	71	VFG016532(gb|NP_975942)	(oppF) oligopeptide ABC transporter permease [Capsule (VF0881) - Immune modulation (VFC0258)] [Mycoplasma mycoides subsp. mycoides SC str. PG1]
ctg_00379	35.227	23	VFG024418(gb|WP_013470300)	(eccA1) ESX-1 type VII secretion system AAA+ ATPase EccA1 [ESX-1 (VF0315) - Effector delivery system (VFC0086)] [Mycobacterium gilvum Spyr1]
ctg_00398	26.271	80	VFG031404(gb|WP_085981087)	(ctpV) copper-translocating P-type ATPase [Copper exporter (VF0849) - Nutritional/Metabolic factor (VFC0272)] [Mycobacterium intracellulare ATCC 13950]
ctg_00399	37.313	96	VFG031404(gb|WP_085981087)	(ctpV) copper-translocating P-type ATPase [Copper exporter (VF0849) - Nutritional/Metabolic factor (VFC0272)] [Mycobacterium intracellulare ATCC 13950]
ctg_00400	33.117	83	VFG031404(gb|WP_085981087)	(ctpV) copper-translocating P-type ATPase [Copper exporter (VF0849) - Nutritional/Metabolic factor (VFC0272)] [Mycobacterium intracellulare ATCC 13950]
ctg_00408	91.566	100	VFG016499(gb|WP_011206101)	(pdhB) alpha-ketoacid dehydrogenase subunit beta [PDH-B (VF0878) - Adherence (VFC0001)] [Mycoplasma hyopneumoniae 232]
ctg_00457	29.75	90	VFG005536(gb|WP_021775465)	(tig/ropA) trigger factor [Trigger factor (VF1056) - Stress survival (VFC0282)] [Streptococcus pyogenes MGAS10270]
ctg_00491	98.03	100	VFG016486(gb|WP_011206373)	(tuf) elongation factor Tu [EF-Tu (VF0877) - Adherence (VFC0001)] [Mycoplasma hyopneumoniae 232]
ctg_00492	98.429	100	VFG016486(gb|WP_011206373)	(tuf) elongation factor Tu [EF-Tu (VF0877) - Adherence (VFC0001)] [Mycoplasma hyopneumoniae 232]
ctg_00504	33.377	87	VFG023546(gb|YP_001703132)	(secA2) accessory Sec system translocase SecA2 [Accessory secretion factor (VF0808) - Others (VFC0346)] [Mycobacterium abscessus ATCC 19977]
ctg_00505	72.857	97	VFG016461(gb|WP_011290304)	(p159) P110/LppT family adhesin N-terminal domain [P159 (VF0869) - Adherence (VFC0001)] [Mycoplasma hyopneumoniae 7448]
ctg_00506	42.446	100	VFG016461(gb|WP_011290304)	(p159) P110/LppT family adhesin N-terminal domain [P159 (VF0869) - Adherence (VFC0001)] [Mycoplasma hyopneumoniae 7448]
ctg_00507	46.875	22	VFG016460(gb|WP_011206328)	(p159) P110/LppT family adhesin N-terminal domain [P159 (VF0869) - Adherence (VFC0001)] [Mycoplasma hyopneumoniae 232]
ctg_00508	37.607	99	VFG016460(gb|WP_011206328)	(p159) P110/LppT family adhesin N-terminal domain [P159 (VF0869) - Adherence (VFC0001)] [Mycoplasma hyopneumoniae 232]
ctg_00509	33.23	80	VFG016461(gb|WP_011290304)	(p159) P110/LppT family adhesin N-terminal domain [P159 (VF0869) - Adherence (VFC0001)] [Mycoplasma hyopneumoniae 7448]
ctg_00511	58.065	100	VFG016461(gb|WP_011290304)	(p159) P110/LppT family adhesin N-terminal domain [P159 (VF0869) - Adherence (VFC0001)] [Mycoplasma hyopneumoniae 7448]
ctg_00512	61.303	100	VFG016473(gb|WP_011290303)	(p216) protein P216, cilium adhesin p97 paralog [P97/P102 paralog family (VF0426) - Adherence (VFC0001)] [Mycoplasma hyopneumoniae 7448]
ctg_00513	60.51	89	VFG016472(gb|WP_011206327)	(p216) protein P216, cilium adhesin p97 paralog [P97/P102 paralog family (VF0426) - Adherence (VFC0001)] [Mycoplasma hyopneumoniae 232]
ctg_00514	35.922	97	VFG016474(gb|WP_011284243)	(p216) protein P216, cilium adhesin p97 paralog [P97/P102 paralog family (VF0426) - Adherence (VFC0001)] [Mycoplasma hyopneumoniae J]
ctg_00516	30.952	82	VFG016474(gb|WP_011284243)	(p216) protein P216, cilium adhesin p97 paralog [P97/P102 paralog family (VF0426) - Adherence (VFC0001)] [Mycoplasma hyopneumoniae J]
ctg_00517	43.182	98	VFG016474(gb|WP_011284243)	(p216) protein P216, cilium adhesin p97 paralog [P97/P102 paralog family (VF0426) - Adherence (VFC0001)] [Mycoplasma hyopneumoniae J]
ctg_00524	43.182	98	VFG016474(gb|WP_011284243)	(p216) protein P216, cilium adhesin p97 paralog [P97/P102 paralog family (VF0426) - Adherence (VFC0001)] [Mycoplasma hyopneumoniae J]
ctg_00525	30.952	82	VFG016474(gb|WP_011284243)	(p216) protein P216, cilium adhesin p97 paralog [P97/P102 paralog family (VF0426) - Adherence (VFC0001)] [Mycoplasma hyopneumoniae J]
ctg_00527	61.303	100	VFG016473(gb|WP_011290303)	(p216) protein P216, cilium adhesin p97 paralog [P97/P102 paralog family (VF0426) - Adherence (VFC0001)] [Mycoplasma hyopneumoniae 7448]
ctg_00528	56.557	93	VFG016472(gb|WP_011206327)	(p216) protein P216, cilium adhesin p97 paralog [P97/P102 paralog family (VF0426) - Adherence (VFC0001)] [Mycoplasma hyopneumoniae 232]
ctg_00529	38.15	91	VFG016473(gb|WP_011290303)	(p216) protein P216, cilium adhesin p97 paralog [P97/P102 paralog family (VF0426) - Adherence (VFC0001)] [Mycoplasma hyopneumoniae 7448]
ctg_00531	24.739	69	VFG016474(gb|WP_011284243)	(p216) protein P216, cilium adhesin p97 paralog [P97/P102 paralog family (VF0426) - Adherence (VFC0001)] [Mycoplasma hyopneumoniae J]
ctg_00544	31.724	100	VFG016479(gb|WP_011284378)	(p65) SGNH/GDSL hydrolase family protein [P65 (VF0872) - Invasion (VFC0083)] [Mycoplasma hyopneumoniae J]
ctg_00560	35.599	87	VFG019083(gb|WP_000417124)	(iga) G5 domain-containing protein [IgA1 protease (VF0147) - Immune modulation (VFC0258)] [Streptococcus pneumoniae Hungary19A-6]
ctg_00563	25.628	100	VFG005490(gb|WP_000472995)	(zmpB) LPXTG cell wall anchor domain-containing protein [Zinc metalloproteinase (VF1053) - Exoenzyme (VFC0251)] [Streptococcus pneumoniae TIGR4]
ctg_00564	32.468	90	VFG019084(gb|WP_000417149)	(iga) G5 domain-containing protein [IgA1 protease (VF0147) - Immune modulation (VFC0258)] [Streptococcus pneumoniae CGSP14]
ctg_00567	32.71	90	VFG019083(gb|WP_000417124)	(iga) G5 domain-containing protein [IgA1 protease (VF0147) - Immune modulation (VFC0258)] [Streptococcus pneumoniae Hungary19A-6]
ctg_00569	28.814	96	VFG019085(gb|WP_000472977)	(zmpB) G5 domain-containing protein [Zinc metalloproteinase (VF1053) - Exoenzyme (VFC0251)] [Streptococcus pneumoniae Hungary19A-6]
ctg_00570	26.131	100	VFG005490(gb|WP_000472995)	(zmpB) LPXTG cell wall anchor domain-containing protein [Zinc metalloproteinase (VF1053) - Exoenzyme (VFC0251)] [Streptococcus pneumoniae TIGR4]
ctg_00571	32.143	90	VFG019084(gb|WP_000417149)	(iga) G5 domain-containing protein [IgA1 protease (VF0147) - Immune modulation (VFC0258)] [Streptococcus pneumoniae CGSP14]
ctg_00611	28.634	97	VFG023853(gb|WP_026071342)	(ddrA) daunorubicin resistance protein DrrA family ABC transporter ATP-binding protein [PDIM (VF0309) - Immune modulation (VFC0258)] [Mycobacterium intracellulare MOTT-64]
ctg_00619	31.461	99	VFG039536(gb|NP_820549)	(CBU_1566) Coxiella Dot/Icm type IVB secretion system translocated effector [T4SS secreted effectors (VF0696) - Effector delivery system (VFC0086)] [Coxiella burnetii RSA 493]
ctg_00652	29.675	96	VFG006259(gb|WP_003687540)	(fbpC) iron(III) ABC transporter, ATP-binding protein [FbpABC (VF0272) - Nutritional/Metabolic factor (VFC0272)] [Neisseria gonorrhoeae FA 1090]
ctg_00653	37.5	55	VFG000907(gb|WP_000376545)	(hlyB) Hemolysin B [-Hemolysin (VF0225) - Exotoxin (VFC0235)] [Escherichia coli CFT073]
ctg_00656	45.57	96	VFG016532(gb|NP_975942)	(oppF) oligopeptide ABC transporter permease [Capsule (VF0881) - Immune modulation (VFC0258)] [Mycoplasma mycoides subsp. mycoides SC str. PG1]
ctg_00661	55.769	90	VFG046119(gb|WP_011206220)	(mhp385) P97 paralog, surface adhesin [P97/P102 paralog family (VF0426) - Adherence (VFC0001)] [Mycoplasma hyopneumoniae 232]
ctg_00662	45.745	100	VFG046119(gb|WP_011206220)	(mhp385) P97 paralog, surface adhesin [P97/P102 paralog family (VF0426) - Adherence (VFC0001)] [Mycoplasma hyopneumoniae 232]
ctg_00663	44.72	95	VFG046119(gb|WP_011206220)	(mhp385) P97 paralog, surface adhesin [P97/P102 paralog family (VF0426) - Adherence (VFC0001)] [Mycoplasma hyopneumoniae 232]
ctg_00664	44.048	85	VFG046119(gb|WP_011206220)	(mhp385) P97 paralog, surface adhesin [P97/P102 paralog family (VF0426) - Adherence (VFC0001)] [Mycoplasma hyopneumoniae 232]
ctg_00665	40.58	93	VFG046119(gb|WP_011206220)	(mhp385) P97 paralog, surface adhesin [P97/P102 paralog family (VF0426) - Adherence (VFC0001)] [Mycoplasma hyopneumoniae 232]
ctg_00666	49.711	100	VFG016457(gb|WP_011206219)	(lppT) Lipoprotein T, P102 paralog, surface adhesin [LppT (VF0868) - Adherence (VFC0001)] [Mycoplasma hyopneumoniae 232]
ctg_00667	29.224	100	VFG016459(gb|WP_011284139)	(lppT) Lipoprotein T, P102 paralog, surface adhesin [LppT (VF0868) - Adherence (VFC0001)] [Mycoplasma hyopneumoniae J]
ctg_00668	33.333	95	VFG016457(gb|WP_011206219)	(lppT) Lipoprotein T, P102 paralog, surface adhesin [LppT (VF0868) - Adherence (VFC0001)] [Mycoplasma hyopneumoniae 232]
ctg_00669	47.368	62	VFG016479(gb|WP_011284378)	(p65) SGNH/GDSL hydrolase family protein [P65 (VF0872) - Invasion (VFC0083)] [Mycoplasma hyopneumoniae J]
ctg_00670	30.952	91	VFG016479(gb|WP_011284378)	(p65) SGNH/GDSL hydrolase family protein [P65 (VF0872) - Invasion (VFC0083)] [Mycoplasma hyopneumoniae J]
ctg_00694	29.63	77	VFG030565(gb|WP_003411940)	(sugA) sugar ABC transporter permease [Trehalose-recycling ABC transporter (VF0842) - Nutritional/Metabolic factor (VFC0272)] [Mycobacterium bovis AF2122/97]
ctg_00697	31.148	68	VFG030692(gb|WP_013828150)	(sugC) sn-glycerol-3-phosphate ABC transporter ATP-binding protein UgpC [Trehalose-recycling ABC transporter (VF0842) - Nutritional/Metabolic factor (VFC0272)] [Mycobacterium sp. JDM601]
ctg_00698	61.194	53	VFG030699(gb|WP_009957422)	(sugC) sn-glycerol-3-phosphate ABC transporter ATP-binding protein UgpC [Trehalose-recycling ABC transporter (VF0842) - Nutritional/Metabolic factor (VFC0272)] [Mycobacterium intracellulare ATCC 13950]
ctg_00700	53.571	60	VFG030722(gb|WP_020821925)	(sugC) sn-glycerol-3-phosphate ABC transporter ATP-binding protein UgpC [Trehalose-recycling ABC transporter (VF0842) - Nutritional/Metabolic factor (VFC0272)] [Mycobacterium yongonense 05-1390]
ctg_00724	26.587	93	VFG044100(gb|NP_253394)	(PA4706) hemin importer ATP-binding subunit [Direct heme uptake system (VF0941) - Nutritional/Metabolic factor (VFC0272)] [Pseudomonas aeruginosa PAO1]
ctg_00742	51.351	47	VFG015930(gb|WP_011060875)	(hcnC) cyanide-forming glycine dehydrogenase subunit HcnC [Hydrogen cyanide production (VF0920) - Antimicrobial activity/Competitive advantage (VFC0325)] [Pseudomonas fluorescens Pf-5]
ctg_01269	34.409	82	VFG014985(gb|WP_012077206)	(algW) AlgW protein [Alginate (VF0091) - Biofilm (VFC0271)] [Pseudomonas aeruginosa PA7]
ctg_01312	33.04	29	VFG036559(gb|WP_013449339)	(fbpC) iron(III) ABC transporter, ATP-binding protein [FbpABC (VF0272) - Nutritional/Metabolic factor (VFC0272)] [Neisseria lactamica 020-06]
ctg_01333	29.075	83	VFG016490(gb|NP_975163)	(tuf) elongation factor Tu [EF-Tu (VF0877) - Adherence (VFC0001)] [Mycoplasma mycoides subsp. mycoides SC str. PG1]
ctg_01342	47.059	18	VFG015290(gb|WP_005763320)	(hopI1) DnaJ domain-containing protein [P. syringae TTSS effectors (VF0911) - Effector delivery system (VFC0086)] [Pseudomonas syringae pv. tomato str. DC3000]
ctg_01343	51.389	91	VFG043573(gb|NP_219906)	(dnaK) chaperone protein DnaK [Adherence; porin (VF0713) - Adherence (VFC0001)] [Chlamydia trachomatis D/UW-3/CX]
ctg_01344	54.299	98	VFG043573(gb|NP_219906)	(dnaK) chaperone protein DnaK [Adherence; porin (VF0713) - Adherence (VFC0001)] [Chlamydia trachomatis D/UW-3/CX]
ctg_01362	40.678	99	VFG026980(gb|YP_005923858)	(sigA/rpoV) RNA polymerase sigma factor [SigA (VF0257) - Regulation (VFC0301)] [Mycobacterium tuberculosis RGTB423]
ctg_01363	63.492	93	VFG026976(gb|YP_007958711)	(sigA/rpoV) RNA polymerase sigma factor [SigA (VF0257) - Regulation (VFC0301)] [Mycobacterium tuberculosis str. Haarlem/NITR202]
ctg_01372	29.515	51	VFG019862(gb|WP_015885175)	(flhF) flagellar biosynthesis protein FlhF [Flagella (VF0273) - Motility (VFC0204)] [Pseudomonas fluorescens SBW25]
ctg_01380	30.542	86	VFG041785(gb|WP_011176697)	(sctN) type III secretion system ATPase SctN [T3SS (VF1265) - Effector delivery system (VFC0086)] [Desulfovibrio vulgaris str. Hildenborough]
