# Supplementary material for: Genomic Characterization of a Mycoplasma ovipneumoniae Strain from Hu Sheep in Inner Mongolia, China
Source: Vet Sci. 2026 Jan 13;13(1):79. doi: 10.3390/vetsci13010079 (PMC12846336; doi:10.3390/vetsci13010079)
Supplement: Supplementary file 1 [file vetsci-13-00079-s001.zip › Supplementary Table S6 Predicted genomic islands.xlsx]

## Sheet: island
Supplementary Table S6 Predicted genomic islands
GI_ID	Seq_ID	Start	End	GI_Length
GI1	gnl|Bacteria|ctg_1	39211	45942	6732
GI2	gnl|Bacteria|ctg_1	584132	654620	70489
