# Supplementary material for: Genomic Characterization of a Mycoplasma ovipneumoniae Strain from Hu Sheep in Inner Mongolia, China
Source: Vet Sci. 2026 Jan 13;13(1):79. doi: 10.3390/vetsci13010079 (PMC12846336; doi:10.3390/vetsci13010079)
Supplement: Supplementary file 1 [file vetsci-13-00079-s001.zip › Supplementary Table S7 Repetitive elements statistics.xlsx]

## Sheet: repeat_fam.stat
Supplementary Table S7 Repetitive_elements_statistics
Item	Subfamily	Number	Length(bp)	Coverage
SINE	/	4	286	0.0003
LINE	/	6	509	0.0005
DNA	/	1	91	0.0001
Simple_repeat	/	202	8360	0.008
Low_complexity	/	103	5111	0.0049
Other	/	10	1642	0.0016
Total	/	326	15999	0.0154
