# Supplementary material for: Genomic Characterization of a Mycoplasma ovipneumoniae Strain from Hu Sheep in Inner Mongolia, China
Source: Vet Sci. 2026 Jan 13;13(1):79. doi: 10.3390/vetsci13010079 (PMC12846336; doi:10.3390/vetsci13010079)
Supplement: Supplementary file 1 [file vetsci-13-00079-s001.zip › Supplementary Table S8 Genus_abund_M12.xlsx]

## Sheet: Sheet1
Genus	M12
g__Mycoplasma	16.1734
g__Ralstonia	7.31607
g__Escherichia-Shigella	6.8434
g__Prevotella_7	6.7612
g__Brevundimonas	6.04192
g__Pantoea	5.79531
g__Filobacterium	5.24044
g__Methyloversatilis	3.34977
g__Succinivibrio	2.69215
g__Lactobacillus	2.5894
g__Pasteurella	2.44554
g__Lachnospiraceae_NK4A136_group	2.40444
g__Mannheimia	2.21948
g__Streptococcus	1.87012
g__Succinivibrionaceae_UCG-001	1.68516
g__Ligilactobacillus	1.68516
g__Lachnospiraceae_unclassified	1.54131
g__Aquabacterium	1.43855
g__Prevotella_9	1.3769
g__Succiniclasticum	1.10974
g__Staphylococcus	1.06864
g__SM1A02	0.965886
g__Selenomonadaceae_unclassified	0.945335
g__Sphingomonas	0.842581
g__Clostridiales_unclassified	0.80148
g__Nitrolancea	0.760378
g__Pseudomonas	0.657624
g__Clostridium	0.637074
g__Rhodococcus	0.616523
g__Enterococcus	0.595972
g__Desulfovibrio	0.575421
g__Muribaculaceae_unclassified	0.53432
g__Acinetobacter	0.53432
g__Oribacterium	0.53432
g__Caulobacter	0.513769
g__Citrobacter	0.513769
g__unclassified	0.472667
g__Candidatus_Saccharimonas	0.431566
g__Rikenellaceae_RC9_gut_group	0.411015
g__Proteiniclasticum	0.411015
g__Clostridia_UCG-014_unclassified	0.369914
g__HT002	0.349363
g__Prevotella	0.328812
g__Ruminococcus	0.328812
g__Bacteroidota_unclassified	0.328812
g__Mitochondria_unclassified	0.26716
g__Stenotrophomonas	0.26716
g__Bacteroides	0.246609
g__Vibrio	0.246609
g__Akkermansia	0.226058
g__Mucispirillum	0.205508
g__Burkholderia-Caballeronia-Paraburkholderia	0.184957
g__Gastranaerophilales_unclassified	0.164406
g__Kocuria	0.164406
g__Renibacterium	0.164406
g__Devosia	0.164406
g__Caviibacter	0.143855
g__Donghicola	0.143855
g__env.OPS_17_unclassified	0.143855
g__Corynebacterium	0.143855
g__Halomonas	0.143855
g__Burkholderiales_unclassified	0.143855
g__Psychrobacter	0.123305
g__Monoglobus	0.123305
g__Lachnospiraceae_UCG-009	0.123305
g__Eubacterium]_xylanophilum_group	0.123305
g__Planctomicrobium	0.123305
g__F082_unclassified	0.102754
g__Christensenellaceae_R-7_group	0.102754
g__Prevotellaceae_UCG-001	0.102754
g__Blastococcus	0.102754
g__Verrucomicrobiota_unclassified	0.082203
g__Oscillibacter	0.082203
g__Paucibacter	0.082203
g__Fibrobacter	0.061652
g__Family_XIII_AD3011_group	0.061652
g__Bilophila	0.061652
g__Paramuribaculum	0.061652
g__Dialister	0.041102
g__Xanthobacter	0.041102
g__Anaerotignum	0.041102
g__Gammaproteobacteria_unclassified	0.041102
g__Blastopirellula	0.041102
g__Treponema	0
g__Saccharofermentans	0
g__Bacteroidaceae_unclassified	0
g__Firmicutes_unclassified	0
g__NK4A214_group	0
g__Selenomonas	0
g__WCHB1-41_unclassified	0
g__probable_genus_10	0
g__Eubacterium]_ruminantium_group	0
g__Prevotellaceae_UCG-003	0
g__Lachnospiraceae_NK3A20_group	0
g__UCG-004	0
g__Veillonellaceae_UCG-001	0
g__Bacteroidales_RF16_group_unclassified	0
g__Butyrivibrio	0
g__UCG-010_unclassified	0
g__UCG-002	0
g__Succinivibrionaceae_unclassified	0
g__Acetitomaculum	0
g__Clostridia_vadinBB60_group_unclassified	0
g__Eubacterium]_coprostanoligenes_group_unclassified	0
g__Pseudobutyrivibrio	0
g__UCG-005	0
g__Anaerovibrio	0
g__Insolitispirillum	0
g__Ruminococcaceae_unclassified	0
g__RF39_unclassified	0
g__Ruminobacter	0
g__Lachnospiraceae_ND3007_group	0
g__Shuttleworthia	0
g__Bacteroidales_UCG-001_unclassified	0
g__Ruminococcus]_torques_group	0
g__Lachnoclostridium	0
g__Moryella	0
g__Bacteroidales_unclassified	0
g__Helicobacter	0
g__CAG-352	0
g__Quinella	0
g__Klebsiella	0
g__Bergeyella	0
g__Parvimonas	0
g__Eubacterium]_nodatum_group	0
g__Blautia	0
g__Ruminococcus]_gauvreauii_group	0
g__Plesiomonas	0
g__Lachnospiraceae_XPB1014_group	0
g__Defluviitaleaceae_UCG-011	0
g__Nautella	0
g__Olsenella	0
g__Roseburia	0
g__p-251-o5_unclassified	0
g__Papillibacter	0
g__Bifidobacterium	0
g__Oscillospiraceae_unclassified	0
g__Moraxella	0
g__Prevotellaceae_UCG-004	0
g__Erysipelotrichaceae_unclassified	0
g__Erysipelotrichaceae_UCG-009	0
g__Porphyromonas	0
g__Betaproteobacteria_unclassified	0
g__Anaeroplasma	0
g__Hydrogenophaga	0
g__Succinivibrionaceae_UCG-002	0
g__Eggerthella	0
g__Lawsonella	0
g__Anaerovorax	0
g__vadinBE97_unclassified	0
g__Pyramidobacter	0
g__Rhodospirillales_unclassified	0
g__Rheinheimera	0
g__Massilia	0
g__Prevotellaceae_Ga6A1_group	0
g__p-1088-a5_gut_group	0
g__Sporosarcina	0
g__Enterorhabdus	0
g__Peptostreptococcus	0
g__Desulfobulbus	0
g__Alistipes	0
g__Fusobacterium	0
g__Phenylobacterium	0
g__Prevotellaceae_YAB2003_group	0
g__Schwartzia	0
g__DNF00809	0
g__Planomicrobium	0
g__Clostridia_unclassified	0
g__Acidaminococcus	0
g__Syntrophococcus	0
g__Actinobacteriota_unclassified	0
g__Gemella	0
g__Arthrobacter	0
g__Neisseria	0
g__Fretibacterium	0
g__Coriobacteriaceae_unclassified	0
g__Colidextribacter	0
g__Haemophilus	0
g__Lachnospira	0
g__Acidaminobacter	0
g__Lysobacter	0
g__Veillonella	0
g__Solobacterium	0
g__Rothia	0
g__Planococcus	0
g__U29-B03	0
g__Jeotgalicoccus	0
g__Actinobacillus	0
g__Rhodopseudomonas	0
g__Erysipelatoclostridiaceae_unclassified	0
g__Prevotellaceae_unclassified	0
g__67-14_unclassified	0
g__Legionella	0
g__Family_XIII_UCG-001	0
g__Noviherbaspirillum	0
g__UCG-009	0
g__Lachnospiraceae_AC2044_group	0
g__Atopostipes	0
g__Trichococcus	0
g__Hirschia	0
g__Nocardioides	0
g__Clostridium_sensu_stricto_1	0
g__Paracoccus	0
g__Novosphingobium	0
g__Erysipelotrichaceae_UCG-006	0
g__Acetoanaerobium	0
g__Erysipelotrichaceae_UCG-003	0
g__Eisenbergiella	0
g__Pedobacter	0
g__Atopobium	0
g__Chroococcidiopsis_PCC_7203	0
g__Sharpea	0
g__Bradymonadales_unclassified	0
g__Asticcacaulis	0
g__Histophilus	0
g__Chloroflexi_unclassified	0
g__Actinomyces	0
g__Porphyromonadaceae_unclassified	0
g__Absconditabacteriales_(SR1)_unclassified	0
g__Psychroglaciecola	0
g__Undibacterium	0
g__Mogibacterium	0
g__Schlegelella	0
g__Vicinamibacteraceae_unclassified	0
g__Coprococcus	0
g__Allobaculum	0
g__Incertae_Sedis	0
g__Elusimicrobium	0
g__Candidatus_Stoquefichus	0
g__Flaviflexus	0
g__Bradyrhizobium	0
g__Hungatella	0
g__Oceanobacillus	0
g__Peptostreptococcales-Tissierellales_unclassified	0
g__Campylobacter	0
g__Z20	0
g__Prevotellaceae_NK3B31_group	0
g__Aeromonas	0
g__Clostridium]_methylpentosum_group_unclassified	0
g__Tyzzerella	0
g__Phascolarctobacterium	0
g__Acidovorax	0
g__Sediminispirochaeta	0
g__Christensenellaceae_unclassified	0
g__Eubacterium	0
g__Xanthomonas	0
g__Clostridium_sensu_stricto_2	0
g__Eggerthellaceae_unclassified	0
g__Comamonas	0
g__Desulfovibrionaceae_unclassified	0
g__V9D2013_group	0
g__Diaphorobacter	0
g__Dorea	0
g__Ehrlichia	0
g__Cutibacterium	0
g__Janthinobacterium	0
g__Blvii28_wastewater-sludge_group	0
g__Vicinamibacterales_unclassified	0
g__p-2534-18B5_gut_group_unclassified	0
g__Leifsonia	0
g__Salinicoccus	0
g__Flexilinea	0
g__Desertibacter	0
g__Rhizobiales_unclassified	0
g__Izemoplasmatales_unclassified	0
g__Neisseriaceae_unclassified	0
g__Chitinophagales_unclassified	0
g__Megasphaera	0
g__Nitrincola	0
g__Lachnospiraceae_UCG-002	0
g__Mitsuokella	0
g__Lactococcus	0
g__Sphingopyxis	0
g__Mailhella	0
g__Blastobacter	0
g__Ruminococcus]_gnavus_group	0
g__Bacteroidales_BS11_gut_group_unclassified	0
g__Phaeobacter	0
g__Clostridiaceae_unclassified	0
g__Alloprevotella	0
g__Atopobiaceae_unclassified	0
g__NS11-12_marine_group_unclassified	0
g__Cetobacterium	0
g__Herminiimonas	0
g__Agathobacter	0
g__Catenibacterium	0
g__Alysiella	0
g__MN_122.2a	0
g__Delftia	0
g__Bibersteinia	0
g__Methylobacterium-Methylorubrum	0
g__Sphingomonadaceae_unclassified	0
g__Paracaedibacteraceae_unclassified	0
g__Anaerorhabdus]_furcosa_group	0
g__Erysipelotrichaceae_UCG-002	0
g__Planctopirus	0
g__Phreatobacter	0
g__Armatimonadales_unclassified	0
g__Frankiales_unclassified	0
g__Dielma	0
g__Negativibacillus	0
g__Capnocytophaga	0
g__Clostridiales_Family_XIV._Incertae_Sedis_unclassified	0
g__Parasutterella	0
g__Howardella	0
g__Nonlabens	0
g__Jeotgalibaca	0
g__Confluentimicrobium	0
g__Pelomonas	0
g__Lachnospiraceae_FE2018_group	0
g__dgA-11_gut_group	0
g__Muribaculum	0
g__Erysipelotrichaceae_UCG-008	0
g__Chloroplast_unclassified	0
g__Variovorax	0
g__Anoxybacillus	0
g__Marvinbryantia	0
g__Eubacterium]_saphenum_group	0
g__Micavibrionales_unclassified	0
g__Vagococcus	0
g__Allorhizobium-Neorhizobium-Pararhizobium-Rhizobium	0
g__Salinivibrio	0
g__Catenisphaera	0
g__Tissierella	0
g__Duganella	0
g__Brevibacterium	0
g__Finegoldia	0
g__28-4	0
g__Vulcaniibacterium	0
g__Auricoccus-Abyssicoccus	0
g__Haliscomenobacter	0
g__Methylobacterium	0
g__Shewanella	0
g__Desemzia	0
g__Achromobacter	0
g__Oscillospirales_unclassified	0
g__Craurococcus-Caldovatus	0
g__Erysipelatoclostridium	0
g__Sutterella	0
g__Eubacterium]_hallii_group	0
g__Sphaerochaeta	0
g__Fournierella	0
g__Lachnoanaerobaculum	0
g__0319-6G20_unclassified	0
g__Marinifilaceae_unclassified	0
g__Truepera	0
g__Collinsella	0
g__Carnobacterium	0
g__Ureaplasma	0
g__Coxiellaceae_unclassified	0
g__Robinsoniella	0
g__W5053	0
g__Reyranella	0
g__Fusimonas	0
g__Eubacterium]_siraeum_group	0
g__Pseudoflavonifractor	0
g__Brachybacterium	0
g__Parabacteroides	0
g__Intestinimonas	0
g__Alphaproteobacteria_unclassified	0
g__Chroococcidiopsaceae_unclassified	0
g__Eubacterium]_brachy_group	0
g__Sedimentibacter	0
g__Enhydrobacter	0
g__Alteromonas	0
g__Ammoniphilus	0
g__Providencia	0
g__Anaerococcus	0
g__Peptococcaceae_unclassified	0
g__Pirellula	0
g__Acidimicrobiales_unclassified	0
g__Slackia	0
g__Bacillus	0
g__Dubosiella	0
g__Thermomonas	0
g__Proteiniphilum	0
g__Heliimonas	0
g__Gemmatimonadaceae_unclassified	0
g__Leptotrichia	0
g__Adhaeribacter	0
g__Marinomonas	0
g__Sporobacter	0
g__Staphylococcaceae_unclassified	0
g__Facklamia	0
g__Shinella	0
g__Lachnospiraceae_NK4B4_group	0
g__Trueperella	0
g__Alcaligenes	0
g__Clostridiales_Family_IV._Incertae_Sedis_unclassified	0
g__Chroococcidiopsis_SAG_2023	0
g__Meiothermus	0
g__Muricauda	0
g__Hydrogenophilus	0
g__Spirochaetota_unclassified	0
g__Pseudoalteromonas	0
g__Coriobacteriales_Incertae_Sedis_unclassified	0
g__Chryseomicrobium	0
g__Romboutsia	0
g__Psychrilyobacter	0
g__Johnsonella	0
g__Conexibacter	0
g__Allisonella	0
g__Epibacterium	0
g__Aeriscardovia	0
g__Mobilicoccus	0
g__Pseudoscardovia	0
g__Arcanobacterium	0
g__Candidatus_Hepatincola_unclassified	0
g__Morganella	0
g__Uruburuella	0
g__Bacteroidetes_BD2-2_unclassified	0
g__Lacticaseibacillus	0
g__Prosthecobacter	0
g__Candidatus_Soleaferrea	0
g__Yaniella	0
g__Enterobacter	0
g__Kineothrix	0
g__Bosea	0
g__Rhodobacterales_unclassified	0
g__Suttonella	0
g__Turicibacter	0
g__Megamonas	0
g__Cnuella	0
g__Desulfonispora	0
g__Thermincola	0
g__Bdellovibrio	0
g__Weissella	0
g__Odoribacter	0
g__Cloacibacterium	0
g__Holdemanella	0
g__Rhizobium	0
g__Rhodobacter	0
g__Oceanivirga	0
g__Granulicatella	0
g__Globicatella	0
g__Rhodoferax	0
g__Alloiococcus	0
g__Rubellimicrobium	0
g__Sulfitobacter	0
g__Rahnella	0
g__Eubacteriaceae_unclassified	0
g__Ruegeria	0
g__Winogradskyella	0
g__Thalassobius	0
g__Lachnospiraceae_UCG-001	0
g__Barnesiellaceae_unclassified	0
g__Desulfosporosinus	0
g__Gallicola	0
g__Asteroleplasma	0
g__Proteus	0
g__Pseudoramibacter	0
g__Fuerstia	0
g__Roseisolibacter	0
g__horsej-a03	0
g__Endomicrobium	0
g__Carnobacteriaceae_unclassified	0
g__Erysipelothrix	0
g__Longivirga	0
g__Anaerobiospirillum	0
g__Myroides	0
g__Sphingoaurantiacus	0
g__Faecalibacterium	0
g__Cohaesibacter	0
g__Serratia	0
g__Dermabacter	0
g__Herbaspirillum	0
g__Anaerofustis	0
g__Victivallaceae_unclassified	0
g__Pasteurellaceae_unclassified	0
g__GCA-900066575	0
g__Nosocomiicoccus	0
g__DEV007_unclassified	0
g__Eubacterium]_eligens_group	0
g__Myxococcus	0
g__Aeribacillus	0
g__Parvibaculales_unclassified	0
g__Oscillospira	0
g__Curvibacter	0
g__Macrococcus	0
g__Phoenicibacter	0
g__Bacilli_unclassified	0
g__Butyricicoccus	0
g__Erysipelotrichaceae_UCG-007	0
g__Lachnospiraceae_UCG-010	0
g__Maribacter	0
g__Marivita	0
g__Oceanibaculum	0
g__Pajaroellobacter	0
g__Nocardiopsis	0
g__Gimesia	0
g__Verrucosispora	0
g__Gelidibacter	0
g__Ilumatobacter	0
g__Proteocatella	0
g__Actinomycetaceae_unclassified	0
g__Faecalitalea	0
g__Ochrobactrum	0
g__Schleiferilactobacillus	0
g__Subdoligranulum	0
g__TM7a	0
g__TM7x	0
g__Roseibacillus	0
g__Anaerotruncus	0
g__Centipeda	0
g__Enteractinococcus	0
g__Veillonellaceae_unclassified	0
g__hoa5-07d05_gut_group	0
g__Flavonifractor	0
g__GWE2-31-10	0
g__Streptobacillus	0
g__Azospira	0
g__Anaerostipes	0
g__Acetobacter	0
g__Levilactobacillus	0
g__CPla-4_termite_group	0
g__Coriobacteriales_unclassified	0
g__Paludicola	0
g__Lentilitoribacter	0
g__Peptoclostridium	0
g__Peptococcus	0
g__Isosphaeraceae_unclassified	0
g__Paenibacillaceae_unclassified	0
g__Rokubacteriales_unclassified	0
g__Paludibacteraceae_unclassified	0
g__Nitrincolaceae_unclassified	0
g__DEV114	0
g__Frisingicoccus	0
g__Marinilabiliaceae_unclassified	0
g__Oceaniovalibus	0
g__Peptostreptococcaceae_unclassified	0
g__P3OB-42	0
