# Supplementary material for: Genomic Characterization of a Mycoplasma ovipneumoniae Strain from Hu Sheep in Inner Mongolia, China
Source: Vet Sci. 2026 Jan 13;13(1):79. doi: 10.3390/vetsci13010079 (PMC12846336; doi:10.3390/vetsci13010079)
Supplement: Supplementary file 1 [file vetsci-13-00079-s001.zip › Supplementary_Data_S1_Unique_genes_in_IM-DMQ_vs_Y98.fasta]

>ctg_00293 DNA polymerase III subunit alpha
TTGAAATACAACCTAATTTTTGAAAGGTTTTTGAATCCTAAACGAATTTCAATGCCCGAT
ATTGATATTGATATTCAAGATACTAGGCGAAATGAGGTAATTGATTATCTTTTTCAAAAA
TACGGGCCAGAACATTGTGCGACAATTATCACTTTTTCGACACTTGCGGCAAAAAGTATT
TTTCGCGATATTTCAAAAGGTTTTGGGATTCCTGAGGTTCAAATTAATAAAAACGCTAAA
TTAATTAGTCCAAATACGACACTAGCTCAACTTTATCAAAATACTAAGTCCCAATTTTAC
AAACTAATTCAAAAAGGTGACAATTTTCAAGGCCAAGACAACAGTGCAATTTACAAAAAA
ATCTATGAAATCAGTGTCTTTTTGGAAGGAATGCCTCGTCAGTCCTCGACTCATGCAGCC
GGAATTGTACTTTCAAAAACACCAATTTCTCAGCTAGTTCCGCTTCATTATTCAAAGGAA
AATCTTAATCAAATTCAGTATTCTGCTGAATTTATTGAAGATTTTTCACTTTTGAAAATT
GACCTTTTAGGTCTAAAAAATTTAACTATTGTGGCAAATATTCTTGCCGAAATTAACAAA
AAAGGTCACAATTTGCAATTTAGCGAACTTCCGTTCTATGATAAAAGCGCAAATAAGCTT
TTATCTGAAGGAAAAACAAGCGGGATTTTCCAACTTGAGTCGCCCGGAATGACAGCAAGT
ATTATAAAAATCGGTGTTAATTCAATTAATGATGTTGTTGCGGTAATTTCGCTTTATCGA
CCTGGGCCAATCAAGCAAATTCCGACCTATGCGCAAAACAAAAAAAGTAGAAATTGGCCT
AAATATTTTCCTGAATATGACAAAATTCTTGAGTCAACTTTTGGAGTTATTATTTACCAG
GAGCAAATTATGGAAATTTGCCAAGTTGTTGCAGGTTTTGATTTGGCTCAGGCAGATATA
ATTCGTGTTGCTATTTCCAAAAAAGATGAATCAAAACTGGAACAAATTAAGAAACATTTC
CTTGAAGGAGGTGCTAAATTAGGGCGTGATCCTAAATTAGTTGCTGAAATTTATGATAAA
ATTTATGAATTTGCTGACTATGGTTTTAATAAAGCCCACGCGGTTGCCTATGCAAATTTA
GCCTATAAAATGGCTTATTTAAAAGCTAAATTTCCCCTTTATTTTTTTGCTGAGCTTATT
TCAAATGAAAATGGAGCTCAGGCAAATATTAAAAAATATGTTGCAGAAGCAAAAAATTTT
GGAATTGAGATTTTACAGCCAAATATTAACTTTTCATCCCACAAGGCGACTTATTTTGAA
CAAAATAACAGGATTTACCTCCCACTTTTAATGATAAAAGGTCTTGGAACAATCGCGATT
AAATCAATTATTGACGAACGCCAAAAAAATGGAAAATATAAGTCTTTCCTTGATTTTATA
AGACGAATGAAAATAATTAATTTTTCAAAAGTTGCAATTGAAAAATTAATTTTTGCAAAT
TCACTAAAAGAATTTGCAAATCAAGAAACTTTAGCTCATAATTTAGATTTGCTTTGA

>ctg_00294 hypothetical protein
TTGCCAAATTTAGATAAAACAGGCCAAGATGATCCTGATATTATTTTAAAAAATGTTTTA
ATTGAAGCAATAAACAAAAAAAGAGCTGAACTTGAAAATTACAACTACTCCTCAAGGTTA
AAATATGAATATAAAATAATTTCTGAGCTTAAATTCAGTAACTATTTTTTGATAATTTGA

>ctg_00295 Error-prone DNA polymerase
ATGAATCTAATAAATTTACACACAAGAAGCGAATATACATTTTTATCATCAACAATCAAA
TTAGACTCACTAATTGATTTTGCGCTAAAAAATAATCTAAAAACATTGGTGCTGACAGAT
TTTAACACAATGTTTGGGGTTCCAAAATTCTACAAATTATGTAAAGAAAACGGGATTAAT
CCGGTAATTGGCCTTGAAATTGAAATTGAAAAATTTCATTTTATTTTGCTTGCAAAAAAC
TATTCAGGCTATGTTTTTTTGTCAAAAATCTCGACCAAAAAAACAAAAAATGAGGACATT
TTTCTCAGTGACCTGCAAAATCAAGACAATATAATTATTATTGACCACCCCAAAAAAGGT
TTTTACTTTCAAAAAAAGGTGCAATTATCAACTTTTTTAGGAAAGAATAATTTAAAAAAC
TACTATATTGTCGAAAATAATTCCCAAATTAGCAATGCAATTTATGTCCAGGAACGAAAT
GTACTTCATGCATCAGAAAAAATTTATTTAGAAGCCCTTTACAAAATCAAAGGCGAAACT
TTTGATCCAAAGCAAAAATTGTACGATTTTGGTGACTGA

>ctg_00296 hypothetical protein
ATGGAATGCCATAAATTTGACCGTTTAGAAATCTACAAATTTATGGCTTTTAATTATGGC
TCTTTCAAAACTTCACATATTTTTTTAGGCTCAATGTAA

>ctg_00449 hypothetical protein
ATGATGCAATGCCTTAAATTTAACCGTTTAGAAATTTATAAATTTAAGGCTTTTAATTAT
GGCTCTTTCAAAACTTCACATATTTTTTTAGGCTCAATGAAAATAAAAATGAGTTTTCTA
TTTGCATTGAGTTTAAATAGCAGTTGTATTTTTTTATGA
