# Supplementary material for: Genomic Characterization of a Mycoplasma ovipneumoniae Strain from Hu Sheep in Inner Mongolia, China
Source: Vet Sci. 2026 Jan 13;13(1):79. doi: 10.3390/vetsci13010079 (PMC12846336; doi:10.3390/vetsci13010079)
Supplement: Supplementary file 1 [file vetsci-13-00079-s001.zip › Supplementary_Data_S2_Unique_genes_in_IM-DMQ_vs_MoS3261N22A.fasta]

>ctg_00835 hypothetical protein
ATGATGGTATGCCTTAAATTTAACCGTTTAGAAATCTATAAATTTATGGCTTTTGATTAT
GGCTCTTTCAAAACTTCATATGTTTTTTTAGGCTCAATATAA
>ctg_00836 hypothetical protein
ATGCATTATTGTAATAAGAATAGAAAAAAACATCCCACACAAAAACCAGAAGCTTTATAT
GAAAGAATGATTTTAGCATCATCGAATGAAAATGATATTGTACTTGACCCATTTGTTGGT
AGTGGAACAATGCTTAGAGTTTGCCAGCAAACTAATAGACGAGGTATAGGTATAGAAATT
AATGAAGAGTATGTTCAAATGTGTAAGGAAAGATTAGAAGAAGATTTTACAGGTTTTGAT
AGTGGAGATGAAAGAATTAAAAGAGTGCCTAACGATTTAAATGATTCTAGTATTAGAAAA
GAATATCTTGAAAATCACAAAAAATGGTTTTTAAAAAACCATCAAAACTTAATAAAGAAA
TTTGAAGATGAAGTAAATAAAAAATACTTTCATAAAAATGACAATTAG
>ctg_00837 Modification methylase MboII
ATGGATAAAAATTTAAAAATAATTTGTGGAAATGCAATTGAAGAACTTAAAAAAATTGAA
TCTAAAAGTATTAATTTAATTGTCACAGATCCGCCATACAATTTGAATAAAGATTATGGA
AATAATAAAGATAATTTGGAATTTGAAGAGTATTTAGAATTTTCAAGACAGTGGCTTACC
GAAGCAAAAAGAGTGCTAAAAGATGATGGAACTATATATATTTTTATGGGTATGAGATAT
ATATCATATATCTATAGCATACTTGAAAAAGAATTGAATATGCATTTTAATTCTTGGATA
ACATGGTTTTATACACAAGGAATAGGGAAGACAAAAGGGTTTTCTCCTAGACACGATGAT
ATACTAATGTTTACCAAGCATAAAAGTAAATTCACCTTTAACTTAGATGATATAAGAATT
CCACAAAAATTTTACCGTTCAATAAATAATATGAGGGGTTCAAATCCGGGAAATGTATGA
>ctg_00838 Type-2 restriction enzyme HpaI
ATGAGATATGAAGATTTAGAATTTAAAATACCTATAGAGTCTAAGGAATATGAAAAAGAT
TCAAAATTTGTTATTGAACAAATAATAAATATATTACATGAACGAAAAAATTCTAGTGAT
GATAAGATTATAATAAATACAAATTTAAAATTAGGACTACCATTAGAAAATATAAACAAA
ATTGCAGGTCCTATGATCGAAGCTTGGGCAACTGAGGTTTTTGCCGACATTAGAAATGTT
CAAAATAATAAATATAATTTAATAAATGTAGAAACGCAAGAAAGATTAGGGATGGCAGAC
ATTATACTCGAGTTTAAGAAGGATAATGTTAAAGTTCTTACAGGAAATATTGATGTAAAG
GCGACTGCAAATGATATTGTTGATAGTGGAAAAGGTCCTAATATTACTTCTTTTTCTAGG
ATTAGGACAGCTTATGTAGTCGATCCCGATTATATGTTTATAGTATTGTCGATTAAACAT
AAAGTTTATTCAGAAAGAAATGAACGAACACAATTGATGGATGGCATTATGGAAGTTGTT
GACTTTAATGCGTATGACTTAAAATTTATAGGAGATAATGACATAAACTATAATCCAGCT
CTAGGCACTGGTCAAATACAAATAAAAGATATTCATAATGTTAGTTTTAAAAGAAGAACT
ACTTGGGAAATGTGTCAATTATTGGATAAAAAATATTTGCATAGTAGCAGAAGAACGATT
GAAGATTTCTATAGAGAGGCGATTAAAAATAAATGGATAAAAATTTAA
>ctg_00839 hypothetical protein
TTGCTTTATGCTTTTAAACCGAAAAAATTACCCGAGATAGACTTTCTCCAATATTTTTTA
ATAAAAACAGGCGAAGAAGAAAATGATTTTAACTTAGTTATTGAAAAGGAATTATTTGTC
CAAGGTATTTTTAAAATTGGTGCTGAATTTATTCCTAAACCTAAACCCAAGTCTCGGCCT
AATCATATAAGCTTTGATATCAATAAAGCAGGATTTCAAAGAACATATAATGGTGAATTT
AAATTTGAGCCTAAATTTGAAAAAGGAGAAAATAAGTCAACCCTGGAAATAATACCAAAA
AATCCTCTTTCATCTCTTCAAGATTTTCTTAATAATTCTGAATCCACTATTATTTTAGGT
GTGGATGTTCAAAAAAAAGATGACAAATCTGTTATGAAAATGAAGTTTTATTCTAGCGAA
TCTGATGATGCTAAAAAGCCAATTTTCACCTGA
>ctg_00840 hypothetical protein
TTGCCAATTACAGTCTTTGCTTCAACAATTGATGATAAAATCCAACCTTTTTTAAATAAA
CCTTACGATATAAAAAATATAACAAGTCAGCTAGCTCCTTTCTTCGAGGCTCTTAATTTT
TTTGCAACAAAAAGTAATAAAATTAATCAGGCTCCAGTAGTTTCAAACACTGAAAAGACG
GCTGATCAGGTCACTGAAGGTACAACTCAGGTCGCTGAAGGTTCAGCAGCTCCTGCGCCT
GTTGCTACAGATGTTAGCGCTTTACCAACTTTATTCCAAGATAATACATCAGGTTCAAAT
ACTTCTTTAGGTTCAGAATCAGCTACTCCTTCAAGTCCAGCCCCTTCTACTAGTCCAGAT
ACAACTCCAACTCCAGATCCAAGCCCAACCACTCCTTCAACTCAACAATCTTTATTAGGT
GATTACCTAAGAAAACTTCTTGAAAATCTTGAAAAATCTGATCTTCCTGAAAGCACTTCT
ATTTATTTTTCTAGAGATTATCAAGATGAGACTTATGAAATAAATCTTAAAATTAAAACC
CCTAATGGAGTTGAAAGAAATTTAACAGTTGAACTTGATAATGTTAATGAAGAAAATAAA
CTTTATAAATCTTTTTCTGACAACGTAAAAACTCACCTATTTTTAGATTGA
>ctg_00841 hypothetical protein
TTGACAATATTAGAATTTTTAGGATTATTTTTGTTTTCTTTTACTGAAAAAGTGACACTT
TTTGGAGCAAAATTAGGAATTAAATCTTTAATTTCTTCTAGAAATGTTTTATTTTCACTT
GCATTTTCAATTGAATTTGAACCTGAATTTGAAGTAAATCAAGAATTAAACTGCCCAAGA
TTTAAATTTTGA
>ctg_00842 hypothetical protein
ATGAAAAAGATTAAATTAAATCATATAATTTTTGCAATTCTTGGAGTTAGCGCGGTCGTT
AGTATTTCTGCCAGTGTTCCGTATCTAATCTCCTTACAGTCAAAAAATTATAATTCAAAA
TTATCGGAATTTGACGACAAACTAGCAAATGCTACAAATCTAAATGTTAATTCTGAATTT
AACACAAGCGAATTTGACAGTTTAGTTGCCAGTTTAAAACTTAAGTCAAAATTTGCTAAA
AAATTAAGTGCTTCTGATGCCCTAAATTTGCATTTTGATAAGGCATATAATTTTGACTTA
AATAATGCAATTGATTTTAGTCAAATTAGTGAAAAATATCCAGATTTAAATTTCAGATTG
GTTGTTCCAAGGAGTCAATCTGAAGTAAAAATTGAGTCAAATAAAATAAAAAATCTTGCT
GTTAATATTTCAAATTCAAGCAAAAGTATAAATTATACTGCAAGTTTTGACTTAGATTTT
TCCGATCAAGATAAAACCTTGAATTTTTCAGCCCAAAATTTGAGTGCATCAATTAGCCTT
CTAAATCAAGATTTTTTAGAAGGAAAAACCGCTACTGAAATTGCTATTTTGTTTTACAAT
GAATTTAAGGAAAATTTTGAAAAAACAAAAAATTCAAGTTCAGCATTATTTGCAACATTT
TCTAAATTTGGCGGAATTTCATTCAACATAAATTCTGAACCGGTTTTTGTTTTCCCTTCC
AATTTTGAAATAAAACCTGAATTGCAGCAAGAAAAATTAAATTTTACAAATATTGATGAT
GTTAATAATAAAATTGATTTAGCATTAAGTTTATTTGATAAAAAAACACAAAAAAGTAGC
AAATTAACACTTAATTTTGTTGATGCGCCTAAGAAAACTGACCAAAAAAAATCTTCTGAA
TTATTAAAAATTTTTAAAAAAAATTATAAATTTAACTCAACTATTTCTAAACATTTAGCA
CAAAACAAGCTTAGTGTATCAGAATATTTTGCCCAAAATCCTCAAAATTTAAATCTTGGG
CAGTTTAATTCTTGA
>ctg_00843 hypothetical protein
TTGAGTGATGAAGTTGATAAATTAGATGAAATTGCCTCAACTTTTTCACCAAATTCACAA
ATAGTTTTCTTAACCAATCAAGATTTTAAAGATTTTGAAGTTCAAATCAAAGCTACCATC
TCAAAATCAAAGGAAGGTGAGCCAGTATCTGTTGATAAACAAGTCGAAAAACTGCCTTTT
AGCAGTTATTTAACCTTTGAACACAAAGATATAGATTTAGGCTTTTATTCAATAAAAAAA
GCTAAAGAAAATCAAACAGCGATGTCAGATACATCAATGCAAACTACCGACACTGACATT
ACCGGTGTACTTGAGAAAATTACTAACACCGGAAACCGGGTTCAATATAATTTATTTTTA
TATCTTTACGATAAAAAAAATCCTCAAAATTTCTCAAGTCAACCTATCCGCGTTATTATC
ATGGAGCATACAAGCTCTTTATTATTAAAAAAGTAA
>ctg_00844 hypothetical protein
ATGAAAACAAATTCATCTTTTAGTCCTGAATATTTTGTAAAACAGATCGAATTACATGCA
AAACAACTCAGTAAAGATGGTTTTGCACAGCAAGACAATAAAAATAATATTGAAAATCTT
ACCGATTTTCTTGCAGCTTTTTATTCATTAGCTTATTCAAAACAAAAGAGTCAAAAACTT
TTTACTGGTAATTTCGGTAAGGATTTTAATTATAAAATTCAATTTAGCATGGAACCTAAT
TTAACAAATGTTGATGCTTTAGAAAAACCAAATGATGAAAAATTAAAAGTAAAATATTGA
>ctg_00845 hypothetical protein
TTGACTATTGAGCCAAAAGCCCATGAAACTGTTGCAAAAGCTAATCAAAAAGGAATTCCA
AAAGACGAATTATTAGCATTAATTCAATCAAATAATTTTGAAAAATTAAAGAAAGTTCTT
CAAAATTCACGTTATTATGGTTTTAGATTTGACGAAAGTCAATTAAAATCAATGGTTGAT
AGTTATAATTTACCAACTGTTGAAGATTTAATTAAAAACTCAAATGTTGATGATGCAGCC
TCTAAAGGTATAACATCAATTTATTCTAATTATTTTAATAGCGACGAGAAGATTTCGCAA
TTTTTGTCATTTTTATCAAAACAAGACATTAGTTTTGTTGCAAAATATTGGTTTGATTAT
CTTAAACATTTTGGATTAATAAAATTTGAAACAAATTGGCCAGAAAATTCAAATACTAAT
GAATTATTTAAAAAATTAAGTGAAATTAAAATTAAGCCTACAAAACAACCGCGTGGTCAA
ACAACTGTAGAAAATGGTGACCCAACAGTTTGA
>ctg_00846 hypothetical protein
TTGACCAGGTTAATTTCAGTCGAAGATTTTCAAAAAGAAGTTAATAGCGCAAAAAATGAC
ACCGAAGCTAGAGAAATTATTAGCAAATATTTTAACCTTGATGAGACAATTTCGCAAATT
TTTAGCAATAAAAATTTTTACTTTGAGTCTGAAAGTGGTATTCAAAAACCTCGCTATGAT
ATAAATTTGGTAAAAGATCAAATTATAACTGATCGATATTTAGTAAAAACTGCAACTCCA
GGGGTTTATAAATTAACCTTTGTTGCCCAGTTTTCTGCTAATTTTTCAAAGGAAATTGCC
GCTGATTTTAACAAGGATTCCAAATTTTTCCTTACTACTCAGCTCAATTTAAGTAATTCT
TTCCTTGATAAGTCAATTAGTGATGATATTGTTTTAAGTGAATTTTCTGACAGTGATTAT
TTTGCAATAAATAATTTTAGTCAAAATAATTCAACTTTAATTACAGGATGA
>ctg_00847 hypothetical protein
GTGACGAAAAGTACAATCACTAAAAAACTACTAACTAAAAAAAATATTTTTCTTTTAGGG
CTAAGCACTATTGCTGGTGGAGTAATTATTGCCACTCCGCTACTCGTTTTTGCAAATTTA
GAACTAAAAAACCCCCGAATTGATGTGCAAAACCAAGCAAAATCAATTTCTTTTATTAGT
ATAAAGGATAAATATTTAAATGCTAATTCTGACTATTTAGATCTAAAAAAGAAACTTTTG
AACGACGATAACACTAAAAAAACTGACATTGATTTAACAGATTTTTTTGATTTTTACCAG
ACCAATAACTCTAGCATTCCTGTTAATTTTTCAATCGATCATAATTGA
>ctg_00848 hypothetical protein
TTGCCAAAAAAGTTAAAAAAGTCCCTAAAACCTAAACTCGAACAAAAAAGCCAACACCTT
AGTGTTAATTTTTTTTGTCCTGGTTTATCTGTTAGACATATTTTTCGCCTTAATGAAATT
GAAAAATATTTTATAAAAGTGGCTGATACTGTTGAGCAAGAAAAAATTGCCAAGCTTTTT
GAAACTTTTGACTCACTAATTGTTGCTTATGAACAAAAAGCAGAATATTTTAAGAATTTA
AAAACAAGTTTTATCACAAAAATGTTTATTTATTAA
